# Supplementary material for: Analyses of Hypomethylated Oil Palm Gene Space
Source: PLoS One. 2014 Jan 30;9(1):e86728. doi: 10.1371/journal.pone.0086728 (PMC3907425; doi:10.1371/journal.pone.0086728)
Supplement: File S1 — Gene information and annotations. (XLSX) [file pone.0086728.s008.xlsx]

## Sheet: EG
Predicted gene information							BLAST vs Plant Refseq RNA Database												BLAST vs Plant Refseq Protein Database												BLAST vs Swissprot database												BLAST vs Arabidopsis Refseq mRNA database
Predicted gene transcript name	Source	Gene start on contig	Gene end on contig	Length of gene on contig	Strand of gene on contig	Query Length	Hit Accession	Hit Description	% Identity	E-Value	Match Length	Hit Length	Query Start	Query End	Hit Start	Hit End	Query Frame	Hit Frame	Hit Accession	Hit Description	% Identity	E-Value	Match Length	Hit Length	Query Start	Query End	Hit Start	Hit End	Query Frame	Hit Frame	Hit Accession	Hit Description	% Identity	E-Value	Match Length	Hit Length	Query Start	Query End	Hit Start	Hit End	Query Frame	Hit Frame	Hit Accession	Hit Description	% Identity	E-Value	Match Length	Hit Length	Query Start
EG01Contigs_augustus-EGC01000073-abinit-gene-0.0-mRNA-1	EGC01000073	1122	2169	1048	+	960	NM_001187241	Oryza sativa Japonica Group Os05g0107201 (Os05g0107201) mRNA, complete cds	88.2353	9e-27	119		525	229	347	200	318	1	XP_002522665	structural constituent of cell wall, putative [Ricinus communis]	61.4618	1e-109	301	535	79	957	236	535	1	0
EG01Contigs_maker-EGC01000076-snap-gene-0.8-mRNA-1	EGC01000076	1286	2799	1514	+	1131													XP_002524480	oligopeptide transporter, putative [Ricinus communis]	72.679	1e-155	377	581	1	1131	112	475	1	0	Q9SZY4	Nitrate transporter 1.4 OS=Arabidopsis thaliana GN=NRT1.4 PE=1 SV=1	68.883	1e-144	376	577	4	1131	113	476	1	0
EG01Contigs_augustus-EGC01000126-abinit-gene-0.0-mRNA-1	EGC01000126	1173	1737	565	+	456													XP_002309105	predicted protein [Populus trichocarpa]	69.4915	5e-45	118	154	97	450	1	114	1	0
EG01Contigs_maker-EGC01000246-fgenesh-gene-0.4-mRNA-1	EGC01000246	10	1638	1629	-	1020	XM_002456286	Sorghum bicolor hypothetical protein, mRNA	82.9365	7e-37	252		1887	151	402	315	566	1	XP_002456331	hypothetical protein SORBIDRAFT_03g034100 [Sorghum bicolor]	83.9286	1e-168	336	497	13	1020	7	342	1	0	Q9FJU9	Glucan endo-1,3-beta-glucosidase 13 OS=Arabidopsis thaliana GN=At5g56590 PE=1 SV=1	73.1778	1e-144	343	506	1	1020	1	342	1	0
EG01Contigs_snap-EGC01000296-abinit-gene-0.2-mRNA-1	EGC01000296	276	707	432	-	363	NM_001070405	Oryza sativa Japonica Group Os09g0551800 (Os09g0551800) mRNA, complete cds	85.2941	5e-23	136		3564	106	241	124	259	1	XP_002510693	brca1 interacting protein helicase 1 brip1, putative [Ricinus communis]	68.1034	2e-35	116	1248	13	339	6	119	1	0
EG01Contigs_fgenesh-EGC01000311-abinit-gene-0.5-mRNA-1	EGC01000311	370	1308	939	-	717													NP_001050167	Os03g0363700 [Oryza sativa Japonica Group]	42.1569	2e-58	306	564	22	717	183	488	1	0	Q9LFF1	Pentatricopeptide repeat-containing protein At3g53700, chloroplastic OS=Arabidopsis thaliana GN=MEE40 PE=2 SV=1	33.0645	4e-35	248	754	1	702	250	488	1	0
EG01Contigs_snap-EGC01000423-abinit-gene-0.2-mRNA-1	EGC01000423	134	2113	1980	-	1980													XP_002526451	Receptor protein kinase CLAVATA1 precursor, putative [Ricinus communis]	69.1958	0	659	996	1	1977	126	783	1	0	O49545	Leucine-rich repeat receptor-like serine/threonine-protein kinase BAM1 OS=Arabidopsis thaliana GN=BAM1 PE=1 SV=1	55.4878	0	656	1003	28	1977	141	792	1	0
EG01Contigs_augustus-EGC01000445-abinit-gene-0.0-mRNA-1	EGC01000445	493	2082	1590	-	1590	NM_001056152	Oryza sativa Japonica Group Os03g0260000 (Os03g0260000) mRNA, complete cds	81.165	9e-65	515		2407	364	878	510	1024	1	NP_001049617	Os03g0260000 [Oryza sativa Japonica Group]	67.7419	0	527	678	1	1569	25	550	1	0	Q4U4N4	Interferon-induced GTP-binding protein Mx2 OS=Ictalurus punctatus GN=mx2 PE=2 SV=1	31.2992	1e-55	508	625	31	1482	2	492	1	0
EG01Contigs_snap-EGC01000463-abinit-gene-0.3-mRNA-1	EGC01000463	46	765	720	+	720													NP_001051694	Os03g0816600 [Oryza sativa Japonica Group]	66.2447	6e-88	237	708	1	711	125	361	1	0	Q8S9M4	Pentatricopeptide repeat-containing protein At2g41080 OS=Arabidopsis thaliana GN=PCMP-H29 PE=2 SV=2	50	5e-65	238	650	1	714	66	303	1	0
EG01Contigs_snap-EGC01000469-abinit-gene-0.2-mRNA-1	EGC01000469	88	2160	2073	-	2073													XP_002263291	PREDICTED: hypothetical protein [Vitis vinifera]	68.1159	0	690	958	1	2070	96	784	1	0	O49545	Leucine-rich repeat receptor-like serine/threonine-protein kinase BAM1 OS=Arabidopsis thaliana GN=BAM1 PE=1 SV=1	54.5064	0	699	1003	1	2070	98	792	1	0
EG01Contigs_genemark-EGC01000488-abinit-gene-0.1-mRNA-1	EGC01000488	266	1233	968	-	720													XP_002265451	PREDICTED: hypothetical protein [Vitis vinifera]	47.3154	2e-54	298	534	22	660	11	308	1	0
EG01Contigs_snap-EGC01000503-abinit-gene-0.2-mRNA-1	EGC01000503	992	1849	858	+	858													NP_001169657	hypothetical protein LOC100383538 [Zea mays]	49.8258	1e-58	287	262	1	807	1	261	1	0	Q9FPQ6	Vegetative cell wall protein gp1 OS=Chlamydomonas reinhardtii GN=GP1 PE=2 SV=1	42.8016	2e-47	257	555	97	849	123	372	1	0
EG01Contigs_augustus-EGC01000545-abinit-gene-0.0-mRNA-1	EGC01000545	89	775	687	-	585	XM_002272979	PREDICTED: Vitis vinifera hypothetical protein LOC100246515 (LOC100246515), mRNA	88.1818	5e-24	110		874	241	350	322	431	1	XP_002273015	PREDICTED: hypothetical protein [Vitis vinifera]	76.6839	2e-73	193	194	7	582	2	194	1	0
EG01Contigs_snap-EGC01000726-abinit-gene-0.2-mRNA-1	EGC01000726	25	1134	1110	-	1110													XP_002523837	Capsanthin/capsorubin synthase, chloroplast precursor, putative [Ricinus communis]	68.4636	1e-147	371	495	4	1110	10	379	1	0	Q9SEA0	Capsanthin/capsorubin synthase, chromoplast OS=Citrus sinensis GN=CCS PE=3 SV=1	71.6814	1e-142	339	503	97	1110	50	387	1	0
EG01Contigs_augustus-EGC01000772-abinit-gene-0.0-mRNA-1	EGC01000772	1411	2004	594	-	594	NM_001054922	Oryza sativa Japonica Group Os02g0796300 (Os02g0796300) mRNA, complete cds	88.1818	5e-24	110		2885	340	449	796	905	1	XP_002527306	ccr4-associated factor, putative [Ricinus communis]	87.2449	1e-100	196	274	1	588	71	266	1	0	Q9SKZ2	Probable CCR4-associated factor 1 homolog 7 OS=Arabidopsis thaliana GN=CAF1-7 PE=2 SV=2	81.7259	7e-93	197	275	1	588	71	267	1	0
EG01Contigs_maker-EGC01000787-snap-gene-0.4-mRNA-1	EGC01000787	80	1490	1411	-	973													XP_002280129	PREDICTED: hypothetical protein [Vitis vinifera]	62.3053	1e-100	321	526	7	969	58	372	1	0	O48927	Cytochrome P450 78A3 OS=Glycine max GN=CYP78A3 PE=2 SV=1	55.9748	8e-94	318	523	10	963	55	367	1	0
EG01Contigs_fgenesh-EGC01000879-abinit-gene-0.4-mRNA-1	EGC01000879	1095	1628	534	-	534	XM_002284171	PREDICTED: Vitis vinifera hypothetical protein LOC100247680 (LOC100247680), mRNA	85.2564	1e-27	156		797	346	501	529	684	1	XP_002276756	PREDICTED: hypothetical protein [Vitis vinifera]	72.3164	2e-71	177	225	1	531	42	218	1	0	Q6K5P9	Putative germin-like protein 2-2 OS=Oryza sativa subsp. japonica GN=Os02g0491700 PE=3 SV=1	66.4773	4e-65	176	223	4	531	48	223	1	0
EG01Contigs_snap-EGC01001195-abinit-gene-0.1-mRNA-1	EGC01001195	1035	1844	810	+	810													XP_002323215	predicted protein [Populus trichocarpa]	45.5197	1e-53	279	1019	22	780	8	284	1	0	C0LGS2	Probable LRR receptor-like serine/threonine-protein kinase At4g36180 OS=Arabidopsis thaliana GN=At4g36180 PE=1 SV=1	39.7727	3e-42	264	1136	28	810	5	261	1	0
EG01Contigs_snap-EGC01001263-abinit-gene-0.2-mRNA-1	EGC01001263	288	1071	784	-	774													XP_002303945	predicted protein [Populus trichocarpa]	54.8638	4e-66	257	261	19	771	10	261	1	0	Q9FPQ6	Vegetative cell wall protein gp1 OS=Chlamydomonas reinhardtii GN=GP1 PE=2 SV=1	36.1217	6e-30	263	555	17	757	128	383	2	0
EG01Contigs_augustus-EGC01001433-abinit-gene-0.0-mRNA-1	EGC01001433	2	1606	1605	-	1605													XP_002443845	hypothetical protein SORBIDRAFT_07g003230 [Sorghum bicolor]	60.1113	1e-179	539	1045	22	1605	23	561	1	0	Q9FII5	Leucine-rich repeat receptor-like protein kinase TDR OS=Arabidopsis thaliana GN=TDR PE=1 SV=1	52.6515	1e-157	528	1041	22	1602	17	541	1	0
EG01Contigs_augustus-EGC01001652-abinit-gene-0.0-mRNA-1	EGC01001652	8	583	576	-	576	XM_002282728	PREDICTED: Vitis vinifera hypothetical protein LOC100264411 (LOC100264411), mRNA	84.6154	3e-25	156		825	220	375	255	410	1	XP_002282764	PREDICTED: hypothetical protein [Vitis vinifera]	70.4142	4e-63	169	178	67	573	14	178	1	0
EG01Contigs_augustus-EGC01001694-abinit-gene-0.0-mRNA-1	EGC01001694	780	1805	1026	-	1026													XP_002275802	PREDICTED: hypothetical protein [Vitis vinifera]	56.305	1e-108	341	473	4	1014	132	469	1	0	Q66PF2	Putative UDP-rhamnose:rhamnosyltransferase 1 OS=Fragaria ananassa GN=GT4 PE=2 SV=1	42.2287	2e-68	341	478	1	1002	135	470	1	0
EG01Contigs_snap-EGC01001710-abinit-gene-0.2-mRNA-1	EGC01001710	674	1384	711	+	711	NM_001153857	Zea mays kinesin light chain (LOC100280937), mRNA	78.7966	1e-52	698		2906	13	710	1747	2444	1	XP_002452671	hypothetical protein SORBIDRAFT_04g030360 [Sorghum bicolor]	83.9662	1e-111	237	713	1	711	406	642	1	0
EG01Contigs_fgenesh-EGC01001947-abinit-gene-0.3-mRNA-1	EGC01001947	7	1092	1086	-	882	NM_001154081	Zea mays pectate lyase 8 (LOC100281162), mRNA	88.3005	0	812		2081	34	845	523	1334	1	NP_001141589	hypothetical protein LOC100273705 [Zea mays]	91.4966	1e-168	294	466	1	882	99	392	1	0	Q940Q1	Probable pectate lyase 1 OS=Arabidopsis thaliana GN=At1g04680 PE=2 SV=2	85.034	1e-159	294	431	1	882	62	355	1	0	NM_001203791	Arabidopsis thaliana pectate lyase (AT4G13710) mRNA, complete cds	77.2071	5e-23	623	1982	232
EG01Contigs_fgenesh-EGC01002056-abinit-gene-0.4-mRNA-1	EGC01002056	888	1787	900	+	900	NM_001060990	Oryza sativa Japonica Group Os05g0113300 (Os05g0113300) mRNA, complete cds	86.875	1e-34	160		2783	673	832	974	1133	1	NP_190940	cation/H(+) antiporter 20 [Arabidopsis thaliana]	70.297	1e-115	303	842	4	900	62	363	1	0	Q9M353	Cation/H(+) antiporter 20 OS=Arabidopsis thaliana GN=CHX20 PE=2 SV=1	70.297	1e-115	303	842	4	900	62	363	1	0
EG01Contigs_fgenesh-EGC01002084-abinit-gene-0.5-mRNA-1	EGC01002084	262	1375	1114	+	588	NM_001137843	Zea mays LOC100192629 (si687057g05), mRNA	90.099	8e-26	101		1593	166	266	496	596	1	NP_001060575	Os07g0667400 [Oryza sativa Japonica Group]	78.2123	3e-80	179	338	49	582	96	274	1	0
EG01Contigs_augustus-EGC01002122-abinit-gene-0.0-mRNA-1	EGC01002122	862	1224	363	-	363	NM_001055086	Oryza sativa Japonica Group Os02g0821500 (Os02g0821500) mRNA, complete cds	90.2174	5e-23	92		1536	265	356	349	440	1	XP_002453059	hypothetical protein SORBIDRAFT_04g037630 [Sorghum bicolor]	58.8235	2e-26	102	562	58	363	52	153	1	0
EG01Contigs_augustus-EGC01002387-abinit-gene-0.0-mRNA-1	EGC01002387	109	1749	1641	+	1641	NM_001154846	Zea mays LOC100281927 (gpm600), mRNA	84.2912	1e-104	522		3008	430	951	508	1029	1	NP_001148318	LOC100281927 [Zea mays]	70.2555	0	548	830	1	1641	1	535	1	0	O23617	Alpha,alpha-trehalose-phosphate synthase [UDP-forming] 5 OS=Arabidopsis thaliana GN=TPS5 PE=1 SV=2	59.7846	0	557	862	1	1641	1	548	1	0
EG01Contigs_snap-EGC01002533-abinit-gene-0.3-mRNA-1	EGC01002533	55	540	486	+	486	NM_001051370	Oryza sativa Japonica Group Os01g0854000 (Os01g0854000) mRNA, complete cds	83.871	5e-42	248		2094	208	455	1326	1573	1	XP_002531355	Anthocyanin 5-aromatic acyltransferase, putative [Ricinus communis]	74.1935	2e-63	155	468	1	465	314	467	1	0	Q9FF86	BAHD acyltransferase DCR OS=Arabidopsis thaliana GN=DCR PE=2 SV=1	37.1622	3e-21	148	484	10	453	302	448	1	0
EG01Contigs_maker-EGC01002630-snap-gene-0.2-mRNA-1	EGC01002630	735	1348	614	+	549													YP_717161	hypothetical protein BrnapMp064 [Brassica napus]	46.9512	6e-33	164	448	1	465	163	325	1	0	P92543	Uncharacterized mitochondrial protein AtMg01110 OS=Arabidopsis thaliana GN=AtMg01110 PE=4 SV=1	46.9512	7e-33	164	251	1	465	51	213	1	0
EG01Contigs_snap-EGC01002665-abinit-gene-0.2-mRNA-1	EGC01002665	39	652	614	-	400													NP_001045269	Os01g0927500 [Oryza sativa Japonica Group]	47.2441	2e-21	127	414	49	399	28	150	1	0
EG01Contigs_fgenesh-EGC01002860-abinit-gene-0.3-mRNA-1	EGC01002860	361	990	630	+	630	XM_002993660	Selaginella moellendorffii hypothetical protein, mRNA	85.5263	1e-27	152		669	337	488	112	263	1	XP_002523967	50S ribosomal protein L3, putative [Ricinus communis]	63.3508	1e-60	191	285	49	606	4	190	1	0	Q9SKX4	50S ribosomal protein L3-1, chloroplastic OS=Arabidopsis thaliana GN=RPL3A PE=1 SV=1	63.4831	1e-56	178	271	79	606	3	176	1	0
EG01Contigs_snap-EGC01002889-abinit-gene-0.2-mRNA-1	EGC01002889	790	1688	899	+	768													XP_002272437	PREDICTED: hypothetical protein [Vitis vinifera]	66.1479	9e-98	257	588	1	768	1	257	1	0	Q00594	Medium-chain-fatty-acid--CoA ligase OS=Pseudomonas oleovorans GN=alkK PE=3 SV=1	31.9672	8e-22	244	546	52	759	14	245	1	0
EG01Contigs_fgenesh-EGC01002944-abinit-gene-0.3-mRNA-1	EGC01002944	800	1411	612	-	612													XP_002518096	ankyrin repeat-containing protein, putative [Ricinus communis]	50.5	3e-50	200	786	1	597	584	782	1	0
EG01Contigs_augustus-EGC01002957-abinit-gene-0.0-mRNA-1	EGC01002957	368	852	485	+	384													XP_002515567	lipid binding protein, putative [Ricinus communis]	70.7865	1e-35	89	188	70	336	23	111	1	0
EG01Contigs_snap-EGC01003006-abinit-gene-0.2-mRNA-1	EGC01003006	6	602	597	-	597	NM_001062074	Oryza sativa Japonica Group Os05g0412000 (Os05g0412000) mRNA, complete cds	89.8477	3e-59	197		996	155	351	311	507	1	XP_002283226	PREDICTED: hypothetical protein [Vitis vinifera]	57.6923	3e-59	234	306	16	582	19	250	1	0
EG01Contigs_augustus-EGC01003014-abinit-gene-0.0-mRNA-1	EGC01003014	848	1681	834	-	834													XP_002321481	predicted protein [Populus trichocarpa]	66.7883	1e-107	274	799	7	828	232	504	1	0	Q9C744	AP-3 complex subunit delta OS=Arabidopsis thaliana GN=DELTA-ADR PE=1 SV=1	66.9091	1e-105	275	869	7	831	231	504	1	0
EG01Contigs_fgenesh-EGC01003058-abinit-gene-0.3-mRNA-1	EGC01003058	780	1628	849	-	849	NM_001054026	Oryza sativa Japonica Group Os02g0629200 (Os02g0629200) mRNA, complete cds	86.1224	0	735		1214	21	755	106	840	1	NP_001047491	Os02g0629200 [Oryza sativa Japonica Group]	88.5017	1e-143	287	288	1	843	1	286	1	0	Q6K215	Probable aquaporin PIP2-2 OS=Oryza sativa subsp. japonica GN=PIP2-2 PE=2 SV=1	88.5017	1e-142	287	288	1	843	1	286	1	0	NM_001035774	Arabidopsis thaliana aquaporin PIP2-1 (PIP2A) mRNA, complete cds	80	2e-22	270	1278	514
EG01Contigs_fgenesh-EGC01003176-abinit-gene-0.3-mRNA-1	EGC01003176	471	1433	963	-	963													XP_002276354	PREDICTED: hypothetical protein [Vitis vinifera]	58.1882	1e-89	287	1065	82	936	31	317	1	0	Q0WR59	Probable inactive receptor kinase At5g10020 OS=Arabidopsis thaliana GN=At5g10020 PE=1 SV=2	51.7915	1e-83	307	1048	25	936	5	311	1	0
EG01Contigs_snap-EGC01003262-abinit-gene-0.3-mRNA-1	EGC01003262	131	1543	1413	-	1329													XP_002463218	hypothetical protein SORBIDRAFT_02g039970 [Sorghum bicolor]	63.5371	1e-157	458	463	16	1317	3	459	1	0	Q9FPQ6	Vegetative cell wall protein gp1 OS=Chlamydomonas reinhardtii GN=GP1 PE=2 SV=1	40.264	2e-42	303	555	53	895	84	379	2	0
EG01Contigs_snap-EGC01003291-abinit-gene-0.3-mRNA-1	EGC01003291	324	1066	743	+	525													XP_002467019	hypothetical protein SORBIDRAFT_01g018390 [Sorghum bicolor]	60.6667	3e-45	150	415	85	525	62	211	1	0	P74436	Uncharacterized transporter sll0355 OS=Synechocystis sp. (strain ATCC 27184 / PCC 6803 / N-1) GN=sll0355 PE=3 SV=1	56.8182	2e-22	88	330	262	525	17	104	1	0
EG01Contigs_augustus-EGC01003333-abinit-gene-0.0-mRNA-1	EGC01003333	90	1652	1563	-	624													XP_002275295	PREDICTED: hypothetical protein [Vitis vinifera]	45.7143	3e-46	210	699	1	624	73	271	1	0	Q8RY67	Wall-associated receptor kinase-like 14 OS=Arabidopsis thaliana GN=WAKL14 PE=2 SV=2	31.068	7e-24	206	708	1	591	84	279	1	0
EG01Contigs_fgenesh-EGC01003339-abinit-gene-0.3-mRNA-1	EGC01003339	652	1569	918	-	918	XM_002438568	Sorghum bicolor hypothetical protein, mRNA	84.153	3e-29	183		2127	565	747	1537	1719	1	XP_002271787	PREDICTED: hypothetical protein [Vitis vinifera]	72.2772	1e-122	303	579	1	909	278	577	1	0	Q8H157	Nitrate transporter 1.2 OS=Arabidopsis thaliana GN=NRT1.2 PE=1 SV=1	72.1612	1e-114	273	585	94	912	312	584	1	0
EG01Contigs_fgenesh-EGC01003577-abinit-gene-0.4-mRNA-1	EGC01003577	484	1572	1089	+	1089	XM_002457112	Sorghum bicolor hypothetical protein, mRNA	81.7391	1e-44	345		1533	399	743	417	761	1	XP_002323661	predicted protein [Populus trichocarpa]	59.116	1e-121	362	430	16	1086	4	357	1	0	Q9LZW4	CBL-interacting serine/threonine-protein kinase 14 OS=Arabidopsis thaliana GN=CIPK14 PE=1 SV=1	60.3933	1e-117	356	442	28	1086	11	362	1	0
EG01Contigs_snap-EGC01003659-abinit-gene-0.2-mRNA-1	EGC01003659	361	1197	837	+	837	XM_002436781	Sorghum bicolor hypothetical protein, mRNA	81.8452	6e-43	336		1886	12	344	1047	1382	1	XP_002436826	hypothetical protein SORBIDRAFT_10g009530 [Sorghum bicolor]	73.2143	1e-116	280	595	12	836	317	595	3	0	Q9SX20	Probable nitrite transporter At1g68570 OS=Arabidopsis thaliana GN=At1g68570 PE=2 SV=1	69.6429	1e-107	280	596	12	833	314	591	3	0
EG01Contigs_augustus-EGC01003663-abinit-gene-0.0-mRNA-1	EGC01003663	191	491	301	-	301	NM_001069610	Oryza sativa Japonica Group Os09g0386500 (Os09g0386500) mRNA, complete cds	88.4848	8e-43	165		1139	84	248	261	425	1	XP_002305450	ebs-bah-phd domain-containing protein [Populus trichocarpa]	80	7e-44	100	215	1	300	31	130	1	0
EG01Contigs_snap-EGC01003747-abinit-gene-0.2-mRNA-1	EGC01003747	655	1569	915	-	915	NM_001072005	Oryza sativa Japonica Group Os10g0573900 (Os10g0573900) mRNA, complete cds	94.6237	9e-33	93		2005	67	159	753	845	1	XP_002265288	PREDICTED: hypothetical protein [Vitis vinifera]	74.2765	1e-129	311	510	1	915	204	510	1	0	Q55BF2	60S ribosomal export protein NMD3 OS=Dictyostelium discoideum GN=nmd3 PE=3 SV=1	40.7524	2e-62	319	530	1	897	198	508	1	0
EG01Contigs_snap-EGC01003968-abinit-gene-0.3-mRNA-1	EGC01003968	8	1433	1426	-	1302													XP_002513452	UDP-glucosyltransferase, putative [Ricinus communis]	46.5696	1e-112	481	492	7	1278	5	481	1	0	Q9LXV0	UDP-glycosyltransferase 92A1 OS=Arabidopsis thaliana GN=UGT92A1 PE=2 SV=1	38.3966	9e-89	474	488	16	1272	11	481	1	0
EG01Contigs_snap-EGC01004041-abinit-gene-0.2-mRNA-1	EGC01004041	38	1300	1263	-	1263													XP_002313076	predicted protein [Populus trichocarpa]	62.5	1e-138	400	424	70	1263	14	405	1	0
EG01Contigs_snap-EGC01004044-abinit-gene-0.3-mRNA-1	EGC01004044	533	1478	946	-	819	NM_001157163	Zea mays LOC100284268 (si707062c10), mRNA	83.9357	4e-93	498		1189	101	598	205	701	1	NP_001150635	LOC100284268 [Zea mays]	71.5827	1e-107	278	307	4	816	30	306	1	0	O07015	Sigma factor sigB regulation protein rsbQ OS=Bacillus subtilis GN=rsbQ PE=1 SV=1	36.4706	8e-39	255	269	64	777	10	254	1	0
EG01Contigs_augustus-EGC01004311-abinit-gene-0.0-mRNA-1	EGC01004311	225	749	525	-	525	NM_001061850	Oryza sativa Japonica Group Os05g0362500 (Os05g0362500) mRNA, complete cds	91.9075	3e-59	173		900	297	469	318	490	1	XP_002271045	PREDICTED: hypothetical protein [Vitis vinifera]	71.875	8e-53	128	162	82	465	18	145	1	0
EG01Contigs_snap-EGC01004399-abinit-gene-0.2-mRNA-1	EGC01004399	411	1428	1018	+	693													XP_002305487	predicted protein [Populus trichocarpa]	47.9675	2e-33	123	266	395	691	129	248	2	0
EG01Contigs_snap-EGC01004447-abinit-gene-0.2-mRNA-1	EGC01004447	43	492	450	-	450													XP_002302176	predicted protein [Populus trichocarpa]	62	5e-46	150	390	1	450	28	174	1	0
EG01Contigs_fgenesh-EGC01004457-abinit-gene-0.4-mRNA-1	EGC01004457	510	1569	1060	-	906													XP_002263830	PREDICTED: hypothetical protein [Vitis vinifera]	51.0204	1e-90	343	420	25	900	26	366	1	0	Q15782	Chitinase-3-like protein 2 OS=Homo sapiens GN=CHI3L2 PE=1 SV=1	28.0236	9e-28	339	390	46	876	32	365	1	0
EG01Contigs_snap-EGC01004484-abinit-gene-0.2-mRNA-1	EGC01004484	985	1530	546	-	546													XP_002328954	predicted protein [Populus trichocarpa]	88.2812	4e-63	128	579	7	390	413	540	1	0	Q9SRK7	Adenine/guanine permease AZG1 OS=Arabidopsis thaliana GN=AZG1 PE=2 SV=1	85.9375	6e-61	128	579	7	390	418	545	1	0
EG01Contigs_snap-EGC01004529-abinit-gene-0.3-mRNA-1	EGC01004529	528	1515	988	-	726													XP_002280962	PREDICTED: hypothetical protein [Vitis vinifera]	58.1897	8e-77	232	256	31	726	1	232	1	0
EG01Contigs_snap-EGC01004584-abinit-gene-0.3-mRNA-1	EGC01004584	5	721	717	-	717													NP_001050952	Os03g0690600 [Oryza sativa Japonica Group]	76.4706	1e-103	238	731	4	717	316	553	1	0	O80933	Scarecrow-like protein 9 OS=Arabidopsis thaliana GN=SCL9 PE=2 SV=1	57.3171	5e-75	246	718	19	717	296	539	1	0
EG01Contigs_fgenesh-EGC01004737-abinit-gene-0.4-mRNA-1	EGC01004737	806	1417	612	+	612	XM_002460184	Sorghum bicolor hypothetical protein, mRNA	81.8396	1e-58	424		3548	167	590	995	1418	1	XP_002301856	cellulose synthase [Populus trichocarpa]	89.7059	1e-106	204	1042	1	612	200	403	1	0	Q9AV71	Cellulose synthase A catalytic subunit 7 [UDP-forming] OS=Oryza sativa subsp. japonica GN=CESA7 PE=2 SV=1	86.2745	1e-103	204	1063	1	612	191	394	1	0
EG01Contigs_snap-EGC01004740-abinit-gene-0.2-mRNA-1	EGC01004740	469	906	438	+	438													XP_002325454	predicted protein [Populus trichocarpa]	63.8889	2e-51	144	460	7	438	6	149	1	0	Q8GT20	Benzyl alcohol O-benzoyltransferase OS=Nicotiana tabacum GN=HSR201 PE=1 SV=1	60	8e-46	145	460	4	438	6	150	1	0
EG01Contigs_snap-EGC01004775-abinit-gene-0.2-mRNA-1	EGC01004775	345	914	570	+	570													XP_002282392	PREDICTED: hypothetical protein [Vitis vinifera]	53.5714	2e-48	196	454	1	558	252	443	1	0
EG01Contigs_augustus-EGC01004812-abinit-gene-0.0-mRNA-1	EGC01004812	565	1548	984	+	984	NM_001054165	Oryza sativa Japonica Group Os02g0657600 (Os02g0657600) mRNA, complete cds	82.4916	2e-95	594		1130	274	867	120	713	1	NP_001053490	Os04g0550500 [Oryza sativa Japonica Group]	70.607	1e-118	313	343	46	984	14	320	1	0	Q9SCL7	Acetylglutamate kinase, chloroplastic OS=Arabidopsis thaliana GN=NAGK PE=1 SV=1	66.6667	1e-107	312	347	49	984	20	324	1	0
EG01Contigs_fgenesh-EGC01004904-abinit-gene-0.3-mRNA-1	EGC01004904	29	1528	1500	-	1500													NP_001065157	Os10g0533800 [Oryza sativa Japonica Group]	58.5366	1e-155	492	674	1	1443	12	491	1	0	Q9M2S4	L-type lectin-domain containing receptor kinase S.4 OS=Arabidopsis thaliana GN=LECRKS4 PE=1 SV=1	51.2295	1e-125	488	684	1	1443	1	477	1	0
EG01Contigs_maker-EGC01004919-fgenesh-gene-0.4-mRNA-1	EGC01004919	93	910	818	+	663	XM_002439871	Sorghum bicolor hypothetical protein, mRNA	80.5195	6e-30	308		2260	271	578	1446	1753	1	XP_002313424	predicted protein [Populus trichocarpa]	78.6364	1e-109	220	576	1	660	357	576	1	0	Q0DHL2	Laccase-12/13 OS=Oryza sativa subsp. japonica GN=LAC12 PE=2 SV=1	73.1818	1e-101	220	574	1	660	355	574	1	0
EG01Contigs_snap-EGC01004982-abinit-gene-0.2-mRNA-1	EGC01004982	632	1513	882	-	882	XM_002440262	Sorghum bicolor hypothetical protein, mRNA	83.3002	7e-89	503		1017	328	830	346	848	1	XP_002282344	PREDICTED: similar to 3-methyladenine DNA glycosylase, putative; 31680-30045 [Vitis vinifera]	64.9819	1e-101	277	363	64	879	44	320	1	0	Q9FPQ6	Vegetative cell wall protein gp1 OS=Chlamydomonas reinhardtii GN=GP1 PE=2 SV=1	37.6426	3e-28	263	555	14	751	127	386	2	0
EG01Contigs_augustus-EGC01005036-abinit-gene-0.0-mRNA-1	EGC01005036	461	820	360	-	360	NM_001148892	Zea mays hypothetical protein LOC100274536 (LOC100274536), mRNA	90.3704	4e-39	135		1717	165	299	91	225	1	XP_002448996	hypothetical protein SORBIDRAFT_05g003020 [Sorghum bicolor]	58.3333	3e-27	120	499	16	357	7	119	1	0
EG01Contigs_maker-EGC01005075-snap-gene-0.6-mRNA-1	EGC01005075	25	1452	1428	-	1395	XM_002300628	Populus trichocarpa predicted protein, mRNA	82.9545	2e-22	176		2388	1060	1235	1816	1991	1	NP_001048161	Os02g0755200 [Oryza sativa Japonica Group]	73.5234	0	491	849	1	1395	289	776	1	0	Q6Z690	Lysine-specific histone demethylase 1 homolog 1 OS=Oryza sativa subsp. japonica GN=Os02g0755200 PE=2 SV=1	73.5234	0	491	849	1	1395	289	776	1	0
EG01Contigs_augustus-EGC01005149-abinit-gene-0.0-mRNA-1	EGC01005149	808	1458	651	+	651													XP_002463171	hypothetical protein SORBIDRAFT_02g039070 [Sorghum bicolor]	51.9824	6e-54	227	325	1	648	1	224	1	0
EG01Contigs_snap-EGC01005292-abinit-gene-0.2-mRNA-1	EGC01005292	291	1010	720	+	720	XM_002448378	Sorghum bicolor hypothetical protein, mRNA	83.8565	2e-82	446		1728	238	680	596	1041	1	XP_002281411	PREDICTED: hypothetical protein [Vitis vinifera]	78.4232	1e-100	241	282	1	720	1	233	1	0	Q9S7C9	Putative DNA-binding protein ESCAROLA OS=Arabidopsis thaliana GN=ESC PE=2 SV=1	50.3937	4e-60	254	311	19	687	9	248	1	0
EG01Contigs_maker-EGC01005293-fgenesh-gene-0.4-mRNA-1	EGC01005293	443	1483	1041	+	948	NM_001055268	Oryza sativa Japonica Group Os03g0113000 (Os03g0113000) mRNA, complete cds	82.266	2e-24	203		1634	318	520	326	528	1	XP_002464377	hypothetical protein SORBIDRAFT_01g017150 [Sorghum bicolor]	59.9251	9e-81	267	352	163	945	34	295	1	0	B3LFC0	Probable receptor-like protein kinase At1g33260 OS=Arabidopsis thaliana GN=At1g33260 PE=2 SV=1	48.3395	2e-61	271	349	196	942	28	294	1	0
EG01Contigs_fgenesh-EGC01005358-abinit-gene-0.4-mRNA-1	EGC01005358	618	1499	882	+	882													XP_002280395	PREDICTED: hypothetical protein [Vitis vinifera]	50.5455	3e-69	275	1021	22	846	17	284	1	0	Q9SGP2	Receptor-like protein kinase HSL1 OS=Arabidopsis thaliana GN=HSL1 PE=2 SV=1	39.1941	4e-47	273	996	34	846	1	269	1	0
EG01Contigs_maker-EGC01005395-fgenesh-gene-0.5-mRNA-1	EGC01005395	44	1477	1434	-	1134	XM_002267465	PREDICTED: Vitis vinifera hypothetical protein LOC100242786 (LOC100242786), mRNA	82.3656	1e-152	930		3233	205	1134	619	1548	1	XP_002282619	PREDICTED: hypothetical protein [Vitis vinifera]	94.1799	0	378	954	1	1134	139	516	1	0	Q7XPY2	Plasma membrane ATPase OS=Oryza sativa subsp. japonica GN=Os04g0656100 PE=2 SV=1	92.5926	0	378	951	1	1134	134	511	1	0	NM_001203630	Arabidopsis thaliana H(+)-ATPase 3 (HA3) mRNA, complete cds	81.1236	4e-55	445	3220	202
EG01Contigs_augustus-EGC01005514-abinit-gene-0.0-mRNA-1	EGC01005514	836	1501	666	-	666													XP_002436626	hypothetical protein SORBIDRAFT_10g006140 [Sorghum bicolor]	59.3607	3e-66	219	472	7	648	252	469	1	0	Q40289	Anthocyanidin 3-O-glucosyltransferase 7 (Fragment) OS=Manihot esculenta GN=GT7 PE=2 SV=1	51.5982	1e-63	219	287	1	657	64	282	1	0
EG01Contigs_fgenesh-EGC01005585-abinit-gene-0.5-mRNA-1	EGC01005585	17	1345	1329	-	1329													XP_002534539	kinase, putative [Ricinus communis]	57.1106	1e-138	443	669	1	1329	8	446	1	0	Q9SZD5	L-type lectin-domain containing receptor kinase V.9 OS=Arabidopsis thaliana GN=LECRK59 PE=2 SV=1	51.6704	1e-131	449	669	1	1329	5	448	1	0
EG01Contigs_snap-EGC01005712-abinit-gene-0.2-mRNA-1	EGC01005712	273	1473	1201	+	1083													XP_002269745	PREDICTED: hypothetical protein [Vitis vinifera]	63.2312	1e-134	359	559	40	1083	16	374	1	0
EG01Contigs_maker-EGC01005809-fgenesh-gene-0.5-mRNA-1	EGC01005809	77	1214	1138	+	1071	NM_001073224	Oryza sativa Japonica Group Os12g0438600 (Os12g0438600) mRNA, partial cds	82.6446	3e-33	242		2681	130	371	1327	1568	1	XP_002273594	PREDICTED: hypothetical protein [Vitis vinifera]	73.9362	1e-155	376	789	7	1065	377	751	1	0	P92942	Chloride channel protein CLC-b OS=Arabidopsis thaliana GN=CLC-B PE=1 SV=1	68.3511	1e-142	376	780	7	1065	369	743	1	0
EG01Contigs_maker-EGC01005858-fgenesh-gene-0.4-mRNA-1	EGC01005858	244	1305	1062	+	582	NM_001054543	Oryza sativa Japonica Group Os02g0729700 (Os02g0729700) mRNA, complete cds	88.7755	7e-54	196		1710	23	218	865	1060	1	NP_001130421	hypothetical protein LOC100191517 [Zea mays]	55.1111	4e-51	225	290	25	579	66	290	1	0	Q6YWR4	Homeobox-leucine zipper protein HOX16 OS=Oryza sativa subsp. japonica GN=HOX16 PE=2 SV=1	53.617	4e-50	235	343	25	579	109	343	1	0
EG01Contigs_snap-EGC01005924-abinit-gene-0.3-mRNA-1	EGC01005924	261	1161	901	-	873	NM_001147280	Zea mays hypothetical protein LOC100272827 (LOC100272827), mRNA	84	1e-96	500		1251	298	797	490	989	1	XP_002520171	ER glycerol-phosphate acyltransferase [Ricinus communis]	80.9365	1e-137	299	504	1	870	206	504	1	0	Q9CAY3	Glycerol-3-phosphate acyltransferase 5 OS=Arabidopsis thaliana GN=GPAT5 PE=1 SV=1	63.7736	2e-93	265	502	58	831	218	482	1	0
EG01Contigs_snap-EGC01005994-abinit-gene-0.3-mRNA-1	EGC01005994	3	1193	1191	-	1191													XP_002275471	PREDICTED: similar to subtilase [Vitis vinifera]	59.0793	1e-130	391	755	19	1185	38	418	1	0	O65351	Subtilisin-like protease OS=Arabidopsis thaliana GN=ARA12 PE=1 SV=1	46.9697	3e-89	396	757	22	1188	31	415	1	0
EG01Contigs_maker-EGC01006060-augustus-gene-0.5-mRNA-1	EGC01006060	1	778	778	+	711	XM_002448720	Sorghum bicolor hypothetical protein, mRNA	84.5649	1e-128	609		2808	30	638	258	866	1	XP_002318345	predicted protein [Populus trichocarpa]	90.393	1e-119	229	721	13	699	12	240	1	0	Q5RCE2	Dolichyl-diphosphooligosaccharide--protein glycosyltransferase subunit STT3A OS=Pongo abelii GN=STT3A PE=2 SV=1	62.2222	4e-83	225	705	25	699	7	231	1	0	NM_103136	Arabidopsis thaliana dolichyl-diphosphooligosaccharide--protein glycosyltransferase (STT3B) mRNA, complete cds	85.4962	4e-23	131	2520	109
EG01Contigs_augustus-EGC01006190-abinit-gene-0.0-mRNA-1	EGC01006190	199	1455	1257	-	1257	NM_001065375	Oryza sativa Japonica Group Os07g0134200 (Os07g0134200) mRNA, complete cds	81.5615	2e-83	602		3716	656	1257	2104	2705	1	XP_002310320	predicted protein [Populus trichocarpa]	85.258	0	407	866	37	1257	307	713	1	0	O49545	Leucine-rich repeat receptor-like serine/threonine-protein kinase BAM1 OS=Arabidopsis thaliana GN=BAM1 PE=1 SV=1	84.2752	0	407	1003	37	1257	460	866	1	0	NM_001203695	Arabidopsis thaliana leucine-rich receptor-like protein kinase BAM1 (BAM1) mRNA, complete cds	77.6042	7e-26	576	3469	682
EG01Contigs_augustus-EGC01006229-abinit-gene-0.0-mRNA-1	EGC01006229	347	925	579	-	579													XP_002517579	WD-repeat protein, putative [Ricinus communis]	66.6667	7e-72	195	895	1	579	2	196	1	0	P25635	Periodic tryptophan protein 2 OS=Saccharomyces cerevisiae (strain ATCC 204508 / S288c) GN=PWP2 PE=1 SV=2	39.2857	9e-36	196	923	1	579	4	199	1	0
EG01Contigs_augustus-EGC01006234-abinit-gene-0.0-mRNA-1	EGC01006234	96	1373	1278	-	1278													XP_002322723	predicted protein [Populus trichocarpa]	46.8354	5e-94	395	452	121	1275	61	452	1	0	Q6JAH0	Putative cis-zeatin O-glucosyltransferase OS=Sorghum bicolor GN=SB20O07.14 PE=3 SV=1	46.2121	5e-93	396	466	112	1275	74	466	1	0
EG01Contigs_fgenesh-EGC01006467-abinit-gene-0.3-mRNA-1	EGC01006467	473	1408	936	+	936	XM_002441538	Sorghum bicolor hypothetical protein, mRNA	90.2299	2e-52	174		2631	616	789	658	831	1	XP_002266619	PREDICTED: hypothetical protein [Vitis vinifera]	62.3418	1e-102	316	827	7	936	4	311	1	0	O48837	Receptor like protein kinase S.2 OS=Arabidopsis thaliana GN=LECRKS2 PE=2 SV=2	55.3517	5e-90	327	851	1	936	4	328	1	0
EG01Contigs_fgenesh-EGC01006661-abinit-gene-0.3-mRNA-1	EGC01006661	553	1398	846	-	846													XP_002278165	PREDICTED: hypothetical protein [Vitis vinifera]	74.2647	1e-113	272	777	1	813	310	580	1	0
EG01Contigs_snap-EGC01006786-abinit-gene-0.3-mRNA-1	EGC01006786	740	1420	681	+	681													XP_002448316	hypothetical protein SORBIDRAFT_06g025110 [Sorghum bicolor]	52.6316	1e-57	228	732	1	681	258	483	1	0	O65351	Subtilisin-like protease OS=Arabidopsis thaliana GN=ARA12 PE=1 SV=1	44.1048	1e-37	229	757	1	681	280	505	1	0
EG01Contigs_maker-EGC01007208-snap-gene-0.4-mRNA-1	EGC01007208	306	990	685	-	675	XM_002300804	Populus trichocarpa hypothetical protein (HMCA902), mRNA	90.9091	9e-23	88		1226	223	310	228	315	1	XP_002520730	WD-repeat protein, putative [Ricinus communis]	73.2456	9e-91	228	318	1	675	1	222	1	0	Q5M786	WD repeat-containing protein 5 OS=Xenopus tropicalis GN=wdr5 PE=2 SV=1	58.4821	2e-69	224	334	25	675	17	238	1	0
EG01Contigs_snap-EGC01007308-abinit-gene-0.2-mRNA-1	EGC01007308	145	936	792	+	792													XP_002465053	hypothetical protein SORBIDRAFT_01g031330 [Sorghum bicolor]	61.9565	4e-92	276	472	1	792	1	271	1	0
EG01Contigs_fgenesh-EGC01007335-abinit-gene-0.3-mRNA-1	EGC01007335	349	1056	708	+	708	XM_002456661	Sorghum bicolor hypothetical protein, mRNA	83.4725	1e-110	599		1467	52	650	67	665	1	XP_002522889	ammonium transporter, putative [Ricinus communis]	84.5794	1e-104	214	489	13	651	10	222	1	0	Q69T29	Ammonium transporter 3 member 3 OS=Oryza sativa subsp. japonica GN=AMT3-3 PE=2 SV=1	80.3738	1e-102	214	480	10	651	5	217	1	0
EG01Contigs_augustus-EGC01007360-abinit-gene-0.0-mRNA-1	EGC01007360	1	804	804	+	804	NM_001066558	Oryza sativa Japonica Group Os07g0567700 (Os07g0567700) mRNA, complete cds	80.5687	9e-45	422		1232	378	790	423	844	1	XP_002263681	PREDICTED: hypothetical protein [Vitis vinifera]	79.4007	1e-123	267	442	3	803	154	419	3	0	Q9FHZ1	Scarecrow-like protein 23 OS=Arabidopsis thaliana GN=SCL23 PE=1 SV=1	64.684	3e-95	269	405	3	803	117	380	3	0
EG01Contigs_snap-EGC01007398-abinit-gene-0.2-mRNA-1	EGC01007398	19	1170	1152	-	1152													XP_002456469	hypothetical protein SORBIDRAFT_03g036880 [Sorghum bicolor]	58.1579	1e-118	380	392	46	1152	5	373	1	0	Q8LE47	Pentatricopeptide repeat-containing protein At1g61870, mitochondrial OS=Arabidopsis thaliana GN=PPR336 PE=2 SV=2	54.8718	1e-113	390	408	1	1152	1	389	1	0
EG01Contigs_snap-EGC01007492-abinit-gene-0.2-mRNA-1	EGC01007492	527	1250	724	+	714													XP_002322401	predicted protein [Populus trichocarpa]	42.4107	3e-38	224	517	31	675	7	226	1	0	O22149	Probable pectinesterase/pectinesterase inhibitor 17 OS=Arabidopsis thaliana GN=PME17 PE=2 SV=2	39.1304	1e-37	230	511	1	678	1	228	1	0
EG01Contigs_augustus-EGC01007629-abinit-gene-0.0-mRNA-1	EGC01007629	762	1379	618	+	618	XM_002446012	Sorghum bicolor hypothetical protein, mRNA	79.9666	3e-56	599		1871	12	610	432	1027	1	NP_001052065	Os04g0119400 [Oryza sativa Japonica Group]	90.2439	1e-107	205	425	3	617	74	277	3	0	P51267	Pyruvate dehydrogenase E1 component subunit alpha OS=Porphyra purpurea GN=pdhA PE=3 SV=1	75.6098	3e-85	205	344	3	617	20	221	3	0	NM_099991	Arabidopsis thaliana pyruvate dehydrogenase E1 component subunit alpha (PDH-E1 ALPHA) mRNA, complete cds	82.6347	8e-21	167	1627	450
EG01Contigs_fgenesh-EGC01007636-abinit-gene-0.3-mRNA-1	EGC01007636	26	688	663	-	663	NM_001072005	Oryza sativa Japonica Group Os10g0573900 (Os10g0573900) mRNA, complete cds	81.9367	7e-76	537		2005	22	552	87	623	1	XP_002265288	PREDICTED: hypothetical protein [Vitis vinifera]	66.2037	6e-86	216	510	16	663	5	219	1	0	Q99L48	60S ribosomal export protein NMD3 OS=Mus musculus GN=Nmd3 PE=2 SV=1	50	1e-60	206	503	46	663	13	217	1	0
EG01Contigs_augustus-EGC01007721-abinit-gene-0.0-mRNA-1	EGC01007721	905	1288	384	-	384													XP_002273777	PREDICTED: hypothetical protein [Vitis vinifera]	64.6552	4e-37	116	997	7	354	1	113	1	0
EG01Contigs_augustus-EGC01008223-abinit-gene-0.0-mRNA-1	EGC01008223	693	1163	471	-	471	NM_001136721	Zea mays LOC100191287 (pco085840), mRNA	81.8616	4e-58	419		1520	50	468	207	625	1	XP_002279987	PREDICTED: hypothetical protein [Vitis vinifera]	87.5	5e-71	144	306	38	469	4	147	2	0	Q6DBP3	Probable sugar phosphate/phosphate translocator At5g05820 OS=Arabidopsis thaliana GN=At5g05820 PE=2 SV=1	84.6154	1e-68	143	309	41	469	7	149	2	0	NM_111966	Arabidopsis thaliana nucleotide-sugar transporter-like protein (AT3G11320) mRNA, complete cds	86.9159	6e-21	107	1615	122
EG01Contigs_fgenesh-EGC01008651-abinit-gene-0.2-mRNA-1	EGC01008651	149	1009	861	+	861													XP_002279853	PREDICTED: hypothetical protein [Vitis vinifera]	51.7241	2e-61	261	1109	76	852	192	436	1	0
EG01Contigs_augustus-EGC01008902-abinit-gene-0.0-mRNA-1	EGC01008902	445	1254	810	+	810													XP_002278190	PREDICTED: hypothetical protein [Vitis vinifera]	53.8462	2e-73	260	357	28	801	9	264	1	0	Q93WU3	Chavicol O-methyltransferase OS=Ocimum basilicum GN=CVOMT1 PE=1 SV=1	45.1493	2e-62	268	356	1	798	3	265	1	0
EG01Contigs_snap-EGC01009082-abinit-gene-0.3-mRNA-1	EGC01009082	8	816	809	+	798													XP_002516950	multidrug resistance pump, putative [Ricinus communis]	66.7939	3e-97	262	503	1	768	48	307	1	0	Q9SIA4	MATE efflux family protein 5 OS=Arabidopsis thaliana GN=DTXL1 PE=2 SV=1	31.0345	1e-34	261	476	4	768	57	304	1	0
EG01Contigs_snap-EGC01009082-abinit-gene-0.2-mRNA-1	EGC01009082	866	1318	453	+	453													XP_002314374	predicted protein [Populus trichocarpa]	72.7941	9e-53	136	474	1	408	318	453	1	0
EG01Contigs_augustus-EGC01009114-abinit-gene-0.0-mRNA-1	EGC01009114	593	1312	720	+	720	NM_001112071	Zea mays chitinase chem5 (chn1), mRNA	83.3333	8e-42	264		945	17	280	233	496	1	XP_002320164	predicted protein [Populus trichocarpa]	64.6809	4e-92	235	300	14	718	66	300	2	0	P23472	Hevamine-A OS=Hevea brasiliensis PE=1 SV=2	64.2553	3e-91	235	311	14	718	65	299	2	0
EG01Contigs_fgenesh-EGC01009239-abinit-gene-0.3-mRNA-1	EGC01009239	7	1176	1170	-	1170													XP_002281523	PREDICTED: hypothetical protein [Vitis vinifera]	45.8438	9e-97	397	788	1	1170	47	439	1	0	P17801	Putative receptor protein kinase ZmPK1 OS=Zea mays GN=PK1 PE=2 SV=2	31.5385	1e-33	390	817	4	1005	48	430	1	0
EG01Contigs_fgenesh-EGC01009358-abinit-gene-0.3-mRNA-1	EGC01009358	94	672	579	-	579	NM_001071421	Oryza sativa Japonica Group Os10g0483500 (Os10g0483500) mRNA, complete cds	86.9863	3e-31	146		2187	412	557	686	831	1	NP_001064886	Os10g0483500 [Oryza sativa Japonica Group]	78.7565	3e-82	193	527	1	579	1	191	1	0	Q8LNV6	Cytokinin dehydrogenase 3 OS=Oryza sativa subsp. japonica GN=CKX3 PE=2 SV=1	78.7565	4e-82	193	527	1	579	1	191	1	0
EG01Contigs_fgenesh-EGC01009411-abinit-gene-0.3-mRNA-1	EGC01009411	979	1317	339	-	339	NM_001186246	Oryza sativa Japonica Group Os02g0784901 (Os02g0784901) mRNA, complete cds	86.413	9e-40	184		414	136	319	48	231	1	XP_002271026	PREDICTED: hypothetical protein [Vitis vinifera]	76.8519	8e-46	108	142	13	336	38	142	1	0
EG01Contigs_augustus-EGC01009439-abinit-gene-0.0-mRNA-1	EGC01009439	235	1317	1083	+	1083	XM_002464513	Sorghum bicolor hypothetical protein, mRNA	86.0215	2e-62	279		2025	284	562	363	641	1	XP_002267327	PREDICTED: hypothetical protein [Vitis vinifera]	76.5043	1e-150	349	520	44	1081	2	350	2	0	Q94DB8	Inorganic phosphate transporter 1-11 OS=Oryza sativa subsp. japonica GN=PHT1-11 PE=2 SV=1	72.7273	1e-140	352	555	26	1069	1	352	2	0	NM_128843	Arabidopsis thaliana putative inorganic phosphate transporter 1-5 (PHT1;5) mRNA, complete cds	87.3134	2e-29	134	1740	425
EG01Contigs_snap-EGC01009693-abinit-gene-0.2-mRNA-1	EGC01009693	72	683	612	+	483													NP_001050468	Os03g0445700 [Oryza sativa Japonica Group]	56.5476	6e-37	168	204	1	480	49	204	1	0	Q9FN11	LOB domain-containing protein 37 OS=Arabidopsis thaliana GN=LBD37 PE=2 SV=1	41.0628	6e-26	207	250	1	480	49	250	1	0
EG01Contigs_fgenesh-EGC01009762-abinit-gene-0.3-mRNA-1	EGC01009762	443	1309	867	-	867													XP_002281140	PREDICTED: similar to zinc finger (C3HC4-type RING finger) family protein [Vitis vinifera]	58.427	1e-74	267	348	49	825	73	320	1	0	Q67YI6	RING-H2 finger protein ATL65 OS=Arabidopsis thaliana GN=ATL65 PE=2 SV=2	46.7105	7e-51	304	411	49	867	117	387	1	0
EG01Contigs_snap-EGC01009792-abinit-gene-0.2-mRNA-1	EGC01009792	249	815	567	-	567													XP_002271893	PREDICTED: hypothetical protein [Vitis vinifera]	38.4615	2e-21	130	465	178	567	48	170	1	0
EG01Contigs_augustus-EGC01009819-abinit-gene-0.0-mRNA-1	EGC01009819	736	1308	573	+	573	XM_002459049	Sorghum bicolor hypothetical protein, mRNA	90.8759	3e-93	274		978	293	566	281	554	1	XP_002459094	hypothetical protein SORBIDRAFT_03g045730 [Sorghum bicolor]	86.7725	7e-87	189	325	1	567	1	185	1	0	Q9ZVC2	Regulatory protein NPR5 OS=Arabidopsis thaliana GN=NPR5 PE=1 SV=1	83.0688	3e-78	189	491	1	567	168	343	1	0
EG01Contigs_fgenesh-EGC01010024-abinit-gene-0.3-mRNA-1	EGC01010024	10	1017	1008	-	1008													NP_001055872	Os05g0485000 [Oryza sativa Japonica Group]	44.3452	4e-78	336	874	1	1008	102	417	1	0	Q9SIT5	Cation/H(+) antiporter 15 OS=Arabidopsis thaliana GN=CHX15 PE=2 SV=1	40.597	9e-70	335	821	4	1008	73	386	1	0
EG01Contigs_augustus-EGC01010084-abinit-gene-0.0-mRNA-1	EGC01010084	480	989	510	-	510	XM_002464328	Sorghum bicolor hypothetical protein, mRNA	85.0299	2e-29	167		1509	187	353	610	776	1	XP_002464373	hypothetical protein SORBIDRAFT_01g017110 [Sorghum bicolor]	73.5955	9e-72	178	488	1	510	124	297	1	0
EG01Contigs_snap-EGC01010323-abinit-gene-0.2-mRNA-1	EGC01010323	163	651	489	-	489													XP_002444312	hypothetical protein SORBIDRAFT_07g020010 [Sorghum bicolor]	59.2814	9e-50	167	695	1	489	291	457	1	0	Q9FMQ1	Pentatricopeptide repeat-containing protein At5g12100, mitochondrial OS=Arabidopsis thaliana GN=At5g12100 PE=2 SV=1	50.3067	1e-39	163	816	13	489	314	476	1	0
EG01Contigs_augustus-EGC01010394-abinit-gene-0.0-mRNA-1	EGC01010394	391	1296	906	+	906													XP_002283907	PREDICTED: hypothetical protein [Vitis vinifera]	56.0811	1e-94	296	535	34	906	37	331	1	0	Q3E9F0	Pentatricopeptide repeat-containing protein At5g18475 OS=Arabidopsis thaliana GN=At5g18475 PE=2 SV=1	49.8282	9e-79	291	506	43	906	16	305	1	0
EG01Contigs_fgenesh-EGC01010503-abinit-gene-0.3-mRNA-1	EGC01010503	747	1247	501	+	501													XP_002520017	UDP-glucosyltransferase, putative [Ricinus communis]	54.717	7e-47	159	451	18	494	166	324	3	0	Q40289	Anthocyanidin 3-O-glucosyltransferase 7 (Fragment) OS=Manihot esculenta GN=GT7 PE=2 SV=1	58.0645	3e-48	155	287	27	491	2	156	3	0
EG01Contigs_snap-EGC01010658-abinit-gene-0.2-mRNA-1	EGC01010658	93	1283	1191	+	993	NM_001071966	Oryza sativa Japonica Group Os10g0567500 (Os10g0567500) mRNA, complete cds	80.1325	1e-38	453		2778	545	993	1034	1485	1	NP_199503	Intron maturase, type II family protein [Arabidopsis thaliana]	63.2242	1e-140	397	735	2	991	86	482	2	0	P0A3U1	Group II intron-encoded protein ltrA OS=Lactococcus lactis subsp. cremoris (strain MG1363) GN=ltrA PE=1 SV=1	26.5896	2e-22	346	599	41	919	29	359	2	0
EG01Contigs_snap-EGC01010834-abinit-gene-0.2-mRNA-1	EGC01010834	743	1273	531	+	531													XP_002279721	PREDICTED: hypothetical protein [Vitis vinifera]	57.8947	2e-42	152	818	75	530	68	201	3	0	Q9SD67	ATP-dependent zinc metalloprotease FTSH 7, chloroplastic OS=Arabidopsis thaliana GN=FTSH7 PE=2 SV=1	63.9175	2e-29	97	802	243	530	93	189	3	0
EG01Contigs_augustus-EGC01010843-abinit-gene-0.0-mRNA-1	EGC01010843	288	779	492	-	492													XP_002276173	PREDICTED: hypothetical protein [Vitis vinifera]	57.8313	2e-39	166	375	1	489	2	158	1	0
EG01Contigs_fgenesh-EGC01010907-abinit-gene-0.4-mRNA-1	EGC01010907	165	1085	921	-	921													XP_002887828	At1g80460 [Arabidopsis lyrata subsp. lyrata]	45.5414	1e-69	314	522	1	906	201	513	1	0	B2UF87	Glycerol kinase OS=Ralstonia pickettii (strain 12J) GN=glpK PE=3 SV=1	73.9274	1e-128	303	498	1	909	188	490	1	0
EG01Contigs_snap-EGC01010995-abinit-gene-0.2-mRNA-1	EGC01010995	37	1260	1224	-	1086	XM_002454923	Sorghum bicolor hypothetical protein, mRNA	90.4	4e-35	125		1894	202	326	340	464	1	XP_002285454	PREDICTED: hypothetical protein [Vitis vinifera]	60.7843	1e-138	408	612	1	1077	36	437	1	0	P81898	Peptide-N4-(N-acetyl-beta-glucosaminyl)asparagine amidase A OS=Prunus dulcis PE=1 SV=2	59.75	1e-133	400	571	31	1077	10	405	1	0
EG01Contigs_fgenesh-EGC01011005-abinit-gene-0.3-mRNA-1	EGC01011005	796	1224	429	+	429	XM_002463950	Sorghum bicolor hypothetical protein, mRNA	91.1243	1e-54	169		2599	261	429	304	472	1	XP_002531931	NADH-ubiquinone oxidoreductase, putative [Ricinus communis]	75.7576	1e-50	132	744	58	429	8	139	1	0	Q43644	NADH dehydrogenase [ubiquinone] iron-sulfur protein 1, mitochondrial OS=Solanum tuberosum PE=2 SV=1	78.2609	5e-47	115	738	94	429	20	134	1	0
EG01Contigs_augustus-EGC01011022-abinit-gene-0.0-mRNA-1	EGC01011022	414	1280	867	+	867													XP_002465385	hypothetical protein SORBIDRAFT_01g037630 [Sorghum bicolor]	64.6465	1e-100	297	626	1	867	193	488	1	0
EG01Contigs_augustus-EGC01011251-abinit-gene-0.0-mRNA-1	EGC01011251	3	332	330	-	330	XM_002867786	Arabidopsis lyrata subsp. lyrata proton-dependent oligopeptide transport family protein, mRNA	86.5546	2e-22	119		1979	97	215	1050	1168	1	XP_002519847	Peptide transporter, putative [Ricinus communis]	73.6364	4e-39	110	598	1	330	309	416	1	0	Q9LQL2	Nitrate transporter 1.5 OS=Arabidopsis thaliana GN=NRT1.5 PE=1 SV=2	69.0909	1e-37	110	614	1	330	313	420	1	0
EG01Contigs_augustus-EGC01011532-abinit-gene-0.0-mRNA-1	EGC01011532	331	942	612	+	612													XP_002274029	PREDICTED: hypothetical protein [Vitis vinifera]	72.6368	8e-80	201	280	1	603	80	280	1	0	Q9Y7P0	Riboflavin synthase alpha chain OS=Schizosaccharomyces pombe (strain 972 / ATCC 24843) GN=rib5 PE=1 SV=1	50.7692	2e-46	195	208	1	582	9	199	1	0
EG01Contigs_fgenesh-EGC01011792-abinit-gene-0.3-mRNA-1	EGC01011792	136	1248	1113	-	1113													NP_001175252	Os07g0553633 [Oryza sativa Japonica Group]	66.756	1e-142	373	824	1	1113	359	729	1	0	O64477	G-type lectin S-receptor-like serine/threonine-protein kinase At2g19130 OS=Arabidopsis thaliana GN=At2g19130 PE=2 SV=1	59.375	1e-117	384	828	1	1113	352	731	1	0
EG01Contigs_augustus-EGC01011887-abinit-gene-0.0-mRNA-1	EGC01011887	1	603	603	-	603													XP_002279057	PREDICTED: hypothetical protein [Vitis vinifera]	63.1841	5e-71	201	475	1	603	1	200	1	0	Q9S7R7	BTB/POZ domain-containing protein At3g09030 OS=Arabidopsis thaliana GN=At3g09030 PE=2 SV=1	61.0811	5e-61	185	460	52	603	9	193	1	0
EG01Contigs_snap-EGC01011933-abinit-gene-0.2-mRNA-1	EGC01011933	643	1107	465	+	465													XP_002271922	PREDICTED: hypothetical protein [Vitis vinifera]	57.6923	2e-42	156	475	1	465	1	152	1	0
EG01Contigs_augustus-EGC01011958-abinit-gene-0.0-mRNA-1	EGC01011958	1	810	810	-	810	NM_001072005	Oryza sativa Japonica Group Os10g0573900 (Os10g0573900) mRNA, complete cds	82.3158	3e-72	475		2005	132	606	371	845	1	XP_002265288	PREDICTED: hypothetical protein [Vitis vinifera]	72.5191	1e-112	262	510	25	810	64	324	1	0	Q5BLF0	60S ribosomal export protein NMD3 OS=Danio rerio GN=nmd3 PE=2 SV=1	48.1343	8e-76	268	505	7	810	56	322	1	0
EG01Contigs_fgenesh-EGC01012090-abinit-gene-0.3-mRNA-1	EGC01012090	567	1028	462	+	462													XP_002273808	PREDICTED: hypothetical protein [Vitis vinifera]	58.3333	7e-46	168	715	13	462	17	184	1	0	Q43848	Transketolase, chloroplastic OS=Solanum tuberosum PE=2 SV=1	58.5106	5e-27	94	741	181	462	71	161	1	0
EG01Contigs_augustus-EGC01012321-abinit-gene-0.0-mRNA-1	EGC01012321	782	1249	468	+	468	NM_001061347	Oryza sativa Japonica Group Os05g0181000 (Os05g0181000) mRNA, complete cds	83.5294	4e-24	170		3137	57	226	239	408	1	XP_002317001	predicted protein [Populus trichocarpa]	74.5098	2e-60	153	770	1	459	1	153	1	0	Q06068	97 kDa heat shock protein OS=Strongylocentrotus purpuratus PE=1 SV=2	46.1538	6e-33	156	889	1	468	1	156	1	0
EG01Contigs_augustus-EGC01012367-abinit-gene-0.0-mRNA-1	EGC01012367	1	474	474	+	474	NM_001137715	Zea mays hypothetical protein LOC100192495 (LOC100192495), mRNA	82.4324	5e-42	296		1489	43	338	493	788	1	NP_001058335	Os06g0672400 [Oryza sativa Japonica Group]	73.4568	1e-63	162	277	1	435	35	196	1	0
EG01Contigs_augustus-EGC01012389-abinit-gene-0.0-mRNA-1	EGC01012389	2	1138	1137	-	1137													XP_002458412	hypothetical protein SORBIDRAFT_03g032990 [Sorghum bicolor]	69.8163	1e-148	381	1120	1	1137	398	775	1	0	Q8L899	Systemin receptor SR160 OS=Solanum peruvianum PE=1 SV=1	64.9077	1e-135	379	1207	1	1137	483	856	1	0
EG01Contigs_augustus-EGC01012527-abinit-gene-0.0-mRNA-1	EGC01012527	186	920	735	-	735													XP_002274389	PREDICTED: hypothetical protein [Vitis vinifera]	62.381	3e-74	210	311	91	720	63	269	1	0	Q6NKQ9	Cysteine-rich repeat secretory protein 15 OS=Arabidopsis thaliana GN=CRRSP15 PE=2 SV=1	54.4304	9e-68	237	279	34	720	5	238	1	0
EG01Contigs_fgenesh-EGC01012567-abinit-gene-0.3-mRNA-1	EGC01012567	802	1179	378	-	378													XP_002456222	hypothetical protein SORBIDRAFT_03g032370 [Sorghum bicolor]	52.8455	2e-33	123	221	1	369	96	218	1	0	Q94JF3	Germin-like protein 1-2 OS=Oryza sativa subsp. japonica GN=Os01g0705100 PE=2 SV=1	52.8455	4e-32	123	224	1	369	99	221	1	0
EG01Contigs_augustus-EGC01012776-abinit-gene-0.0-mRNA-1	EGC01012776	703	1239	537	+	537													NP_001173256	Os03g0138600 [Oryza sativa Japonica Group]	55.3073	1e-46	179	1072	3	536	743	915	3	0
EG01Contigs_snap-EGC01012896-abinit-gene-0.2-mRNA-1	EGC01012896	681	1214	534	+	534	XM_002439156	Sorghum bicolor hypothetical protein, mRNA	81.9672	5e-30	244		1466	178	421	358	601	1	NP_001148981	LOC100282601 [Zea mays]	70.7865	6e-72	178	294	1	534	1	178	1	0
EG01Contigs_augustus-EGC01013406-abinit-gene-0.0-mRNA-1	EGC01013406	750	1226	477	-	477	NM_001054107	Oryza sativa Japonica Group Os02g0645600 (Os02g0645600) mRNA, complete cds	87.6238	1e-45	202		1524	232	432	1014	1214	1	NP_001047572	Os02g0645600 [Oryza sativa Japonica Group]	64.1176	3e-51	170	387	1	474	218	387	1	0	Q9FH57	GATA transcription factor 5 OS=Arabidopsis thaliana GN=GATA5 PE=2 SV=1	55.4054	5e-35	148	339	1	432	184	317	1	0
EG01Contigs_augustus-EGC01013415-abinit-gene-0.0-mRNA-1	EGC01013415	3	920	918	-	918													NP_001147693	LOC100281303 [Zea mays]	59.4771	1e-92	306	500	16	915	19	318	1	0	Q9MB73	Limonoid UDP-glucosyltransferase OS=Citrus unshiu PE=2 SV=1	47.6667	1e-79	300	511	16	915	5	299	1	0
EG01Contigs_snap-EGC01013445-abinit-gene-0.2-mRNA-1	EGC01013445	36	767	732	-	732													XP_002280309	PREDICTED: hypothetical protein [Vitis vinifera]	76.3052	1e-105	249	529	1	732	140	388	1	0	Q9VCA2	Organic cation transporter protein OS=Drosophila melanogaster GN=Orct PE=1 SV=1	35	4e-32	240	548	7	726	147	383	1	0
EG01Contigs_fgenesh-EGC01013467-abinit-gene-0.3-mRNA-1	EGC01013467	162	1178	1017	+	1017	NM_001073814	Oryza sativa Japonica Group Os12g0616500 (Os12g0616500) mRNA, complete cds	81.2981	1e-123	909		2893	97	1002	445	1350	1	NP_001067282	Os12g0616500 [Oryza sativa Japonica Group]	85.9701	1e-157	335	802	1	1005	65	399	1	0	Q9FFR9	Cation/H(+) antiporter 18 OS=Arabidopsis thaliana GN=CHX18 PE=2 SV=1	75.2976	1e-142	336	810	1	1005	66	401	1	0
EG01Contigs_snap-EGC01013627-abinit-gene-0.2-mRNA-1	EGC01013627	13	816	804	-	804													NP_001057858	Os06g0557100 [Oryza sativa Japonica Group]	57.3585	3e-82	265	1041	10	801	176	440	1	0	O82318	Probably inactive leucine-rich repeat receptor-like protein kinase At2g25790 OS=Arabidopsis thaliana GN=At2g25790 PE=1 SV=1	40.3774	4e-51	265	960	1	792	165	428	1	0
EG01Contigs_maker-EGC01013978-augustus-gene-0.5-mRNA-1	EGC01013978	1	1153	1153	+	1023	NM_001055948	Oryza sativa Japonica Group Os03g0221500 (Os03g0221500) mRNA, complete cds	83.3536	1e-153	823		2073	142	964	735	1557	1	NP_001049413	Os03g0221500 [Oryza sativa Japonica Group]	87.6877	1e-178	333	504	1	999	110	442	1	0	Q9ZU91	Glucan endo-1,3-beta-glucosidase 3 OS=Arabidopsis thaliana GN=At2g01630 PE=1 SV=2	76.6467	1e-153	334	501	1	1002	107	439	1	0
EG01Contigs_fgenesh-EGC01014311-abinit-gene-0.3-mRNA-1	EGC01014311	306	1079	774	-	774													NP_001051806	Os03g0833100 [Oryza sativa Japonica Group]	70.8	4e-96	250	265	1	750	6	255	1	0	Q7FAE1	Momilactone A synthase OS=Oryza sativa subsp. japonica GN=Os04g0179200 PE=2 SV=1	52.9412	3e-63	255	274	1	759	15	268	1	0
EG01Contigs_augustus-EGC01014732-abinit-gene-0.0-mRNA-1	EGC01014732	718	1200	483	+	483													XP_002299096	predicted protein [Populus trichocarpa]	75.1553	8e-69	161	791	1	483	157	317	1	0	O65351	Subtilisin-like protease OS=Arabidopsis thaliana GN=ARA12 PE=1 SV=1	51.875	2e-36	160	757	4	483	155	305	1	0
EG01Contigs_snap-EGC01014806-abinit-gene-0.2-mRNA-1	EGC01014806	44	433	390	-	390													NP_181445	ubiquitin carboxyl-terminal hydrolase-like protein [Arabidopsis thaliana]	55.814	8e-40	129	387	1	387	29	157	1	0
EG01Contigs_augustus-EGC01014904-abinit-gene-0.0-mRNA-1	EGC01014904	543	1196	654	-	654	NM_001050627	Oryza sativa Japonica Group Os01g0720700 (Os01g0720700) mRNA, complete cds	84.5471	1e-117	563		1405	1	563	334	896	1	XP_002322486	predicted protein [Populus trichocarpa]	86.1751	1e-105	217	293	1	651	77	293	1	0	Q8W0E4	Probable serine acetyltransferase 1 OS=Oryza sativa subsp. japonica GN=SAT1 PE=2 SV=1	82.4885	3e-99	217	303	1	651	91	303	1	0
EG01Contigs_snap-EGC01014945-abinit-gene-0.2-mRNA-1	EGC01014945	515	1150	636	+	636													NP_001056430	Os05g0581300 [Oryza sativa Japonica Group]	53.3333	5e-37	165	704	154	636	6	169	1	0	Q9STS9	Putative pentatricopeptide repeat-containing protein At3g47840 OS=Arabidopsis thaliana GN=PCMP-E43 PE=3 SV=1	43.2099	8e-29	162	706	142	624	41	200	1	0
EG01Contigs_fgenesh-EGC01014981-abinit-gene-0.3-mRNA-1	EGC01014981	356	1195	840	-	711													NP_001175311	Os07g0645200 [Oryza sativa Japonica Group]	70.0441	3e-79	227	319	5	685	66	267	2	0	Q54T85	Probable transcription-associated protein 1 OS=Dictyostelium discoideum GN=tra1 PE=3 SV=2	32.2835	5e-33	254	4582	8	655	115	363	2	0
EG01Contigs_augustus-EGC01015130-abinit-gene-0.0-mRNA-1	EGC01015130	48	1190	1143	+	1143													XP_002330132	predicted protein [Populus trichocarpa]	54.5455	1e-111	385	1067	1	1143	426	796	1	0	C0LGJ1	Probable LRR receptor-like serine/threonine-protein kinase At1g74360 OS=Arabidopsis thaliana GN=At1g74360 PE=1 SV=1	51.1628	1e-104	387	1106	1	1143	451	821	1	0
EG01Contigs_fgenesh-EGC01015327-abinit-gene-0.3-mRNA-1	EGC01015327	317	994	678	-	678	NM_001137681	Zea mays hypothetical protein LOC100192461 (LOC100192461), mRNA	87.5458	1e-153	546		1823	45	590	146	691	1	XP_002266276	PREDICTED: hypothetical protein [Vitis vinifera]	91.5929	1e-121	226	471	1	678	1	226	1	0	Q54Z26	Serine hydroxymethyltransferase 1 OS=Dictyostelium discoideum GN=shmt1 PE=1 SV=1	71.2329	3e-85	219	457	22	678	6	222	1	0	NM_117467	Arabidopsis thaliana serine hydroxymethyltransferase 4 (SHM4) mRNA, complete cds	81.7259	6e-22	197	1822	52
EG01Contigs_snap-EGC01015384-abinit-gene-0.2-mRNA-1	EGC01015384	59	1129	1071	+	1071													NP_001147941	protein kinase [Zea mays]	52.9262	1e-107	393	683	1	1071	159	549	1	0	Q9SX31	Proline-rich receptor-like protein kinase PERK9 OS=Arabidopsis thaliana GN=PERK9 PE=2 SV=1	29.9363	3e-31	314	708	241	1071	246	545	1	0
EG01Contigs_snap-EGC01016243-abinit-gene-0.2-mRNA-1	EGC01016243	278	1160	883	+	546	NM_001158513	Zea mays ACR8 (LOC100285622), mRNA	87.6712	1e-55	219		1972	36	254	267	485	1	XP_002304443	predicted protein [Populus trichocarpa]	72.973	7e-68	185	442	1	546	1	183	1	0
EG01Contigs_snap-EGC01016323-abinit-gene-0.2-mRNA-1	EGC01016323	15	1148	1134	-	1134													XP_002436499	hypothetical protein SORBIDRAFT_10g003790 [Sorghum bicolor]	52.2788	1e-103	373	700	19	1134	172	517	1	0	Q5VMP0	F-box/LRR-repeat MAX2 homolog OS=Oryza sativa subsp. japonica GN=D3 PE=2 SV=2	48.8127	1e-93	379	720	4	1134	183	533	1	0
EG01Contigs_snap-EGC01016992-abinit-gene-0.2-mRNA-1	EGC01016992	639	1151	513	+	513													XP_002467629	hypothetical protein SORBIDRAFT_01g031170 [Sorghum bicolor]	67.7215	5e-51	158	557	37	510	14	170	1	0
EG01Contigs_fgenesh-EGC01017063-abinit-gene-0.3-mRNA-1	EGC01017063	99	1014	916	-	916													NP_001057686	Os06g0494100 [Oryza sativa Japonica Group]	55.5932	2e-84	295	845	46	915	34	325	1	0	Q8RWZ5	G-type lectin S-receptor-like serine/threonine-protein kinase SD2-5 OS=Arabidopsis thaliana GN=SD25 PE=1 SV=1	47.4576	8e-72	295	821	37	915	2	290	1	0
EG01Contigs_fgenesh-EGC01017293-abinit-gene-0.3-mRNA-1	EGC01017293	67	651	585	+	585													XP_002270992	PREDICTED: hypothetical protein [Vitis vinifera]	57.732	3e-52	194	360	1	549	152	343	1	0	Q948R1	Phospholipase A(1) DAD1, chloroplastic OS=Arabidopsis thaliana GN=DAD1 PE=1 SV=1	53	5e-48	200	447	1	570	251	445	1	0
EG01Contigs_fgenesh-EGC01017505-abinit-gene-0.3-mRNA-1	EGC01017505	322	771	450	-	450													XP_002510511	Auxin-induced protein 6B, putative [Ricinus communis]	52.6316	2e-37	152	151	1	447	5	151	1	0
EG01Contigs_augustus-EGC01017776-abinit-gene-0.0-mRNA-1	EGC01017776	168	791	624	+	624													XP_002457583	hypothetical protein SORBIDRAFT_03g009796 [Sorghum bicolor]	59.1716	3e-49	169	175	73	576	9	168	1	0
EG01Contigs_augustus-EGC01018044-abinit-gene-0.0-mRNA-1	EGC01018044	750	1136	387	+	387	NM_001064478	Oryza sativa Japonica Group Os06g0583400 (Os06g0583400) mRNA, complete cds	87.3016	1e-100	378		2117	9	386	104	481	1	XP_002313564	histone deacetylase [Populus trichocarpa]	86.8217	4e-66	129	499	1	387	1	129	1	0	O22446	Histone deacetylase 19 OS=Arabidopsis thaliana GN=HDA19 PE=1 SV=2	87.5969	1e-64	129	501	1	387	1	128	1	0	NM_001085042	Arabidopsis thaliana histone deacetylase 1/2 (HD1) mRNA, complete cds	83.6601	3e-22	153	1974	91
EG01Contigs_augustus-EGC01018134-abinit-gene-0.0-mRNA-1	EGC01018134	1	1134	1134	-	1134													XP_002270216	PREDICTED: hypothetical protein [Vitis vinifera]	52.8061	1e-105	392	698	4	1134	72	441	1	0	O49445	Probable L-type lectin-domain containing receptor kinase VII.2 OS=Arabidopsis thaliana GN=LECRK72 PE=1 SV=2	54.0682	1e-108	381	681	1	1134	73	429	1	0
EG01Contigs_snap-EGC01018143-abinit-gene-0.2-mRNA-1	EGC01018143	508	1110	603	-	603													XP_002447398	hypothetical protein SORBIDRAFT_06g000280 [Sorghum bicolor]	55.7292	3e-51	192	720	97	603	539	720	1	0
EG01Contigs_maker-EGC01018302-snap-gene-0.6-mRNA-1	EGC01018302	86	1121	1036	-	990													XP_002450270	hypothetical protein SORBIDRAFT_05g002910 [Sorghum bicolor]	56.8915	2e-91	341	711	4	954	37	360	1	0	Q9C9Y8	Probable inactive receptor kinase At3g08680 OS=Arabidopsis thaliana GN=At3g08680 PE=1 SV=1	36.2369	4e-30	287	640	10	822	27	284	1	0
EG01Contigs_maker-EGC01018313-fgenesh-gene-0.4-mRNA-1	EGC01018313	41	735	695	+	612	XM_002460167	Sorghum bicolor hypothetical protein, mRNA	84.9275	4e-71	345		2088	210	554	1422	1766	1	NP_001141959	hypothetical protein LOC100274108 [Zea mays]	80.2083	1e-87	192	523	1	570	315	506	1	0	Q10710	Sugar carrier protein A OS=Ricinus communis GN=STA PE=2 SV=1	78.3784	2e-85	185	522	1	555	315	499	1	0
EG01Contigs_augustus-EGC01018492-abinit-gene-0.0-mRNA-1	EGC01018492	522	1127	606	-	606													XP_002462937	hypothetical protein SORBIDRAFT_02g034890 [Sorghum bicolor]	59.2965	5e-49	199	922	16	606	93	266	1	0	Q9T041	Microtubule-associated protein TORTIFOLIA1 OS=Arabidopsis thaliana GN=TOR1 PE=1 SV=2	51.2438	1e-41	201	864	4	606	70	241	1	0
EG01Contigs_augustus-EGC01018989-abinit-gene-0.0-mRNA-1	EGC01018989	2	706	705	-	705													XP_002319749	predicted protein [Populus trichocarpa]	75.5656	3e-95	221	316	43	705	4	224	1	0	Q9LF61	Xylulose 5-phosphate/phosphate translocator, chloroplastic OS=Arabidopsis thaliana GN=XPT PE=2 SV=1	70.5628	2e-89	231	417	13	705	88	309	1	0
EG01Contigs_augustus-EGC01019068-abinit-gene-0.0-mRNA-1	EGC01019068	55	1002	948	+	948	XM_002439753	Sorghum bicolor hypothetical protein, mRNA	80.3077	2e-30	325		1585	563	887	821	1145	1	NP_001055531	Os05g0410200 [Oryza sativa Japonica Group]	67.7215	1e-115	316	362	1	945	59	362	1	0	Q9FG13	Probable carboxylesterase 15 OS=Arabidopsis thaliana GN=CXE15 PE=2 SV=1	37.037	1e-40	297	329	58	939	57	326	1	0
EG01Contigs_fgenesh-EGC01019134-abinit-gene-0.3-mRNA-1	EGC01019134	36	1010	975	+	975													XP_002274787	PREDICTED: similar to type IIB calcium ATPase [Vitis vinifera]	64.5963	1e-115	322	1081	7	972	118	439	1	0	Q9LIK7	Putative calcium-transporting ATPase 13, plasma membrane-type OS=Arabidopsis thaliana GN=ACA13 PE=2 SV=1	59.19	1e-105	321	1017	10	972	88	408	1	0
EG01Contigs_genemark-EGC01019152-abinit-gene-0.1-mRNA-1	EGC01019152	119	756	638	-	393													XP_002277306	PREDICTED: hypothetical protein [Vitis vinifera]	76.6667	6e-36	90	1063	55	324	24	113	1	0	Q9XES1	Calcium-transporting ATPase 4, endoplasmic reticulum-type OS=Arabidopsis thaliana GN=ECA4 PE=2 SV=2	65.9574	4e-31	94	1061	43	324	20	113	1	0
EG01Contigs_snap-EGC01019241-abinit-gene-0.2-mRNA-1	EGC01019241	198	938	741	+	741													XP_002271162	PREDICTED: hypothetical protein [Vitis vinifera]	62.1622	1e-42	111	331	406	738	156	266	1	0
EG01Contigs_snap-EGC01019736-abinit-gene-0.2-mRNA-1	EGC01019736	306	1091	786	+	786													XP_002539373	conserved hypothetical protein [Ricinus communis]	41.3613	2e-29	191	212	34	600	20	210	1	0
EG01Contigs_augustus-EGC01019754-abinit-gene-0.0-mRNA-1	EGC01019754	30	1076	1047	+	1047													XP_001755946	predicted protein [Physcomitrella patens subsp. patens]	40.6452	3e-57	310	314	112	1041	21	311	1	0	Q9SGD6	Arogenate dehydratase/prephenate dehydratase 6, chloroplastic OS=Arabidopsis thaliana GN=ADT6 PE=1 SV=1	41.2338	9e-57	308	413	106	1023	112	398	1	0
EG01Contigs_snap-EGC01019766-abinit-gene-0.2-mRNA-1	EGC01019766	427	741	315	-	315	NM_001070935	Oryza sativa Japonica Group Os10g0346600 (Os10g0346600) mRNA, complete cds	89.5522	3e-36	134		1896	89	222	83	216	1	NP_001064400	Os10g0346600 [Oryza sativa Japonica Group]	74.6835	5e-29	79	631	79	315	25	103	1	0	O80977	Vacuolar-sorting receptor 3 OS=Arabidopsis thaliana GN=VSR3 PE=2 SV=1	69.5652	3e-28	92	628	46	315	10	101	1	0
EG01Contigs_augustus-EGC01019801-abinit-gene-0.0-mRNA-1	EGC01019801	71	1105	1035	+	1035													XP_002267870	PREDICTED: hypothetical protein [Vitis vinifera]	70.2312	1e-137	346	1127	2	1033	580	925	2	0	C0LGR3	Probable LRR receptor-like serine/threonine-protein kinase At4g26540 OS=Arabidopsis thaliana GN=At4g26540 PE=1 SV=1	62.931	1e-123	348	1091	2	1033	537	883	2	0
EG01Contigs_snap-EGC01019930-abinit-gene-0.2-mRNA-1	EGC01019930	73	909	837	+	837													XP_002329408	GH3 family protein [Populus trichocarpa]	74.4604	1e-118	278	595	7	837	142	416	1	0	Q6I581	Probable indole-3-acetic acid-amido synthetase GH3.5 OS=Oryza sativa subsp. japonica GN=GH3.5 PE=2 SV=1	51.4493	6e-77	276	581	7	834	128	399	1	0
EG01Contigs_snap-EGC01020402-abinit-gene-0.2-mRNA-1	EGC01020402	20	1045	1026	-	1026	NM_001060777	Oryza sativa Japonica Group Os04g0674700 (Os04g0674700) mRNA, complete cds	79.0427	9e-64	773		1897	130	902	779	1551	1	XP_002448762	hypothetical protein SORBIDRAFT_06g032750 [Sorghum bicolor]	75.942	1e-162	345	560	1	1026	185	529	1	0	C5D6U5	2-succinylbenzoate--CoA ligase OS=Geobacillus sp. (strain WCH70) GN=menE PE=3 SV=1	31.6568	1e-41	338	492	13	1026	150	469	1	0
EG01Contigs_augustus-EGC01020404-abinit-gene-0.0-mRNA-1	EGC01020404	88	1095	1008	-	1008													NP_194459	S-locus lectin protein kinase-like protein [Arabidopsis thaliana]	46	2e-87	350	783	7	1008	30	376	1	0	O81832	G-type lectin S-receptor-like serine/threonine-protein kinase At4g27290 OS=Arabidopsis thaliana GN=At4g27290 PE=2 SV=3	46	2e-87	350	814	7	1008	30	376	1	0
EG01Contigs_snap-EGC01020623-abinit-gene-0.2-mRNA-1	EGC01020623	222	1076	855	+	855													NP_001062188	Os08g0506400 [Oryza sativa Japonica Group]	65.4275	4e-87	269	500	52	843	34	296	1	0	C0LGS3	Probable LRR receptor-like serine/threonine-protein kinase At4g37250 OS=Arabidopsis thaliana GN=At4g37250 PE=2 SV=1	34.3284	8e-42	335	768	22	852	9	341	1	0
EG01Contigs_fgenesh-EGC01020649-abinit-gene-0.2-mRNA-1	EGC01020649	68	907	840	-	840													XP_002459725	hypothetical protein SORBIDRAFT_02g009440 [Sorghum bicolor]	72.5	1e-115	280	691	1	840	355	634	1	0	Q9C9I6	Pentatricopeptide repeat-containing protein At1g71490 OS=Arabidopsis thaliana GN=PCMP-E67 PE=2 SV=1	57.3477	5e-92	279	681	7	840	342	620	1	0
EG01Contigs_augustus-EGC01020734-abinit-gene-0.0-mRNA-1	EGC01020734	147	860	714	+	714	NM_001149876	Zea mays hypothetical protein LOC100275961 (LOC100275961), mRNA	87.1324	4e-68	272		1442	430	701	808	1079	1	NP_001143880	hypothetical protein LOC100276681 [Zea mays]	73.5043	1e-100	234	346	1	702	103	336	1	0	Q9FPQ6	Vegetative cell wall protein gp1 OS=Chlamydomonas reinhardtii GN=GP1 PE=2 SV=1	37.1901	4e-28	242	555	11	700	94	329	2	0
EG01Contigs_augustus-EGC01020735-abinit-gene-0.0-mRNA-1	EGC01020735	125	787	663	-	663													XP_002279202	PREDICTED: hypothetical protein [Vitis vinifera]	61.2613	2e-62	222	713	10	663	437	650	1	0	Q10EL1	Zinc finger CCCH domain-containing protein 24 OS=Oryza sativa subsp. japonica GN=Os03g0698800 PE=2 SV=1	56.5957	1e-57	235	764	1	663	473	696	1	0
EG01Contigs_maker-EGC01020779-augustus-gene-0.5-mRNA-1	EGC01020779	302	846	545	+	459	NM_001060307	Oryza sativa Japonica Group Os04g0602400 (Os04g0602400) mRNA, complete cds	88.9474	9e-53	190		1819	2	191	498	687	1	NP_001053772	Os04g0602400 [Oryza sativa Japonica Group]	77.6978	3e-58	139	399	1	417	89	227	1	0	Q7XTQ5	Maltose excess protein 1-like, chloroplastic OS=Oryza sativa subsp. japonica GN=Os04g0602400 PE=2 SV=2	77.6978	3e-58	139	399	1	417	89	227	1	0
EG01Contigs_augustus-EGC01020886-abinit-gene-0.0-mRNA-1	EGC01020886	114	1088	975	+	975	XM_002464416	Sorghum bicolor hypothetical protein, mRNA	85.1986	1e-56	277		1737	234	510	327	603	1	XP_002523775	cytochrome P450, putative [Ricinus communis]	66.1491	1e-122	322	550	7	972	5	326	1	0	Q9FMY1	Cytochrome P450 86B1 OS=Arabidopsis thaliana GN=CYP86B1 PE=2 SV=1	65.411	1e-111	292	559	97	972	35	323	1	0
EG01Contigs_snap-EGC01020954-abinit-gene-0.2-mRNA-1	EGC01020954	30	767	738	+	738	NM_001158942	Zea mays PCS1 (LOC100286054), mRNA	83.5106	2e-27	188		1697	130	317	840	1027	1	XP_002458751	hypothetical protein SORBIDRAFT_03g039590 [Sorghum bicolor]	67.3469	4e-91	245	444	1	735	202	444	1	0
EG01Contigs_snap-EGC01021257-abinit-gene-0.2-mRNA-1	EGC01021257	58	1044	987	-	987													XP_002263569	PREDICTED: hypothetical protein [Vitis vinifera]	77.5076	1e-148	329	1059	1	987	162	490	1	0	C0LGF5	Probable LRR receptor-like serine/threonine-protein kinase At1g34110 OS=Arabidopsis thaliana GN=At1g34110 PE=2 SV=2	73.2523	1e-135	329	1072	1	987	172	500	1	0
EG01Contigs_augustus-EGC01021324-abinit-gene-0.0-mRNA-1	EGC01021324	1	699	699	-	699													XP_002272643	PREDICTED: hypothetical protein [Vitis vinifera]	68.1034	7e-86	232	740	4	699	283	514	1	0	O80809	Leucine-rich repeat receptor-like protein CLAVATA2 OS=Arabidopsis thaliana GN=CLV2 PE=1 SV=1	60.1732	2e-74	231	720	4	696	266	496	1	0
EG01Contigs_genemark-EGC01021365-abinit-gene-0.1-mRNA-1	EGC01021365	256	1068	813	-	477													XP_002278704	PREDICTED: hypothetical protein [Vitis vinifera]	61.9048	8e-34	105	244	136	450	24	128	1	0
EG01Contigs_maker-EGC01021521-augustus-gene-0.5-mRNA-1	EGC01021521	2	980	979	+	714													XP_002283212	PREDICTED: hypothetical protein [Vitis vinifera]	73.4783	1e-94	230	388	7	693	75	298	1	0	P0CH30	E3 ubiquitin-protein ligase RING1 OS=Gossypium hirsutum GN=RING1 PE=2 SV=1	40.4494	1e-30	178	338	25	510	105	273	1	0
EG01Contigs_snap-EGC01022477-abinit-gene-0.2-mRNA-1	EGC01022477	320	1057	738	+	603													XP_002436786	hypothetical protein SORBIDRAFT_10g008760 [Sorghum bicolor]	53.8793	6e-55	232	617	40	603	9	235	1	0
EG01Contigs_snap-EGC01022685-abinit-gene-0.1-mRNA-1	EGC01022685	621	953	333	+	333													XP_002285673	PREDICTED: hypothetical protein [Vitis vinifera]	53.6364	4e-31	110	126	1	330	17	126	1	0
EG01Contigs_genemark-EGC01022823-abinit-gene-0.1-mRNA-1	EGC01022823	246	988	743	+	342													NP_001055810	Os05g0470800 [Oryza sativa Japonica Group]	64.9123	1e-37	114	520	1	339	50	163	1	0
EG01Contigs_snap-EGC01023183-abinit-gene-0.1-mRNA-1	EGC01023183	679	1026	348	+	348													XP_002265414	PREDICTED: hypothetical protein [Vitis vinifera]	64.1026	3e-35	117	211	7	348	7	120	1	0
EG01Contigs_fgenesh-EGC01023224-abinit-gene-0.3-mRNA-1	EGC01023224	512	997	486	+	486													XP_002284217	PREDICTED: hypothetical protein [Vitis vinifera]	67.5	1e-54	160	471	16	486	3	162	1	0	O80345	Cyclin-dependent kinase F-1 OS=Arabidopsis thaliana GN=CDKF-1 PE=1 SV=1	61.9048	2e-52	168	479	1	486	1	167	1	0
EG01Contigs_augustus-EGC01023861-abinit-gene-0.0-mRNA-1	EGC01023861	1	975	975	+	975													XP_002280907	PREDICTED: hypothetical protein [Vitis vinifera]	57.4924	2e-97	327	328	21	971	25	326	3	0
EG01Contigs_snap-EGC01023940-abinit-gene-0.2-mRNA-1	EGC01023940	15	992	978	-	978													XP_002274427	PREDICTED: hypothetical protein [Vitis vinifera]	52.6154	7e-94	325	880	1	975	30	351	1	0	Q9FLX6	Pentatricopeptide repeat-containing protein At5g52850, chloroplastic OS=Arabidopsis thaliana GN=PCMP-H31 PE=2 SV=1	41.4861	2e-69	323	893	1	969	38	357	1	0
EG01Contigs_snap-EGC01023951-abinit-gene-0.3-mRNA-1	EGC01023951	172	507	336	+	336													NP_001174464	Os05g0473400 [Oryza sativa Japonica Group]	55.6818	3e-26	88	834	1	264	91	178	1	0
EG01Contigs_snap-EGC01023951-abinit-gene-0.2-mRNA-1	EGC01023951	527	973	447	+	447													NP_001174464	Os05g0473400 [Oryza sativa Japonica Group]	62.4161	2e-48	149	834	1	447	209	353	1	0	Q9FFR9	Cation/H(+) antiporter 18 OS=Arabidopsis thaliana GN=CHX18 PE=2 SV=1	36.9128	1e-23	149	810	1	447	209	357	1	0
EG01Contigs_fgenesh-EGC01023985-abinit-gene-0.2-mRNA-1	EGC01023985	335	955	621	-	621													XP_002315082	predicted protein [Populus trichocarpa]	62.7551	2e-69	196	502	1	582	305	500	1	0
EG01Contigs_augustus-EGC01024075-abinit-gene-0.0-mRNA-1	EGC01024075	144	947	804	-	804	NM_001054442	Oryza sativa Japonica Group Os02g0712500 (Os02g0712500) mRNA, complete cds	83.1818	1e-118	660		2247	123	782	879	1538	1	NP_001047907	Os02g0712500 [Oryza sativa Japonica Group]	84.5018	1e-139	271	518	1	801	134	404	1	0
EG01Contigs_fgenesh-EGC01024115-abinit-gene-0.1-mRNA-1	EGC01024115	316	885	570	-	570													XP_002308258	predicted protein [Populus trichocarpa]	55.9585	2e-53	193	501	1	570	1	188	1	0	Q9LZV4	Serine/threonine-protein kinase STN8, chloroplastic OS=Arabidopsis thaliana GN=STN8 PE=2 SV=1	41.9689	6e-30	193	495	1	570	1	182	1	0
EG01Contigs_augustus-EGC01024342-abinit-gene-0.0-mRNA-1	EGC01024342	1	929	929	+	801	XM_002523402	Ricinus communis cysteine protease, putative, mRNA	83.2432	2e-24	185		1026	572	756	799	980	1	XP_002316833	predicted protein [Populus trichocarpa]	80.2281	1e-123	263	305	11	799	46	305	2	0	O65039	Vignain OS=Ricinus communis GN=CYSEP PE=1 SV=1	66.4151	1e-100	265	360	11	793	78	341	2	0
EG01Contigs_snap-EGC01024607-abinit-gene-0.2-mRNA-1	EGC01024607	578	988	411	+	411													XP_002514078	conserved hypothetical protein [Ricinus communis]	58.5366	2e-32	123	253	67	411	10	131	1	0	P52777	Phenylalanine ammonia-lyase OS=Pinus taeda GN=PAL PE=3 SV=1	46.6102	9e-23	118	754	82	411	29	145	1	0
EG01Contigs_maker-EGC01025046-fgenesh-gene-0.4-mRNA-1	EGC01025046	47	1017	971	-	615	NM_001058365	Oryza sativa Japonica Group Os03g0837100 (Os03g0837100) mRNA, complete cds	84.4444	2e-35	225		4026	10	233	282	505	1	XP_002277713	PREDICTED: hypothetical protein [Vitis vinifera]	85.9223	1e-105	206	1091	1	612	36	241	1	0	Q851L8	Probable cellulose synthase A catalytic subunit 5 [UDP-forming] OS=Oryza sativa subsp. japonica GN=CESA5 PE=2 SV=1	82.9268	1e-100	205	1092	1	609	36	238	1	0
EG01Contigs_augustus-EGC01025170-abinit-gene-0.0-mRNA-1	EGC01025170	394	1014	621	+	621													XP_002299418	predicted protein [Populus trichocarpa]	40.1709	8e-37	234	595	7	621	7	236	1	0
EG01Contigs_augustus-EGC01025254-abinit-gene-0.0-mRNA-1	EGC01025254	335	910	576	-	360													XP_002326165	predicted protein [Populus trichocarpa]	86.5546	1e-57	119	245	1	357	1	119	1	0	P48534	L-ascorbate peroxidase, cytosolic OS=Pisum sativum GN=APX1 PE=1 SV=2	85	9e-57	120	250	1	360	1	120	1	0
EG01Contigs_snap-EGC01025405-abinit-gene-0.2-mRNA-1	EGC01025405	48	956	909	-	909													XP_002305086	predicted protein [Populus trichocarpa]	69.0554	1e-115	307	547	1	909	66	365	1	0
EG01Contigs_snap-EGC01025561-abinit-gene-0.2-mRNA-1	EGC01025561	12	779	768	-	645													NP_176901	uncharacterized protein [Arabidopsis thaliana]	50.7692	3e-71	260	291	4	645	11	270	1	0
EG01Contigs_genemark-EGC01025747-abinit-gene-0.1-mRNA-1	EGC01025747	136	944	809	-	489													XP_002277458	PREDICTED: hypothetical protein [Vitis vinifera]	54	8e-24	100	698	58	357	33	132	1	0
EG01Contigs_fgenesh-EGC01026050-abinit-gene-0.4-mRNA-1	EGC01026050	90	920	831	-	831													NP_196990	putative glucosyltransferase [Arabidopsis thaliana]	50.1742	1e-72	287	492	1	831	98	377	1	0	Q9ZVX4	UDP-glycosyltransferase 90A1 OS=Arabidopsis thaliana GN=UGT90A1 PE=2 SV=1	47.8873	1e-64	284	478	1	831	92	369	1	0
EG01Contigs_fgenesh-EGC01026289-abinit-gene-0.4-mRNA-1	EGC01026289	13	924	912	-	912	NM_001069062	Oryza sativa Japonica Group Os08g0564000 (Os08g0564000) mRNA, complete cds	85.8681	1e-177	743		1827	35	776	79	820	1	XP_002332751	high affinity inorganic phosphate transporter [Populus trichocarpa]	84.5395	1e-149	304	523	1	912	1	304	1	0	Q96303	Inorganic phosphate transporter 1-4 OS=Arabidopsis thaliana GN=PHT1-4 PE=1 SV=1	79.6053	1e-144	304	534	1	912	1	304	1	0	NM_128843	Arabidopsis thaliana putative inorganic phosphate transporter 1-5 (PHT1;5) mRNA, complete cds	78.9264	2e-37	503	1740	22
EG01Contigs_snap-EGC01026445-abinit-gene-0.2-mRNA-1	EGC01026445	446	976	531	+	531													XP_002876398	hypothetical protein ARALYDRAFT_486155 [Arabidopsis lyrata subsp. lyrata]	51.9337	2e-42	181	429	25	531	23	203	1	0	Q9FPQ6	Vegetative cell wall protein gp1 OS=Chlamydomonas reinhardtii GN=GP1 PE=2 SV=1	42.4419	3e-25	172	555	5	511	40	205	2	0
EG01Contigs_snap-EGC01026695-abinit-gene-0.2-mRNA-1	EGC01026695	235	981	747	+	747													NP_001053746	Os04g0598900 [Oryza sativa Japonica Group]	43.0279	2e-43	251	760	37	747	30	266	1	0
EG01Contigs_fgenesh-EGC01026972-abinit-gene-0.4-mRNA-1	EGC01026972	30	479	450	+	450	XM_002455199	Sorghum bicolor hypothetical protein, mRNA	83.6576	1e-42	257		2653	142	398	244	500	1	XP_002455244	hypothetical protein SORBIDRAFT_03g007020 [Sorghum bicolor]	66.4596	2e-51	161	780	1	447	1	161	1	0
EG01Contigs_fgenesh-EGC01027263-abinit-gene-0.3-mRNA-1	EGC01027263	70	735	666	-	666													XP_002515871	conserved hypothetical protein [Ricinus communis]	42.1525	5e-49	223	454	4	666	45	267	1	0
EG01Contigs_snap-EGC01027558-abinit-gene-0.2-mRNA-1	EGC01027558	49	539	491	-	384	XM_002467909	Sorghum bicolor hypothetical protein, mRNA	86.9281	1e-76	306		1539	79	384	208	513	1	NP_001105749	galactinol synthase2 [Zea mays]	80.7692	7e-55	130	348	1	384	1	130	1	0													NM_104537	Arabidopsis thaliana galactinol synthase 2 (GolS2) mRNA, complete cds	85.4839	1e-21	124	1396	250
EG01Contigs_augustus-EGC01027690-abinit-gene-0.0-mRNA-1	EGC01027690	60	932	873	-	873	XM_002466565	Sorghum bicolor hypothetical protein, mRNA	83.5443	1e-37	237		3797	622	858	810	1046	1	XP_002281591	PREDICTED: hypothetical protein [Vitis vinifera]	71.875	1e-109	288	1116	1	864	32	307	1	0	Q9FPQ6	Vegetative cell wall protein gp1 OS=Chlamydomonas reinhardtii GN=GP1 PE=2 SV=1	38.0567	2e-32	247	555	2	697	39	278	2	0
EG01Contigs_snap-EGC01027770-abinit-gene-0.2-mRNA-1	EGC01027770	337	768	432	-	432													XP_002284282	PREDICTED: hypothetical protein [Vitis vinifera]	51.462	2e-29	171	343	7	432	21	187	1	0
EG01Contigs_fgenesh-EGC01028204-abinit-gene-0.3-mRNA-1	EGC01028204	16	828	813	-	813	NM_001066162	Oryza sativa Japonica Group Os07g0476900 (Os07g0476900) mRNA, complete cds	81.749	5e-74	526		1168	267	792	388	913	1	XP_002510599	conserved hypothetical protein [Ricinus communis]	65.4676	1e-96	278	299	1	813	1	272	1	0	Q84NN4	Thioredoxin-like protein CDSP32, chloroplastic OS=Oryza sativa subsp. japonica GN=CDSP32 PE=2 SV=1	66.065	4e-96	277	301	1	810	1	274	1	0
EG01Contigs_augustus-EGC01028656-abinit-gene-0.0-mRNA-1	EGC01028656	1	954	954	-	954	NM_001065002	Oryza sativa Japonica Group Os06g0698600 (Os06g0698600) mRNA, complete cds	83.3333	1e-31	210		2856	59	262	649	858	1	XP_002515352	protein binding protein, putative [Ricinus communis]	73.6842	1e-127	323	683	1	954	58	375	1	0	P08640	Flocculation protein FLO11 OS=Saccharomyces cerevisiae (strain ATCC 204508 / S288c) GN=MUC1 PE=1 SV=2	35.5556	2e-31	360	1367	17	934	482	831	2	0
EG01Contigs_augustus-EGC01028894-abinit-gene-0.0-mRNA-1	EGC01028894	1	951	951	+	951	NM_001061053	Oryza sativa Japonica Group Os05g0125200 (Os05g0125200) mRNA, complete cds	87.5862	9e-33	145		2509	658	802	1391	1535	1	NP_001148116	carbohydrate binding protein [Zea mays]	59.8837	1e-102	344	769	6	950	216	554	3	0	Q9LFH9	L-type lectin-domain containing receptor kinase VIII.1 OS=Arabidopsis thaliana GN=LECRK81 PE=1 SV=1	58.125	6e-95	320	715	3	950	203	512	3	0
EG01Contigs_augustus-EGC01028928-abinit-gene-0.0-mRNA-1	EGC01028928	216	521	306	-	306	NM_001186349	Oryza sativa Japonica Group Os03g0165000 (Os03g0165000) mRNA, complete cds	82.5279	3e-33	269		2787	27	294	27	294	1	NP_001173278	Os03g0165000 [Oryza sativa Japonica Group]	82.6531	6e-43	98	928	13	306	5	102	1	0
EG01Contigs_snap-EGC01029166-abinit-gene-0.2-mRNA-1	EGC01029166	480	926	447	+	447													XP_002275834	PREDICTED: hypothetical protein [Vitis vinifera]	58.156	5e-43	141	220	1	423	1	139	1	0
EG01Contigs_augustus-EGC01029270-abinit-gene-0.0-mRNA-1	EGC01029270	1	945	945	+	945													NP_001147693	LOC100281303 [Zea mays]	56.962	5e-92	316	500	15	944	19	326	3	0	Q9MB73	Limonoid UDP-glucosyltransferase OS=Citrus unshiu PE=2 SV=1	45.4839	1e-76	310	511	15	944	5	307	3	0
EG01Contigs_augustus-EGC01029343-abinit-gene-0.0-mRNA-1	EGC01029343	54	942	889	-	798	NM_001067056	Oryza sativa Japonica Group Os07g0658600 (Os07g0658600) mRNA, complete cds	86.1538	7e-24	130		1350	223	352	679	808	1	XP_002461152	hypothetical protein SORBIDRAFT_02g041760 [Sorghum bicolor]	66.2116	1e-103	293	452	4	792	159	450	1	0
EG01Contigs_augustus-EGC01029401-abinit-gene-0.0-mRNA-1	EGC01029401	45	662	618	+	618													XP_002284031	PREDICTED: hypothetical protein [Vitis vinifera]	64.2157	2e-71	204	527	1	612	323	525	1	0	Q9SZ46	Cytochrome P450 82C4 OS=Arabidopsis thaliana GN=CYP82C4 PE=2 SV=1	58.8235	5e-67	204	524	1	612	320	523	1	0
EG01Contigs_augustus-EGC01029416-abinit-gene-0.0-mRNA-1	EGC01029416	2	940	939	-	939													XP_002437714	hypothetical protein SORBIDRAFT_10g001250 [Sorghum bicolor]	66.0436	1e-109	321	642	1	939	138	455	1	0	Q9FRK5	Uncharacterized membrane protein At1g75140 OS=Arabidopsis thaliana GN=At1g75140 PE=1 SV=3	49.6855	1e-83	318	617	1	939	147	460	1	0
EG01Contigs_fgenesh-EGC01029521-abinit-gene-0.3-mRNA-1	EGC01029521	18	938	921	-	921													XP_002271239	PREDICTED: hypothetical protein [Vitis vinifera]	64.1026	1e-133	312	875	10	921	46	355	1	0	Q9FFK8	NF-X1-type zinc finger protein NFXL2 OS=Arabidopsis thaliana GN=NFXL2 PE=2 SV=2	60	1e-119	305	883	16	921	63	364	1	0
EG01Contigs_augustus-EGC01030112-abinit-gene-0.0-mRNA-1	EGC01030112	146	448	303	-	303	NM_001061393	Oryza sativa Japonica Group Os05g0194600 (Os05g0194600) mRNA, complete cds	82.9431	2e-46	299		1543	1	299	325	623	1	XP_002869810	glycoprotease M22 family protein [Arabidopsis lyrata subsp. lyrata]	94.0594	8e-51	101	353	1	303	86	186	1	0	A7SXZ6	Probable tRNA threonylcarbamoyladenosine biosynthesis protein osgep OS=Nematostella vectensis GN=osgep PE=3 SV=1	79.2079	3e-42	101	335	1	303	82	182	1	0
EG01Contigs_snap-EGC01030210-abinit-gene-0.2-mRNA-1	EGC01030210	24	908	885	-	885	NM_001055920	Oryza sativa Japonica Group Os03g0216600 (Os03g0216600) mRNA, partial cds	83.9286	1e-31	224		2870	226	446	347	567	1	NP_001049385	Os03g0216600 [Oryza sativa Japonica Group]	72.5424	1e-127	295	862	10	885	41	335	1	0	Q94502	Neutral alpha-glucosidase AB OS=Dictyostelium discoideum GN=modA PE=3 SV=1	37.7976	2e-57	336	943	1	885	98	422	1	0
EG01Contigs_snap-EGC01030272-abinit-gene-0.1-mRNA-1	EGC01030272	444	917	474	+	474													XP_002448316	hypothetical protein SORBIDRAFT_06g025110 [Sorghum bicolor]	53.8961	2e-40	154	732	16	474	373	525	1	0	O65351	Subtilisin-like protease OS=Arabidopsis thaliana GN=ARA12 PE=1 SV=1	46.7949	3e-31	156	757	16	474	396	551	1	0
EG01Contigs_fgenesh-EGC01030459-abinit-gene-0.3-mRNA-1	EGC01030459	385	864	480	-	480													XP_002314302	predicted protein [Populus trichocarpa]	75.3333	8e-61	150	462	1	450	309	458	1	0	Q9ZUV3	Probable glucuronoxylan glucuronosyltransferase IRX7 OS=Arabidopsis thaliana GN=IRX7 PE=2 SV=1	73.6486	4e-57	148	448	1	444	296	443	1	0
EG01Contigs_snap-EGC01030480-abinit-gene-0.2-mRNA-1	EGC01030480	49	384	336	-	336													XP_002279193	PREDICTED: hypothetical protein [Vitis vinifera]	77.6786	1e-46	112	526	1	336	152	263	1	0	Q9FZ19	Putative pentatricopeptide repeat-containing protein At1g02420 OS=Arabidopsis thaliana GN=At1g02420 PE=3 SV=2	72.3214	1e-41	112	491	4	336	135	246	1	0
EG01Contigs_augustus-EGC01030495-abinit-gene-0.0-mRNA-1	EGC01030495	377	874	498	+	498													XP_002517366	ring finger protein, putative [Ricinus communis]	71.0692	3e-53	159	376	13	471	20	171	1	0	Q9FL07	RING-H2 finger protein ATL46 OS=Arabidopsis thaliana GN=ATL46 PE=2 SV=1	64.1975	1e-47	162	376	16	471	16	166	1	0
EG01Contigs_fgenesh-EGC01030645-abinit-gene-0.3-mRNA-1	EGC01030645	507	893	387	+	387													XP_002266187	PREDICTED: hypothetical protein [Vitis vinifera]	57.265	1e-33	117	751	25	375	168	284	1	0	C0LGU0	Probable LRR receptor-like serine/threonine-protein kinase RLK OS=Arabidopsis thaliana GN=RLK PE=2 SV=1	50.8333	2e-28	120	662	25	384	55	169	1	0
EG01Contigs_snap-EGC01031280-abinit-gene-0.3-mRNA-1	EGC01031280	371	844	474	+	474													XP_002285258	PREDICTED: hypothetical protein [Vitis vinifera]	75.4717	3e-64	159	392	1	471	176	333	1	0
EG01Contigs_augustus-EGC01031638-abinit-gene-0.0-mRNA-1	EGC01031638	174	767	594	-	594													XP_002318086	predicted protein [Populus trichocarpa]	67.6923	7e-73	195	975	1	585	477	671	1	0	C0LGQ5	LRR receptor-like serine/threonine-protein kinase GSO1 OS=Arabidopsis thaliana GN=GSO1 PE=2 SV=1	56.9231	9e-56	195	1249	1	585	476	670	1	0
EG01Contigs_fgenesh-EGC01031874-abinit-gene-0.3-mRNA-1	EGC01031874	355	822	468	-	468													XP_002452646	hypothetical protein SORBIDRAFT_04g029830 [Sorghum bicolor]	63.6905	6e-47	168	500	1	465	338	500	1	0
EG01Contigs_snap-EGC01031957-abinit-gene-0.1-mRNA-1	EGC01031957	41	826	786	+	786													XP_002330531	predicted protein [Populus trichocarpa]	60.7692	3e-87	260	1193	13	786	321	577	1	0	Q9LJF3	Receptor-like protein kinase BRI1-like 3 OS=Arabidopsis thaliana GN=BRL3 PE=1 SV=1	56.1538	2e-80	260	1164	13	786	291	547	1	0
EG01Contigs_augustus-EGC01032188-abinit-gene-0.0-mRNA-1	EGC01032188	53	847	795	+	795																									P0AA67	Inner membrane transporter rhtA OS=Escherichia coli (strain K12) GN=rhtA PE=1 SV=1	53.876	6e-68	258	295	4	777	34	286	1	0
EG01Contigs_snap-EGC01032221-abinit-gene-0.2-mRNA-1	EGC01032221	91	726	636	+	636													XP_002281296	PREDICTED: hypothetical protein [Vitis vinifera]	75.8929	7e-85	224	302	3	635	82	302	3	0	Q9S7C9	Putative DNA-binding protein ESCAROLA OS=Arabidopsis thaliana GN=ESC PE=2 SV=1	65.6442	7e-56	163	311	3	464	86	248	3	0
EG01Contigs_snap-EGC01032459-abinit-gene-0.3-mRNA-1	EGC01032459	15	392	378	-	378	NM_001157236	Zea mays zinc finger, C2H2 type family protein (LOC100284341), mRNA	88.2353	7e-81	289		1529	74	362	832	1120	1	XP_002460014	hypothetical protein SORBIDRAFT_02g020840 [Sorghum bicolor]	88.2812	2e-68	128	370	1	378	200	327	1	0	Q8VWG3	Protein TRANSPARENT TESTA 1 OS=Arabidopsis thaliana GN=TT1 PE=2 SV=1	71.7742	8e-56	124	303	1	372	164	283	1	0
EG01Contigs_fgenesh-EGC01032526-abinit-gene-0.3-mRNA-1	EGC01032526	1	849	849	+	849													XP_002265372	PREDICTED: hypothetical protein [Vitis vinifera]	58.7189	4e-95	281	503	6	848	121	392	3	0	Q9FNL2	Pentatricopeptide repeat-containing protein At5g46100 OS=Arabidopsis thaliana GN=At5g46100 PE=2 SV=1	54.0925	1e-85	281	472	6	848	122	393	3	0
EG01Contigs_maker-EGC01032605-augustus-gene-0.5-mRNA-1	EGC01032605	218	876	659	+	468													NP_001065206	Os10g0545200 [Oryza sativa Japonica Group]	72.4359	2e-65	156	301	1	468	1	156	1	0	Q8L7W5	Methylsterol monooxygenase 1-1 OS=Arabidopsis thaliana GN=SMO1-1 PE=1 SV=1	60.7595	3e-53	158	298	1	468	1	158	1	0
EG01Contigs_augustus-EGC01033222-abinit-gene-0.0-mRNA-1	EGC01033222	278	859	582	-	582													NP_001173487	Os03g0433200 [Oryza sativa Japonica Group]	70.9845	1e-70	193	603	7	579	414	603	1	0	Q75I13	Protein SHORT-ROOT 2 OS=Oryza sativa subsp. japonica GN=SHR2 PE=1 SV=1	70.9845	1e-70	193	603	7	579	414	603	1	0
EG01Contigs_snap-EGC01033447-abinit-gene-0.2-mRNA-1	EGC01033447	71	811	741	+	741	XM_002445041	Sorghum bicolor hypothetical protein, mRNA	81.2121	3e-38	330		1680	313	642	430	759	1	XP_002445086	hypothetical protein SORBIDRAFT_07g003920 [Sorghum bicolor]	68.0162	1e-93	247	559	1	741	43	286	1	0	P93479	Reticuline oxidase OS=Papaver somniferum GN=BBE1 PE=3 SV=1	58.2996	1e-80	247	535	4	741	35	279	1	0
EG01Contigs_fgenesh-EGC01033542-abinit-gene-0.3-mRNA-1	EGC01033542	190	738	549	+	549	NM_001067411	Oryza sativa Japonica Group Os08g0120000 (Os08g0120000) mRNA, complete cds	83.0735	9e-75	449		1163	97	542	286	734	1	XP_002268523	PREDICTED: hypothetical protein [Vitis vinifera]	84.6591	1e-89	176	276	19	546	41	216	1	0	Q8LB02	Succinate dehydrogenase [ubiquinone] iron-sulfur subunit 2, mitochondrial OS=Arabidopsis thaliana GN=SDH2-2 PE=1 SV=2	85.1429	6e-87	175	280	25	546	48	222	1	0
EG01Contigs_augustus-EGC01033706-abinit-gene-0.0-mRNA-1	EGC01033706	40	843	804	+	804	NM_001062889	Oryza sativa Japonica Group Os05g0568000 (Os05g0568000) mRNA, complete cds	85.3061	1e-170	735		2378	66	800	832	1566	1	NP_001056354	Os05g0568000 [Oryza sativa Japonica Group]	89.1791	1e-136	268	514	1	804	167	434	1	0	Q9LN49	3-ketoacyl-CoA synthase 4 OS=Arabidopsis thaliana GN=KCS4 PE=2 SV=1	87.6866	1e-134	268	516	1	804	179	446	1	0
EG01Contigs_snap-EGC01033892-abinit-gene-0.2-mRNA-1	EGC01033892	60	608	549	+	549													XP_002273841	PREDICTED: hypothetical protein [Vitis vinifera]	65.5738	4e-61	183	474	1	549	93	275	1	0	Q9ZQA1	Pentatricopeptide repeat-containing protein At2g36730 OS=Arabidopsis thaliana GN=PCMP-E44 PE=2 SV=1	44.5055	2e-38	182	501	4	549	81	260	1	0
EG01Contigs_augustus-EGC01033967-abinit-gene-0.0-mRNA-1	EGC01033967	1	780	780	+	780													XP_002535195	Receptor protein kinase CLAVATA1 precursor, putative [Ricinus communis]	71.7213	1e-100	244	1017	1	732	233	476	1	0	Q9FRS6	Leucine-rich repeat receptor-like protein kinase PXL1 OS=Arabidopsis thaliana GN=PXL1 PE=2 SV=1	63.8655	2e-82	238	1029	1	714	235	472	1	0
EG01Contigs_fgenesh-EGC01034259-abinit-gene-0.3-mRNA-1	EGC01034259	163	699	537	-	537	XM_002462437	Sorghum bicolor hypothetical protein, mRNA	83.4286	7e-60	350		1112	172	521	325	674	1	XP_002284432	PREDICTED: hypothetical protein [Vitis vinifera]	71.2821	2e-75	195	911	1	537	588	780	1	0
EG01Contigs_fgenesh-EGC01034311-abinit-gene-0.3-mRNA-1	EGC01034311	318	728	411	+	411	XM_002278459	PREDICTED: Vitis vinifera hypothetical protein LOC100245069 (LOC100245069), mRNA	81.6393	7e-38	305		1635	82	386	82	386	1	XP_002314106	ammonium transporter [Populus trichocarpa]	83.9416	9e-63	137	465	1	411	1	137	1	0	Q9FVN0	Ammonium transporter 1 member 3 OS=Solanum lycopersicum GN=AMT1-3 PE=2 SV=1	79.562	9e-58	137	460	1	411	1	134	1	0
EG01Contigs_snap-EGC01034519-abinit-gene-0.2-mRNA-1	EGC01034519	63	602	540	-	540	NM_001065375	Oryza sativa Japonica Group Os07g0134200 (Os07g0134200) mRNA, complete cds	80.4	1e-21	250		3716	281	530	2104	2353	1	XP_002531999	Receptor protein kinase CLAVATA1 precursor, putative [Ricinus communis]	82.2222	7e-81	180	1021	1	540	574	752	1	0	O49545	Leucine-rich repeat receptor-like serine/threonine-protein kinase BAM1 OS=Arabidopsis thaliana GN=BAM1 PE=1 SV=1	82.2222	2e-80	180	1003	1	540	574	752	1	0
EG01Contigs_fgenesh-EGC01034802-abinit-gene-0.3-mRNA-1	EGC01034802	274	660	387	-	387													XP_002266503	PREDICTED: hypothetical protein [Vitis vinifera]	59.8361	3e-36	122	746	22	387	232	353	1	0	O81908	Pentatricopeptide repeat-containing protein At1g02060, chloroplastic OS=Arabidopsis thaliana GN=At1g02060 PE=2 SV=2	54.6875	1e-35	128	710	4	387	199	326	1	0
EG01Contigs_snap-EGC01034815-abinit-gene-0.1-mRNA-1	EGC01034815	244	561	318	+	318													XP_002267645	PREDICTED: hypothetical protein [Vitis vinifera]	58.1818	2e-25	110	276	19	315	174	276	1	0
EG01Contigs_augustus-EGC01034960-abinit-gene-0.0-mRNA-1	EGC01034960	138	794	657	+	657													XP_002530337	Beta-fructofuranosidase, insoluble isoenzyme 3 precursor, putative [Ricinus communis]	73.1818	1e-94	220	578	1	657	67	285	1	0	P26792	Beta-fructofuranosidase, insoluble isoenzyme 1 OS=Daucus carota GN=INV1 PE=1 SV=1	71.6216	1e-92	222	592	1	654	79	300	1	0
EG01Contigs_snap-EGC01034999-abinit-gene-0.2-mRNA-1	EGC01034999	14	739	726	-	726													XP_002516515	Receptor protein kinase CLAVATA1 precursor, putative [Ricinus communis]	52.4793	2e-67	242	972	1	726	452	690	1	0	O82318	Probably inactive leucine-rich repeat receptor-like protein kinase At2g25790 OS=Arabidopsis thaliana GN=At2g25790 PE=1 SV=1	43.0328	6e-52	244	960	1	726	454	697	1	0
EG01Contigs_maker-EGC01035333-snap-gene-0.6-mRNA-1	EGC01035333	28	698	671	-	585	XM_002462895	Sorghum bicolor hypothetical protein, mRNA	86.2275	4e-34	167		1543	319	485	307	473	1	XP_002266056	PREDICTED: hypothetical protein [Vitis vinifera]	63.5	8e-57	200	393	1	585	1	189	1	0	Q94B38	Glucose-6-phosphate/phosphate translocator 2, chloroplastic OS=Arabidopsis thaliana GN=GPT2 PE=2 SV=2	56.5	6e-51	200	388	1	585	1	184	1	0
EG01Contigs_augustus-EGC01035733-abinit-gene-0.0-mRNA-1	EGC01035733	275	766	492	+	492													XP_002284998	PREDICTED: hypothetical protein [Vitis vinifera]	70.4698	6e-57	149	541	40	486	52	200	1	0	Q9FE83	F-box protein SKIP2 OS=Arabidopsis thaliana GN=SKIP2 PE=1 SV=1	64.6667	8e-53	150	527	37	486	40	189	1	0
EG01Contigs_fgenesh-EGC01035909-abinit-gene-0.3-mRNA-1	EGC01035909	125	697	573	+	573													XP_002283460	PREDICTED: hypothetical protein [Vitis vinifera]	53.0612	3e-48	196	418	2	568	31	223	2	0	Q9SY57	Protein PHLOEM PROTEIN 2-LIKE A10 OS=Arabidopsis thaliana GN=PP2A10 PE=2 SV=1	51.0417	2e-45	192	414	2	568	32	215	2	0
EG01Contigs_snap-EGC01035974-abinit-gene-0.2-mRNA-1	EGC01035974	70	516	447	+	447	NM_001062284	Oryza sativa Japonica Group Os05g0459300 (Os05g0459300) mRNA, complete cds	84	1e-48	275		2857	38	312	1295	1569	1	XP_002278885	PREDICTED: hypothetical protein [Vitis vinifera]	81.3793	1e-66	145	224	10	444	80	224	1	0
EG01Contigs_augustus-EGC01035993-abinit-gene-0.0-mRNA-1	EGC01035993	1	757	757	+	606	NM_001065375	Oryza sativa Japonica Group Os07g0134200 (Os07g0134200) mRNA, complete cds	89.5238	9e-26	105		3716	188	292	1829	1933	1	XP_002310320	predicted protein [Populus trichocarpa]	64.6091	2e-78	243	866	27	605	318	560	3	0	O49545	Leucine-rich repeat receptor-like serine/threonine-protein kinase BAM1 OS=Arabidopsis thaliana GN=BAM1 PE=1 SV=1	62.5514	2e-77	243	1003	27	605	471	713	3	0
EG01Contigs_fgenesh-EGC01036363-abinit-gene-0.3-mRNA-1	EGC01036363	9	746	738	-	738													XP_002270778	PREDICTED: hypothetical protein [Vitis vinifera]	56.7164	1e-68	268	418	1	738	121	377	1	0
EG01Contigs_maker-EGC01036784-snap-gene-0.6-mRNA-1	EGC01036784	37	722	686	-	573	XM_002445621	Sorghum bicolor hypothetical protein, mRNA	81.3853	8e-60	462		5052	112	573	2767	3228	1	XP_002266505	PREDICTED: hypothetical protein [Vitis vinifera]	88.4817	4e-93	191	1354	1	573	843	1033	1	0	Q9ZR72	ABC transporter B family member 1 OS=Arabidopsis thaliana GN=ABCB1 PE=1 SV=1	86.3874	3e-91	191	1286	1	573	780	970	1	0
EG01Contigs_augustus-EGC01036942-abinit-gene-0.0-mRNA-1	EGC01036942	2	610	609	-	609	XM_002456174	Sorghum bicolor hypothetical protein, mRNA	81.5315	1e-58	444		1548	139	582	145	588	1	XP_002456219	hypothetical protein SORBIDRAFT_03g032310 [Sorghum bicolor]	76.3547	6e-87	203	515	1	609	3	204	1	0	Q9LPV5	High affinity nitrate transporter 2.5 OS=Arabidopsis thaliana GN=NRT2.5 PE=2 SV=1	73.913	1e-74	184	502	58	609	19	201	1	0
EG01Contigs_augustus-EGC01037388-abinit-gene-0.0-mRNA-1	EGC01037388	1	723	723	+	723													XP_002271586	PREDICTED: hypothetical protein [Vitis vinifera]	60	5e-75	240	569	3	722	79	313	3	0	Q6YYZ2	4-coumarate--CoA ligase-like 3 OS=Oryza sativa subsp. japonica GN=4CLL3 PE=2 SV=1	43.7008	2e-44	254	591	3	722	74	325	3	0
EG01Contigs_snap-EGC01037937-abinit-gene-0.1-mRNA-1	EGC01037937	9	653	645	-	645													XP_002274151	PREDICTED: hypothetical protein [Vitis vinifera]	60.2804	3e-71	214	655	1	642	70	283	1	0	P0C7R4	Pentatricopeptide repeat-containing protein At1g69290 OS=Arabidopsis thaliana GN=At1g69290 PE=2 SV=1	49.0826	2e-58	218	658	4	642	68	285	1	0
EG01Contigs_augustus-EGC01038121-abinit-gene-0.0-mRNA-1	EGC01038121	1	522	522	+	522	NM_001056525	Oryza sativa Japonica Group Os03g0326200 (Os03g0326200) mRNA, complete cds	79.9472	3e-34	379		2675	1	379	763	1141	1	NP_001049990	Os03g0326200 [Oryza sativa Japonica Group]	80.4598	3e-79	174	715	2	520	154	327	2	0	P98204	Phospholipid-transporting ATPase 1 OS=Arabidopsis thaliana GN=ALA1 PE=1 SV=1	69.7143	7e-66	175	1158	2	520	113	287	2	0
EG01Contigs_augustus-EGC01038320-abinit-gene-0.0-mRNA-1	EGC01038320	164	703	540	+	540													NP_001146492	hypothetical protein LOC100280082 [Zea mays]	53.0726	6e-50	179	343	17	538	14	185	2	0	P52839	Flavonol sulfotransferase-like OS=Arabidopsis thaliana GN=At2g03760 PE=1 SV=2	41.5584	1e-29	154	326	92	538	18	171	2	0
EG01Contigs_augustus-EGC01038842-abinit-gene-0.0-mRNA-1	EGC01038842	2	688	687	-	687													XP_002448316	hypothetical protein SORBIDRAFT_06g025110 [Sorghum bicolor]	69.1304	8e-87	230	732	1	687	323	549	1	0	O65351	Subtilisin-like protease OS=Arabidopsis thaliana GN=ARA12 PE=1 SV=1	50	2e-56	230	757	7	687	347	575	1	0
EG01Contigs_augustus-EGC01038971-abinit-gene-0.0-mRNA-1	EGC01038971	3	572	570	-	570	NM_001055426	Oryza sativa Japonica Group Os03g0136200 (Os03g0136200) mRNA, complete cds	85.9008	4e-89	383		1737	1	383	524	906	1	NP_001048891	Os03g0136200 [Oryza sativa Japonica Group]	82.6316	9e-90	190	363	1	570	144	333	1	0	O82427	24-methylenesterol C-methyltransferase 2 OS=Oryza sativa subsp. japonica GN=Smt2-1 PE=2 SV=2	82.6316	1e-89	190	363	1	570	144	333	1	0
EG01Contigs_snap-EGC01039010-abinit-gene-0.2-mRNA-1	EGC01039010	7	675	669	+	669	XM_002468537	Sorghum bicolor hypothetical protein, mRNA	84.4884	2e-54	303		2076	217	517	662	962	1	XP_002272437	PREDICTED: hypothetical protein [Vitis vinifera]	73.913	2e-96	230	588	1	669	114	343	1	0
EG01Contigs_snap-EGC01039482-abinit-gene-0.2-mRNA-1	EGC01039482	175	642	468	-	468													XP_002264568	PREDICTED: hypothetical protein [Vitis vinifera]	40	2e-27	190	260	1	468	1	184	1	0
EG01Contigs_fgenesh-EGC01039750-abinit-gene-0.3-mRNA-1	EGC01039750	7	519	513	-	513													XP_002276147	PREDICTED: hypothetical protein [Vitis vinifera]	54.4379	3e-45	169	639	10	513	3	171	1	0	Q9LVI6	Probable inactive receptor kinase RLK902 OS=Arabidopsis thaliana GN=RLK902 PE=1 SV=1	56.0976	9e-44	164	647	25	513	14	177	1	0
EG01Contigs_augustus-EGC01039756-abinit-gene-0.0-mRNA-1	EGC01039756	3	662	660	-	660													XP_002270348	PREDICTED: hypothetical protein [Vitis vinifera]	59.375	3e-63	224	769	1	660	100	311	1	0
EG01Contigs_augustus-EGC01039857-abinit-gene-0.0-mRNA-1	EGC01039857	2	658	657	-	657													NP_001058593	Os06g0717200 [Oryza sativa Japonica Group]	63.6771	8e-76	223	994	7	657	86	308	1	0	Q9SYQ8	Receptor protein kinase CLAVATA1 OS=Arabidopsis thaliana GN=CLV1 PE=1 SV=3	62.1005	2e-68	219	980	7	657	86	304	1	0
EG01Contigs_fgenesh-EGC01040130-abinit-gene-0.2-mRNA-1	EGC01040130	293	613	321	+	321													XP_002279655	PREDICTED: hypothetical protein [Vitis vinifera]	75.4098	5e-21	61	481	139	321	25	85	1	0
EG01Contigs_fgenesh-EGC01040360-abinit-gene-0.3-mRNA-1	EGC01040360	9	641	633	-	633													NP_001170492	hypothetical protein LOC100384494 [Zea mays]	58.4906	1e-66	212	618	1	633	255	463	1	0
EG01Contigs_snap-EGC01040875-abinit-gene-0.2-mRNA-1	EGC01040875	46	503	458	+	417													XP_002280528	PREDICTED: hypothetical protein [Vitis vinifera]	43.3333	1e-29	150	479	4	414	21	170	1	0
EG01Contigs_augustus-EGC01041306-abinit-gene-0.0-mRNA-1	EGC01041306	5	574	570	+	570	NM_001176382	Zea mays hypothetical protein LOC100383746 (LOC100383746), mRNA	84.0816	2e-94	490		1221	1	490	637	1123	1	NP_001169853	hypothetical protein LOC100383746 [Zea mays]	80.663	1e-83	181	406	1	543	213	392	1	0	O80397	Mitogen-activated protein kinase kinase 4 OS=Arabidopsis thaliana GN=MKK4 PE=1 SV=1	73.224	4e-73	183	366	1	549	157	336	1	0
EG01Contigs_augustus-EGC01041502-abinit-gene-0.0-mRNA-1	EGC01041502	1	558	558	-	558													XP_002268174	PREDICTED: hypothetical protein [Vitis vinifera]	65.0538	2e-69	186	853	1	558	34	218	1	0	Q9LMI0	Probable alpha,alpha-trehalose-phosphate synthase [UDP-forming] 7 OS=Arabidopsis thaliana GN=TPS7 PE=1 SV=1	61.828	7e-65	186	851	1	558	35	217	1	0
EG01Contigs_augustus-EGC01041538-abinit-gene-0.0-mRNA-1	EGC01041538	143	451	309	-	309													XP_002324476	predicted protein [Populus trichocarpa]	53.0612	6e-23	98	440	1	294	337	434	1	0
EG01Contigs_snap-EGC01042112-abinit-gene-0.2-mRNA-1	EGC01042112	15	467	453	-	453													XP_002322794	predicted protein [Populus trichocarpa]	51.6779	2e-39	149	209	1	447	1	145	1	0
EG01Contigs_augustus-EGC01000001-abinit-gene-0.0-mRNA-1	EGC01000001	1908	7531	5624	+	633													NP_001058673	Os07g0100800 [Oryza sativa Japonica Group]	77.7778	2e-49	117	458	238	588	219	335	1	0
EG01Contigs_fgenesh-EGC01000002-abinit-gene-0.6-mRNA-1	EGC01000002	1932	2500	569	+	480	XM_002282619	PREDICTED: Vitis vinifera hypothetical protein LOC100246914 (LOC100246914), mRNA	81.7073	4e-55	410		1092	49	458	46	455	1	XP_002282655	PREDICTED: hypothetical protein [Vitis vinifera]	91.0256	6e-83	156	363	1	468	1	155	1	0	O04017	Protein CUP-SHAPED COTYLEDON 2 OS=Arabidopsis thaliana GN=NAC098 PE=1 SV=1	83.1169	6e-74	154	375	10	468	5	158	1	0	NM_124774	Arabidopsis thaliana protein CUP-SHAPED COTYLEDON 2 (CUC2) mRNA, complete cds	84.0304	4e-47	263	1156	157
EG01Contigs_fgenesh-EGC01000014-abinit-gene-0.5-mRNA-1	EGC01000014	1	2817	2817	+	2817													NP_001050035	Os03g0335500 [Oryza sativa Japonica Group]	66.0832	0	914	971	43	2694	13	924	1	0	Q9LRT1	Probably inactive leucine-rich repeat receptor-like protein kinase At3g28040 OS=Arabidopsis thaliana GN=At3g28040 PE=2 SV=1	43.5897	0	936	1016	76	2670	33	961	1	0
EG01Contigs_augustus-EGC01000016-abinit-gene-0.0-mRNA-1	EGC01000016	292	615	324	+	324													NP_001058872	Os07g0142600 [Oryza sativa Japonica Group]	47.1074	7e-23	121	151	4	294	1	119	-1	0
EG01Contigs_maker-EGC01000020-augustus-gene-0.7-mRNA-1	EGC01000020	2136	3393	1258	+	588													XP_002440147	hypothetical protein SORBIDRAFT_09g026830 [Sorghum bicolor]	51.1737	8e-44	213	219	22	585	1	202	1	0	Q93WU9	Probable WRKY transcription factor 51 OS=Arabidopsis thaliana GN=WRKY51 PE=2 SV=1	52.2388	5e-31	134	194	193	570	49	174	1	0
EG01Contigs_maker-EGC01000021-snap-gene-0.7-mRNA-1	EGC01000021	1044	2918	1875	-	1151	NM_001054999	Oryza sativa Japonica Group Os02g0809800 (Os02g0809800) mRNA, complete cds	82.5843	2e-21	178		2977	283	460	1845	2022	1	NP_001048464	Os02g0809800 [Oryza sativa Japonica Group]	69.1099	1e-154	382	815	1	1146	466	815	1	0	Q6K991	Phosphate transporter PHO1-2 OS=Oryza sativa subsp. japonica GN=PHO1-2 PE=2 SV=1	69.1099	1e-154	382	815	1	1146	466	815	1	0
EG01Contigs_maker-EGC01000028-augustus-gene-0.4-mRNA-1	EGC01000028	1097	3218	2122	-	489													XP_002327298	AP2/ERF domain-containing transcription factor [Populus trichocarpa]	48.3444	1e-32	151	168	1	432	11	161	1	0	O80542	Ethylene-responsive transcription factor ERF019 OS=Arabidopsis thaliana GN=ERF019 PE=2 SV=1	51.8797	3e-27	133	144	25	402	11	143	1	0
EG01Contigs_fgenesh-EGC01000036-abinit-gene-0.3-mRNA-1	EGC01000036	1434	3104	1671	+	1446	XM_002309151	Populus trichocarpa aminophospholipid ATPase, mRNA	83.1461	6e-41	267		3885	1077	1343	1455	1721	1	XP_002268006	PREDICTED: similar to phospholipid-translocating P-type ATPase, flippase family protein, expressed [Vitis vinifera]	77.193	0	456	1216	40	1407	82	537	1	0	P98204	Phospholipid-transporting ATPase 1 OS=Arabidopsis thaliana GN=ALA1 PE=1 SV=1	61.6253	1e-158	443	1158	70	1377	40	481	1	0
EG01Contigs_fgenesh-EGC01000056-abinit-gene-0.2-mRNA-1	EGC01000056	1715	2290	576	-	576	XM_002535090	Ricinus communis conserved hypothetical protein, mRNA	92.0128	1e-119	313		315	116	418	1	313	1	YP_173434	hypothetical protein NitaMp095 [Nicotiana tabacum]	90.4348	5e-60	115	147	181	525	26	139	1	0	P93318	Uncharacterized mitochondrial protein AtMg00660 OS=Arabidopsis thaliana GN=AtMg00660 PE=4 SV=1	88.764	2e-47	89	149	186	452	29	117	3	0
EG01Contigs_augustus-EGC01000057-abinit-gene-0.0-mRNA-1	EGC01000057	1141	1512	372	+	372													XP_002514596	splicing factor, arginine/serine-rich 2,rnap interacting protein, putative [Ricinus communis]	53.7815	2e-28	119	632	28	372	5	117	1	0
EG01Contigs_augustus-EGC01000069-abinit-gene-0.0-mRNA-1	EGC01000069	128	544	417	-	417	NM_001073822	Oryza sativa Japonica Group Os12g0617900 (Os12g0617900) mRNA, complete cds	83.3333	2e-32	216		3802	181	396	296	511	1	XP_002264614	PREDICTED: hypothetical protein [Vitis vinifera]	62.9371	5e-40	143	1006	1	396	1	143	1	0	Q2QM47	Serine/threonine-protein phosphatase BSL2 homolog OS=Oryza sativa subsp. japonica GN=BSL2 PE=2 SV=2	59.7222	8e-37	144	1009	1	396	1	144	1	0
EG01Contigs_snap-EGC01000070-abinit-gene-0.3-mRNA-1	EGC01000070	617	2759	2143	-	867													XP_002268917	PREDICTED: hypothetical protein [Vitis vinifera]	42.1053	4e-34	266	570	1	657	33	291	1	0
EG01Contigs_fgenesh-EGC01000075-abinit-gene-0.1-mRNA-1	EGC01000075	49	1316	1268	+	327	NM_001065120	Oryza sativa Japonica Group Os06g0715500 (Os06g0715500) mRNA, complete cds	80.695	7e-25	259		1220	28	286	601	859	1	XP_002529245	translocon-associated protein, alpha subunit, putative [Ricinus communis]	75.9259	9e-42	108	260	1	324	153	260	1	0	P45434	Translocon-associated protein subunit alpha OS=Arabidopsis thaliana GN=At2g21160 PE=2 SV=3	63.8889	1e-34	108	258	1	324	150	257	1	0
EG01Contigs_snap-EGC01000083-abinit-gene-0.2-mRNA-1	EGC01000083	729	2803	2075	+	1383													NP_001044136	Os01g0729600 [Oryza sativa Japonica Group]	60.5042	1e-160	476	616	1	1383	1	461	1	0
EG01Contigs_maker-EGC01000085-fgenesh-gene-0.4-mRNA-1	EGC01000085	1656	2439	784	-	426													XP_002283398	PREDICTED: hypothetical protein [Vitis vinifera]	66.6667	3e-49	144	199	7	423	56	199	1	0	P11432	Early light-induced protein, chloroplastic OS=Pisum sativum PE=2 SV=1	60.6897	7e-44	145	196	4	423	52	196	1	0
EG01Contigs_fgenesh-EGC01000089-abinit-gene-0.3-mRNA-1	EGC01000089	1585	2742	1158	-	1158	NM_001071243	Oryza sativa Japonica Group Os10g0444700 (Os10g0444700) mRNA, complete cds	81.7989	1e-137	945		2318	1	942	541	1482	1	XP_002464558	hypothetical protein SORBIDRAFT_01g020570 [Sorghum bicolor]	77.3585	1e-172	371	541	1	1113	154	524	1	0	Q8H6G8	Probable inorganic phosphate transporter 1-8 OS=Oryza sativa subsp. japonica GN=PHT1-8 PE=2 SV=1	76.9841	1e-172	378	541	1	1134	156	531	1	0
EG01Contigs_augustus-EGC01000090-abinit-gene-0.0-mRNA-1	EGC01000090	322	1206	885	+	885													XP_002299746	predicted protein [Populus trichocarpa]	44	5e-22	125	525	517	882	13	131	1	0
EG01Contigs_fgenesh-EGC01000096-abinit-gene-0.3-mRNA-1	EGC01000096	657	2632	1976	+	903													NP_001065376	Os10g0560000 [Oryza sativa Japonica Group]	55.3333	3e-73	300	379	13	903	7	267	1	0
EG01Contigs_maker-EGC01000103-fgenesh-gene-0.3-mRNA-1	EGC01000103	565	1376	812	+	441													XP_002275838	PREDICTED: hypothetical protein [Vitis vinifera]	72.1088	2e-59	147	420	1	441	106	252	1	0	Q8H3C7	IAA-amino acid hydrolase ILR1-like 9 OS=Oryza sativa subsp. japonica GN=ILL9 PE=2 SV=2	69.6552	8e-57	145	440	1	435	124	268	1	0
EG01Contigs_augustus-EGC01000104-abinit-gene-0.0-mRNA-1	EGC01000104	550	1470	921	-	921													NP_001044155	Os01g0732300 [Oryza sativa Japonica Group]	32.9457	4e-23	258	323	97	822	70	276	1	0
EG01Contigs_maker-EGC01000106-snap-gene-0.4-mRNA-1	EGC01000106	1096	2661	1566	+	423													XP_002276503	PREDICTED: hypothetical protein [Vitis vinifera]	65.0794	7e-37	126	1139	5	382	364	489	2	0
EG01Contigs_snap-EGC01000107-abinit-gene-0.1-mRNA-1	EGC01000107	310	2211	1902	+	1383													XP_002278040	PREDICTED: hypothetical protein [Vitis vinifera]	39.0625	5e-70	448	1061	1	1155	457	874	1	0
EG01Contigs_augustus-EGC01000114-abinit-gene-0.0-mRNA-1	EGC01000114	341	2597	2257	+	705													XP_002279988	PREDICTED: hypothetical protein [Vitis vinifera]	48.2051	1e-44	195	657	115	696	128	319	1	0
EG01Contigs_fgenesh-EGC01000116-abinit-gene-0.1-mRNA-1	EGC01000116	37	1008	972	+	972													XP_002332086	predicted protein [Populus trichocarpa]	50.7599	9e-76	329	384	4	969	88	384	1	0
EG01Contigs_maker-EGC01000120-snap-gene-0.5-mRNA-1	EGC01000120	1184	2359	1176	+	1161													XP_002273972	PREDICTED: hypothetical protein [Vitis vinifera]	75.419	1e-168	358	603	80	1153	244	601	2	0	Q9M548	DNA (cytosine-5)-methyltransferase DRM2 OS=Arabidopsis thaliana GN=DRM2 PE=1 SV=1	63.6856	1e-142	369	626	68	1147	255	623	2	0
EG01Contigs_maker-EGC01000121-snap-gene-0.2-mRNA-1	EGC01000121	6	1418	1413	-	1224													XP_002450551	hypothetical protein SORBIDRAFT_05g006860 [Sorghum bicolor]	64.133	1e-155	421	604	16	1224	7	422	1	0	Q9ASS4	Probably inactive leucine-rich repeat receptor-like protein kinase At5g48380 OS=Arabidopsis thaliana GN=At5g48380 PE=1 SV=1	53.0266	1e-115	413	620	49	1224	20	430	1	0
EG01Contigs_snap-EGC01000122-abinit-gene-0.3-mRNA-1	EGC01000122	1149	1709	561	+	561	NM_001066756	Oryza sativa Japonica Group Os07g0604500 (Os07g0604500) mRNA, complete cds	86.6337	1e-101	404		1317	1	404	101	504	1	NP_001060221	Os07g0604500 [Oryza sativa Japonica Group]	79.5181	1e-73	166	223	1	498	1	161	1	0	Q9SP35	Mitochondrial import inner membrane translocase subunit Tim17 OS=Arabidopsis thaliana GN=TIM17 PE=2 SV=2	67.1569	8e-71	204	243	1	561	1	204	1	0
EG01Contigs_snap-EGC01000123-abinit-gene-0.2-mRNA-1	EGC01000123	1074	1820	747	-	420													XP_002277925	PREDICTED: hypothetical protein [Vitis vinifera]	63.5714	7e-35	140	379	1	396	1	136	1	0
EG01Contigs_augustus-EGC01000125-abinit-gene-0.0-mRNA-1	EGC01000125	403	861	459	-	459													NP_001053333	Os04g0520700 [Oryza sativa Japonica Group]	49.1228	2e-31	171	174	13	456	10	174	1	0
EG01Contigs_augustus-EGC01000127-abinit-gene-0.0-mRNA-1	EGC01000127	933	2038	1106	-	1026													NP_001172688	Os01g0890900 [Oryza sativa Japonica Group]	57.6119	1e-104	335	425	1	1005	84	417	1	0
EG01Contigs_fgenesh-EGC01000129-abinit-gene-0.3-mRNA-1	EGC01000129	119	2059	1941	+	681	XM_002527959	Ricinus communis nucleolysin tia-1, putative, mRNA	80.8725	4e-31	298		1312	152	449	735	1032	1	XP_002283326	PREDICTED: hypothetical protein [Vitis vinifera]	76.1682	3e-87	214	436	1	612	196	406	1	0
EG01Contigs_snap-EGC01000131-abinit-gene-0.2-mRNA-1	EGC01000131	1394	2656	1263	+	348	NM_001072144	Oryza sativa Japonica Group Os11g0121400 (Os11g0121400) mRNA, complete cds	82.808	6e-50	349		1833	1	348	284	631	1	XP_002450171	hypothetical protein SORBIDRAFT_05g001450 [Sorghum bicolor]	84.4828	2e-51	116	410	1	348	1	116	1	0	Q8GXZ3	Serine/threonine-protein kinase At5g01020 OS=Arabidopsis thaliana GN=At5g01020 PE=1 SV=1	68.9655	7e-38	116	410	1	348	1	104	1	0
EG01Contigs_fgenesh-EGC01000134-abinit-gene-0.3-mRNA-1	EGC01000134	492	2471	1980	+	1143													NP_001066197	Os12g0156200 [Oryza sativa Japonica Group]	30.8176	2e-25	318	1764	199	1128	838	1147	1	0	P0C2F6	Putative ribonuclease H protein At1g65750 OS=Arabidopsis thaliana GN=At1g65750 PE=3 SV=1	29.562	1e-22	274	620	337	1128	1	270	1	0
EG01Contigs_fgenesh-EGC01000147-abinit-gene-0.3-mRNA-1	EGC01000147	1477	2561	1085	+	549	NM_001051760	Oryza sativa Japonica Group Os01g0921200 (Os01g0921200) mRNA, complete cds	82.8	6e-36	250		2904	300	549	333	582	1	XP_002279616	PREDICTED: hypothetical protein isoform 1 [Vitis vinifera]	61.7486	8e-59	183	850	1	549	1	176	1	0
EG01Contigs_fgenesh-EGC01000149-abinit-gene-0.3-mRNA-1	EGC01000149	1961	2605	645	+	645													XP_002301130	predicted protein [Populus trichocarpa]	39.2157	3e-23	153	464	181	576	15	167	1	0
EG01Contigs_fgenesh-EGC01000157-abinit-gene-0.4-mRNA-1	EGC01000157	296	757	462	-	462													XP_002277621	PREDICTED: hypothetical protein [Vitis vinifera]	64.3678	8e-28	87	220	64	324	88	174	1	0	Q84QC2	Ethylene-responsive transcription factor ERF017 OS=Arabidopsis thaliana GN=ERF017 PE=2 SV=1	50.4348	4e-24	115	185	64	408	11	125	1	0
EG01Contigs_fgenesh-EGC01000160-abinit-gene-0.1-mRNA-1	EGC01000160	46	2363	2318	+	810	NM_001058390	Oryza sativa Japonica Group Os03g0841900 (Os03g0841900) mRNA, complete cds	78.543	4e-53	755		1794	56	810	1040	1794	1	NP_001051855	Os03g0841900 [Oryza sativa Japonica Group]	85.1301	1e-134	269	597	1	807	329	597	1	0	Q9M9Y8	Prolycopene isomerase, chloroplastic OS=Arabidopsis thaliana GN=CRTISO PE=2 SV=2	35.4478	2e-39	268	595	13	795	320	581	1	0
EG01Contigs_maker-EGC01000165-snap-gene-0.1-mRNA-1	EGC01000165	424	1446	1023	-	621	XR_077988	PREDICTED: Vitis vinifera misc_RNA (LOC100241534), partial miscRNA	93.4694	1e-100	245		1778	1	236	1080	1324	1	YP_003540991	hypothetical chloroplast RF1 [Phoenix dactylifera]	97.6562	4e-69	128	1877	238	621	231	358	1	0	A6MMQ5	Putative membrane protein ycf1 OS=Dioscorea elephantipes GN=ycf1 PE=3 SV=1	64.881	9e-54	168	1858	118	621	211	362	1	0	NM_126767	Arabidopsis thaliana Ycf1 protein (AT2G07739) mRNA, complete cds	92.2449	1e-93	245	600	1
EG01Contigs_fgenesh-EGC01000167-abinit-gene-0.2-mRNA-1	EGC01000167	198	2198	2001	-	2001													XP_002279627	PREDICTED: hypothetical protein [Vitis vinifera]	55.2194	0	661	742	4	1986	79	738	1	0	Q9SII7	Pentatricopeptide repeat-containing protein At2g17210 OS=Arabidopsis thaliana GN=PCMP-E77 PE=2 SV=2	46.6565	1e-161	658	736	4	1968	77	727	1	0
EG01Contigs_augustus-EGC01000170-abinit-gene-0.0-mRNA-1	EGC01000170	283	1320	1038	+	1038													XP_002262610	PREDICTED: hypothetical protein, partial [Vitis vinifera]	42.1212	5e-56	330	341	10	990	24	333	1	0
EG01Contigs_fgenesh-EGC01000171-abinit-gene-0.4-mRNA-1	EGC01000171	1621	2476	856	-	456													XP_002285025	PREDICTED: hypothetical protein [Vitis vinifera]	68.3871	3e-52	155	362	1	444	205	359	1	0
EG01Contigs_maker-EGC01000174-snap-gene-0.2-mRNA-1	EGC01000174	178	1529	1352	-	384													NP_001055667	Os05g0440100 [Oryza sativa Japonica Group]	45.1389	1e-23	144	392	19	381	251	392	1	0
EG01Contigs_maker-EGC01000180-fgenesh-gene-0.5-mRNA-1	EGC01000180	1565	2111	547	-	453	NM_001060993	Oryza sativa Japonica Group Os05g0113900 (Os05g0113900) mRNA, complete cds	88.8235	1e-101	340		793	49	388	128	467	1	XP_002284305	PREDICTED: hypothetical protein [Vitis vinifera]	94.5946	1e-73	148	149	1	438	1	148	1	0	Q9M531	Histone H2A OS=Euphorbia esula PE=2 SV=1	88.1579	2e-70	152	153	1	438	1	152	1	0
EG01Contigs_fgenesh-EGC01000185-abinit-gene-0.3-mRNA-1	EGC01000185	404	1516	1113	+	831	XM_002520084	Ricinus communis DNA binding protein, putative, mRNA	88.4817	1e-50	191		906	115	305	241	431	1	XP_002517474	conserved hypothetical protein [Ricinus communis]	59.6639	2e-69	238	372	1	711	140	371	1	0	Q6X5Y6	Ethylene-responsive transcription factor WRI1 OS=Arabidopsis thaliana GN=WRI1 PE=2 SV=1	72.6496	3e-43	117	430	10	360	135	251	1	0
EG01Contigs_fgenesh-EGC01000186-abinit-gene-0.5-mRNA-1	EGC01000186	1205	2453	1249	+	1065													XP_002466514	hypothetical protein SORBIDRAFT_01g009130 [Sorghum bicolor]	43.8053	2e-68	452	770	1	1065	1	450	1	0	Q94KL5	BEL1-like homeodomain protein 4 OS=Arabidopsis thaliana GN=BLH4 PE=2 SV=2	33.3333	7e-33	363	627	97	1065	8	319	1	0
EG01Contigs_snap-EGC01000193-abinit-gene-0.2-mRNA-1	EGC01000193	1388	2304	917	-	774	XM_002283981	PREDICTED: Vitis vinifera similar to HSC70-1 (heat shock cognate 70 kDa protein 1); ATP binding, transcript variant 2 (LOC100253562), mRNA	81.9936	1e-34	311		1836	408	715	1281	1590	1	NP_001068540	Os11g0703900 [Oryza sativa Japonica Group]	58.5616	1e-74	292	649	10	729	338	629	1	0	Q9LHA8	Heat shock cognate 70 kDa protein 4 OS=Arabidopsis thaliana GN=HSC70-4 PE=1 SV=1	56.4626	2e-69	294	650	10	729	338	631	1	0	NM_001125684	Arabidopsis thaliana heat shock 70kDa protein 1/8 (HSC70-1) mRNA, complete cds	84.9315	7e-25	146	1984	550
EG01Contigs_maker-EGC01000201-fgenesh-gene-0.3-mRNA-1	EGC01000201	1336	2284	949	+	600													XP_002272039	PREDICTED: hypothetical protein [Vitis vinifera]	59.5855	2e-64	193	340	1	579	147	339	1	0	Q9FLV5	Probable peroxidase 61 OS=Arabidopsis thaliana GN=PER61 PE=2 SV=1	58.6735	2e-62	196	340	1	588	143	338	1	0
EG01Contigs_fgenesh-EGC01000203-abinit-gene-0.3-mRNA-1	EGC01000203	14	1063	1050	-	1050													XP_002525457	leucine-rich repeat containing protein, putative [Ricinus communis]	46.1972	6e-83	355	1177	1	1050	1	351	1	0	Q7XA42	Putative disease resistance protein RGA1 OS=Solanum bulbocastanum GN=RGA1 PE=2 SV=2	42.515	8e-74	334	979	40	1038	6	330	1	0
EG01Contigs_fgenesh-EGC01000204-abinit-gene-0.1-mRNA-1	EGC01000204	1376	2125	750	-	750													XP_002525443	transcription factor, putative [Ricinus communis]	51.1905	4e-60	252	419	1	747	168	419	1	0
EG01Contigs_augustus-EGC01000215-abinit-gene-0.0-mRNA-1	EGC01000215	1623	1973	351	+	351	XM_002277371	PREDICTED: Vitis vinifera hypothetical protein LOC100246207 (LOC100246207), mRNA	82.1138	2e-31	246		2691	55	300	2203	2448	1	NP_001065240	Os12g0103000 [Oryza sativa Japonica Group]	79.2793	1e-47	111	666	1	333	549	659	1	0
EG01Contigs_augustus-EGC01000217-abinit-gene-0.0-mRNA-1	EGC01000217	758	1621	864	-	864													XP_002263035	PREDICTED: hypothetical protein [Vitis vinifera]	39.8524	4e-53	271	1069	10	816	105	358	1	0	Q9T048	Disease resistance protein At4g27190 OS=Arabidopsis thaliana GN=At4g27190 PE=2 SV=1	39.2157	3e-34	204	985	226	825	152	355	1	0
EG01Contigs_maker-EGC01000218-snap-gene-0.1-mRNA-1	EGC01000218	588	2344	1757	+	1041	XM_002891188	Arabidopsis lyrata subsp. lyrata NADH dehydrogenase ND2, mRNA	95.32	0	1047		1170	1	1035	111	1157	1	YP_003540994	NADH-plastoquinone oxidoreductase chain 2 [Phoenix dactylifera]	93.4473	1e-178	351	510	2	1039	161	510	2	0	Q67IK8	NAD(P)H-quinone oxidoreductase subunit 2, chloroplastic OS=Ensete ventricosum GN=ndhB PE=3 SV=2	92.5926	1e-176	351	510	2	1039	161	510	2	0
EG01Contigs_augustus-EGC01000228-abinit-gene-0.0-mRNA-1	EGC01000228	164	2011	1848	+	432													XP_002263943	PREDICTED: hypothetical protein [Vitis vinifera]	72.093	5e-49	129	1654	1	387	1526	1654	1	0
EG01Contigs_snap-EGC01000230-abinit-gene-0.2-mRNA-1	EGC01000230	364	1741	1378	-	1170	XM_002307620	Populus trichocarpa chromatin remodeling complex subunit (CHR901), mRNA	82.8	1e-35	250		3621	437	686	2891	3140	1	XP_002529848	DNA repair and recombination protein RAD26, putative [Ricinus communis]	68.6375	1e-141	389	1230	10	1167	841	1228	1	0	P40352	DNA repair and recombination protein RAD26 OS=Saccharomyces cerevisiae (strain ATCC 204508 / S288c) GN=RAD26 PE=1 SV=1	31.7949	5e-35	390	1085	10	1167	753	1080	1	0	NM_127432	Arabidopsis thaliana DNA excision repair protein E (CHR8) mRNA, complete cds	84.2424	2e-26	165	3564	30
EG01Contigs_maker-EGC01000249-snap-gene-0.6-mRNA-1	EGC01000249	38	918	881	-	680	NM_001061379	Oryza sativa Japonica Group Os05g0188800 (Os05g0188800) mRNA, complete cds	80.9963	6e-67	542		990	82	623	388	929	1	NP_001054237	Os04g0674200 [Oryza sativa Japonica Group]	84.0708	1e-113	226	227	1	678	1	226	1	0	Q9ZPR0	Ubiquinone biosynthesis protein COQ4 homolog, mitochondrial OS=Arabidopsis thaliana GN=At2g03690 PE=2 SV=1	77.2727	1e-101	220	226	1	660	3	222	1	0
EG01Contigs_snap-EGC01000252-abinit-gene-0.2-mRNA-1	EGC01000252	99	2350	2252	-	330													NP_001064303	Os10g0203000 [Oryza sativa Japonica Group]	86.1538	4e-27	65	471	139	330	271	335	1	0	O81916	Uncharacterized calcium-binding protein At1g02270 OS=Arabidopsis thaliana GN=At1g02270 PE=2 SV=2	76.2712	4e-21	59	484	139	315	296	354	1	0
EG01Contigs_maker-EGC01000253-fgenesh-gene-0.4-mRNA-1	EGC01000253	720	2014	1295	-	983	XM_002263494	PREDICTED: Vitis vinifera hypothetical protein LOC100250922 (LOC100250922), mRNA	86.3095	2e-34	168		2413	259	426	1510	1677	1	XP_002313213	oligopeptide transporter OPT family [Populus trichocarpa]	80.8989	1e-156	267	752	181	981	483	749	1	0	Q9FME8	Oligopeptide transporter 4 OS=Arabidopsis thaliana GN=OPT4 PE=2 SV=1	78.5714	1e-152	266	729	181	978	463	728	1	0
EG01Contigs_augustus-EGC01000255-abinit-gene-0.0-mRNA-1	EGC01000255	1630	2136	507	-	507													XP_002308431	predicted protein [Populus trichocarpa]	49.711	2e-33	173	186	4	504	17	186	1	0
EG01Contigs_snap-EGC01000258-abinit-gene-0.2-mRNA-1	EGC01000258	33	2021	1989	-	1797	NM_001070419	Oryza sativa Japonica Group Os09g0553900 (Os09g0553900) mRNA, complete cds	81.2298	7e-35	309		3024	316	624	454	762	1	XP_002510718	conserved hypothetical protein [Ricinus communis]	51.2555	1e-160	677	865	10	1797	11	673	1	0
EG01Contigs_snap-EGC01000275-abinit-gene-0.2-mRNA-1	EGC01000275	1042	1852	811	-	680													XP_002531123	chromodomain helicase DNA binding protein, putative [Ricinus communis]	43.4211	3e-41	228	1718	70	651	31	251	1	0
EG01Contigs_augustus-EGC01000280-abinit-gene-0.0-mRNA-1	EGC01000280	1098	1897	800	+	507													XP_002283591	PREDICTED: hypothetical protein [Vitis vinifera]	60	1e-49	180	701	4	495	411	590	1	0
EG01Contigs_fgenesh-EGC01000285-abinit-gene-0.1-mRNA-1	EGC01000285	1881	2348	468	+	468													XP_002265464	PREDICTED: hypothetical protein [Vitis vinifera]	57.0513	3e-44	156	650	1	468	97	251	1	0	Q9FIF7	Putative pentatricopeptide repeat-containing protein At5g59200, chloroplastic OS=Arabidopsis thaliana GN=PCMP-E41 PE=3 SV=1	48.0769	7e-36	156	544	1	468	77	228	1	0
EG01Contigs_fgenesh-EGC01000290-abinit-gene-0.1-mRNA-1	EGC01000290	721	2080	1360	-	936													NP_001169350	hypothetical protein LOC100383217 [Zea mays]	38.209	1e-48	335	349	34	930	17	347	1	0	Q0DQA9	Cyclin-D5-1 OS=Oryza sativa subsp. japonica GN=CYCD5-1 PE=2 SV=2	38.0282	9e-47	355	367	16	924	11	362	1	0
EG01Contigs_augustus-EGC01000298-abinit-gene-0.0-mRNA-1	EGC01000298	242	901	660	+	660													XP_002278579	PREDICTED: hypothetical protein [Vitis vinifera]	63.9535	3e-55	172	381	40	555	12	171	1	0
EG01Contigs_snap-EGC01000299-abinit-gene-0.2-mRNA-1	EGC01000299	65	1423	1359	-	324													XP_002265919	PREDICTED: hypothetical protein [Vitis vinifera]	73.5849	2e-40	106	230	1	318	1	106	1	0
EG01Contigs_augustus-EGC01000300-abinit-gene-0.0-mRNA-1	EGC01000300	78	443	366	+	366													XP_002284954	PREDICTED: hypothetical protein [Vitis vinifera]	61.9835	5e-40	121	190	1	363	70	190	1	0
EG01Contigs_augustus-EGC01000309-abinit-gene-0.0-mRNA-1	EGC01000309	1531	2358	828	+	828	NM_001061072	Oryza sativa Japonica Group Os05g0128200 (Os05g0128200) mRNA, complete cds	85.1852	1e-28	162		1507	636	797	791	952	1	XP_002314096	predicted protein [Populus trichocarpa]	59.9251	6e-83	267	689	100	828	16	279	1	0	Q688R3	Zinc finger CCCH domain-containing protein 33 OS=Oryza sativa subsp. japonica GN=Os05g0128200 PE=2 SV=1	53.1034	1e-78	290	601	1	828	1	273	1	0
EG01Contigs_snap-EGC01000329-abinit-gene-0.2-mRNA-1	EGC01000329	1399	2322	924	+	924													XP_002275429	PREDICTED: hypothetical protein [Vitis vinifera]	58.567	1e-102	321	740	1	924	91	411	1	0	O65351	Subtilisin-like protease OS=Arabidopsis thaliana GN=ARA12 PE=1 SV=1	43.6364	1e-67	330	757	13	918	92	421	1	0
EG01Contigs_maker-EGC01000335-snap-gene-0.1-mRNA-1	EGC01000335	908	1824	917	-	783													XP_002304953	predicted protein [Populus trichocarpa]	47.7612	1e-62	268	671	1	783	431	671	1	0	O65405	Cysteine-rich receptor-like protein kinase 28 OS=Arabidopsis thaliana GN=CRK28 PE=2 SV=2	50.566	2e-57	265	683	7	783	451	683	1	0
EG01Contigs_snap-EGC01000337-abinit-gene-0.1-mRNA-1	EGC01000337	570	2310	1741	+	597													XP_002306443	predicted protein [Populus trichocarpa]	52.0408	3e-21	98	828	301	594	422	519	1	0
EG01Contigs_snap-EGC01000338-abinit-gene-0.2-mRNA-1	EGC01000338	1139	1702	564	+	564	XM_002279458	PREDICTED: Vitis vinifera hypothetical protein LOC100265934 (LOC100265934), mRNA	85.6061	8e-23	132		817	73	204	203	334	1	XP_002313689	predicted protein [Populus trichocarpa]	75	3e-71	188	228	1	564	1	185	1	0
EG01Contigs_fgenesh-EGC01000341-abinit-gene-0.3-mRNA-1	EGC01000341	1147	2235	1089	-	1089	NM_001062126	Oryza sativa Japonica Group Os05g0423500 (Os05g0423500) mRNA, complete cds	83.3962	3e-42	265		2162	449	713	1353	1617	1	XP_002441118	hypothetical protein SORBIDRAFT_09g020780 [Sorghum bicolor]	71.4674	1e-147	368	649	1	1089	290	649	1	0	O04086	Probable receptor-like protein kinase At1g11050 OS=Arabidopsis thaliana GN=At1g11050 PE=2 SV=1	69.2098	1e-139	367	625	10	1089	275	625	1	0
EG01Contigs_fgenesh-EGC01000349-abinit-gene-0.3-mRNA-1	EGC01000349	868	2304	1437	+	1437													XP_002448182	hypothetical protein SORBIDRAFT_06g022550 [Sorghum bicolor]	45.2479	1e-101	484	946	1	1422	1	467	1	0	Q42484	Disease resistance protein RPS2 OS=Arabidopsis thaliana GN=RPS2 PE=1 SV=1	33.4719	6e-62	481	909	25	1428	14	464	1	0
EG01Contigs_fgenesh-EGC01000350-abinit-gene-0.3-mRNA-1	EGC01000350	98	1450	1353	+	1353													XP_002534730	protein binding protein, putative [Ricinus communis]	57.2687	1e-144	454	630	1	1347	180	618	1	0	Q02817	Mucin-2 OS=Homo sapiens GN=MUC2 PE=1 SV=2	29.052	7e-26	327	5179	5	943	1402	1711	2	0
EG01Contigs_maker-EGC01000353-snap-gene-0.4-mRNA-1	EGC01000353	1211	1822	612	-	340	NM_001061894	Oryza sativa Japonica Group Os05g0372100 (Os05g0372100) mRNA, complete cds	85.3503	3e-67	314		2298	27	340	493	806	1	NP_001146011	hypothetical protein LOC100279542 [Zea mays]	92.0354	7e-56	113	462	1	339	40	152	1	0	Q9FE20	Serine/threonine-protein kinase PBS1 OS=Arabidopsis thaliana GN=PBS1 PE=1 SV=1	83.3333	2e-48	114	456	1	339	60	173	1	0	NM_121319	Arabidopsis thaliana serine/threonine-protein kinase PBS1 (PBS1) mRNA, complete cds	83.871	5e-30	186	1849	148
EG01Contigs_fgenesh-EGC01000355-abinit-gene-0.2-mRNA-1	EGC01000355	917	1753	837	-	312													XP_002300588	actin related protein [Populus trichocarpa]	60.2941	5e-21	68	473	1	204	40	107	1	0
EG01Contigs_fgenesh-EGC01000356-abinit-gene-0.4-mRNA-1	EGC01000356	1300	1978	679	+	540													XP_002280916	PREDICTED: hypothetical protein isoform 1 [Vitis vinifera]	58.7629	1e-50	194	400	1	540	4	196	1	0
EG01Contigs_fgenesh-EGC01000358-abinit-gene-0.1-mRNA-1	EGC01000358	1203	2092	890	+	687													XP_002276710	PREDICTED: hypothetical protein [Vitis vinifera]	52.0362	1e-51	221	561	34	687	142	352	1	0
EG01Contigs_fgenesh-EGC01000365-abinit-gene-0.4-mRNA-1	EGC01000365	112	1133	1022	-	372													NP_001143180	hypothetical protein LOC100275680 [Zea mays]	70.9677	2e-35	93	532	94	372	142	234	1	0
EG01Contigs_genemark-EGC01000367-abinit-gene-0.0-mRNA-1	EGC01000367	138	1047	910	-	303	XM_002535933	Ricinus communis conserved hypothetical protein, mRNA	95.3125	1e-20	64		420	182	245	169	232	1
EG01Contigs_augustus-EGC01000370-abinit-gene-0.0-mRNA-1	EGC01000370	274	2200	1927	+	1311	NM_001062821	Oryza sativa Japonica Group Os05g0557100 (Os05g0557100) mRNA, complete cds	84.106	7e-22	151		1485	261	411	264	414	1	XP_002456141	hypothetical protein SORBIDRAFT_03g031170 [Sorghum bicolor]	49.2308	1e-126	520	519	4	1308	11	519	1	0	Q766C2	Aspartic proteinase nepenthesin-2 OS=Nepenthes gracilis GN=nep2 PE=1 SV=1	26.9397	2e-31	464	438	16	1302	5	435	1	0
EG01Contigs_snap-EGC01000371-abinit-gene-0.2-mRNA-1	EGC01000371	7	909	903	-	780													XP_002463799	hypothetical protein SORBIDRAFT_01g006380 [Sorghum bicolor]	31.4176	6e-23	261	1192	19	711	1	249	1	0
EG01Contigs_genemark-EGC01000372-abinit-gene-0.1-mRNA-1	EGC01000372	1078	1719	642	+	390													XP_002277180	PREDICTED: hypothetical protein [Vitis vinifera]	70.4225	5e-22	71	272	31	213	9	79	-1	0
EG01Contigs_fgenesh-EGC01000374-abinit-gene-0.1-mRNA-1	EGC01000374	1199	2181	983	-	870	XR_077515	PREDICTED: Vitis vinifera misc_RNA (LOC100260594), miscRNA	93.837	0	503		1319	13	515	460	962	1	XP_002886876	H+-transporting two-sector ATPase, alpha/beta subunit, central region [Arabidopsis lyrata subsp. lyrata]	86.4686	1e-139	303	608	1	861	306	608	1	0	Q7HHY4	ATP synthase subunit beta, chloroplastic OS=Salacca zalacca GN=atpB PE=3 SV=1	100	9e-91	172	498	1	516	306	477	1	0
EG01Contigs_fgenesh-EGC01000376-abinit-gene-0.3-mRNA-1	EGC01000376	430	738	309	+	309													XP_002319406	predicted protein [Populus trichocarpa]	66.6667	4e-24	81	1011	64	306	932	1011	1	0	O24303	Protein TIC110, chloroplastic OS=Pisum sativum GN=TIC110 PE=1 SV=1	65.4321	3e-21	81	996	64	306	918	996	1	0
EG01Contigs_fgenesh-EGC01000377-abinit-gene-0.3-mRNA-1	EGC01000377	1	1722	1722	+	1722	XM_002324103	Populus trichocarpa predicted protein, mRNA	83.4379	1e-149	797		1494	775	1571	571	1367	1	XP_002272201	PREDICTED: hypothetical protein [Vitis vinifera]	77.2085	0	566	564	1	1689	1	562	1	0	Q9C9P4	3-oxoacyl-[acyl-carrier-protein] synthase II, chloroplastic OS=Arabidopsis thaliana GN=KAS2 PE=1 SV=1	71.3523	0	562	541	4	1689	4	539	1	0	NM_001198471	Arabidopsis thaliana 3-oxoacyl-[acyl-carrier-protein] synthase II (FAB1) mRNA, complete cds	81.1912	3e-84	638	2248	652
EG01Contigs_maker-EGC01000381-snap-gene-0.4-mRNA-1	EGC01000381	379	2243	1865	+	1398	NM_001071242	Oryza sativa Japonica Group Os10g0444600 (Os10g0444600) mRNA, partial cds	89.0511	6e-35	137		1148	376	512	280	416	1	NP_001174761	Os06g0325200 [Oryza sativa Japonica Group]	69.1649	0	467	552	7	1398	4	462	1	0	Q8H6G7	Probable inorganic phosphate transporter 1-9 OS=Oryza sativa subsp. japonica GN=PHT1-9 PE=2 SV=2	68.2008	0	478	582	7	1398	5	474	1	0
EG01Contigs_fgenesh-EGC01000384-abinit-gene-0.1-mRNA-1	EGC01000384	55	2257	2203	-	327													NP_001141549	hypothetical protein LOC100273664 [Zea mays]	63.3028	5e-35	109	310	1	324	122	230	1	0
EG01Contigs_snap-EGC01000386-abinit-gene-0.2-mRNA-1	EGC01000386	176	752	577	-	332													XP_002510788	KDEL motif-containing protein 1 precursor, putative [Ricinus communis]	57.5758	2e-40	132	528	7	330	276	407	1	0
EG01Contigs_snap-EGC01000395-abinit-gene-0.2-mRNA-1	EGC01000395	463	1708	1246	+	567													XP_002267534	PREDICTED: hypothetical protein [Vitis vinifera]	67.9739	9e-56	153	201	13	471	24	175	1	0
EG01Contigs_augustus-EGC01000396-abinit-gene-0.0-mRNA-1	EGC01000396	1358	2214	857	+	693	NM_001067296	Oryza sativa Japonica Group Os08g0101500 (Os08g0101500) mRNA, partial cds	91.6667	3e-32	108		1467	190	297	219	326	1	XP_002281989	PREDICTED: similar to putative sulfate transporter [Vitis vinifera]	73.3696	9e-73	184	455	52	603	9	192	1	0
EG01Contigs_fgenesh-EGC01000400-abinit-gene-0.2-mRNA-1	EGC01000400	932	1318	387	-	387													XP_002282902	PREDICTED: hypothetical protein [Vitis vinifera]	36.5079	2e-22	126	695	7	384	311	436	1	0
EG01Contigs_maker-EGC01000410-snap-gene-0.1-mRNA-1	EGC01000410	1095	2203	1109	-	462													XP_002277835	PREDICTED: hypothetical protein [Vitis vinifera]	72.549	2e-56	153	268	1	459	50	202	1	0	P50162	Tropinone reductase 1 OS=Datura stramonium GN=TR1 PE=1 SV=1	60.3896	2e-50	154	273	1	462	54	207	1	0
EG01Contigs_fgenesh-EGC01000411-abinit-gene-0.2-mRNA-1	EGC01000411	308	1762	1455	+	585													XP_002266311	PREDICTED: hypothetical protein [Vitis vinifera]	60	3e-50	160	1169	9	488	432	591	3	0
EG01Contigs_maker-EGC01000437-snap-gene-0.3-mRNA-1	EGC01000437	190	1097	908	-	591													XP_002267453	PREDICTED: hypothetical protein [Vitis vinifera]	42.7711	6e-28	166	594	109	588	49	212	1	0	Q93X23	Myrcene synthase, chloroplastic OS=Quercus ilex PE=1 SV=1	43.2584	6e-31	178	597	79	588	40	215	1	0
EG01Contigs_fgenesh-EGC01000451-abinit-gene-0.2-mRNA-1	EGC01000451	1613	2164	552	-	552													XP_002275497	PREDICTED: hypothetical protein [Vitis vinifera]	53.9683	6e-48	189	674	3	551	490	674	3	0
EG01Contigs_maker-EGC01000457-snap-gene-0.3-mRNA-1	EGC01000457	974	1673	700	-	672													XP_002462582	hypothetical protein SORBIDRAFT_02g028550 [Sorghum bicolor]	58.3691	4e-70	233	604	4	672	371	603	1	0	Q9LMN7	Wall-associated receptor kinase 5 OS=Arabidopsis thaliana GN=WAK5 PE=2 SV=1	52.2124	9e-53	226	733	34	672	507	732	1	0
EG01Contigs_snap-EGC01000458-abinit-gene-0.1-mRNA-1	EGC01000458	578	1651	1074	+	429	XM_002532937	Ricinus communis Auxin response factor, putative, mRNA	84.4358	2e-47	257		2926	1	257	2352	2608	1	XP_002279808	PREDICTED: hypothetical protein [Vitis vinifera]	76.4228	2e-47	123	908	1	366	780	902	1	0	Q9ZTX8	Auxin response factor 6 OS=Arabidopsis thaliana GN=ARF6 PE=2 SV=2	75.4237	1e-45	118	935	1	339	801	918	1	0	NM_001036038	Arabidopsis thaliana auxin response factor 6 (ARF6) mRNA, complete cds	84.7619	2e-39	210	3827	45
EG01Contigs_fgenesh-EGC01000459-abinit-gene-0.3-mRNA-1	EGC01000459	131	2125	1995	+	1995													XP_002329301	nbs-lrr resistance protein [Populus trichocarpa]	34.9769	3e-79	649	908	91	1995	178	774	1	0	Q39214	Disease resistance protein RPM1 OS=Arabidopsis thaliana GN=RPM1 PE=1 SV=1	25.2696	8e-45	649	926	118	1989	193	786	1	0
EG01Contigs_snap-EGC01000464-abinit-gene-0.3-mRNA-1	EGC01000464	654	1554	901	-	570													XP_002442793	hypothetical protein SORBIDRAFT_08g002920 [Sorghum bicolor]	41.0405	4e-26	173	1897	28	537	225	397	1	0
EG01Contigs_fgenesh-EGC01000474-abinit-gene-0.2-mRNA-1	EGC01000474	99	1143	1045	-	459													XP_002272241	PREDICTED: hypothetical protein [Vitis vinifera]	72.8155	4e-34	103	726	181	459	378	480	1	0	Q9SJA4	Probable cyclic nucleotide-gated ion channel 14 OS=Arabidopsis thaliana GN=CNGC14 PE=2 SV=2	68.5714	6e-32	105	726	175	459	374	478	1	0
EG01Contigs_maker-EGC01000480-snap-gene-0.1-mRNA-1	EGC01000480	36	1335	1300	-	1026	XM_002457829	Sorghum bicolor hypothetical protein, mRNA	88.3041	0	684		711	1	683	1	683	1	YP_003540920	30S ribosomal protein S2 [Phoenix dactylifera]	97.8355	1e-129	231	236	1	693	1	231	1	0	Q0G9N0	30S ribosomal protein S2, chloroplastic OS=Liriodendron tulipifera GN=rps2 PE=3 SV=1	93.5065	1e-123	231	236	1	693	1	231	1	0
EG01Contigs_snap-EGC01000486-abinit-gene-0.1-mRNA-1	EGC01000486	1706	2161	456	+	456	XM_002533271	Ricinus communis catalytic, putative, mRNA	82.8194	7e-32	227		1437	10	236	895	1121	1	XP_002533317	catalytic, putative [Ricinus communis]	78.2895	1e-70	152	478	1	456	296	447	1	0
EG01Contigs_fgenesh-EGC01000489-abinit-gene-0.3-mRNA-1	EGC01000489	98	1718	1621	-	705	XM_002465363	Sorghum bicolor hypothetical protein, mRNA	83.5118	3e-84	467		1535	239	705	482	948	1	XP_002273446	PREDICTED: hypothetical protein [Vitis vinifera]	79.3427	8e-85	213	392	67	705	104	284	1	0	Q8R3F5	Malonyl-CoA-acyl carrier protein transacylase, mitochondrial OS=Mus musculus GN=Mcat PE=2 SV=3	37.5758	9e-24	165	381	223	705	96	258	1	0	NM_128573	Arabidopsis thaliana [acyl-carrier-protein] S-malonyltransferase (AT2G30200) mRNA, complete cds	80.3532	3e-48	453	1441	253
EG01Contigs_augustus-EGC01000490-abinit-gene-0.0-mRNA-1	EGC01000490	242	2136	1895	-	705													NP_001049184	Os03g0183800 [Oryza sativa Japonica Group]	54.9505	1e-52	202	718	58	660	21	198	1	0	Q9LUL4	Protein STRUBBELIG-RECEPTOR FAMILY 7 OS=Arabidopsis thaliana GN=SRF7 PE=1 SV=1	51.5789	1e-44	190	717	22	591	3	169	1	0
EG01Contigs_fgenesh-EGC01000502-abinit-gene-0.3-mRNA-1	EGC01000502	509	1657	1149	+	549	XM_002271115	PREDICTED: Vitis vinifera similar to OSJNBa0064D20.9 (LOC100256182), mRNA	81.9018	4e-43	326		2162	1	326	324	649	1	XP_002305349	predicted protein [Populus trichocarpa]	65.1042	2e-69	192	563	1	540	46	237	1	0	Q6DEL2	Cleft lip and palate transmembrane protein 1 homolog OS=Danio rerio GN=clptm1 PE=2 SV=1	35.0318	6e-21	157	631	1	459	102	249	1	0
EG01Contigs_maker-EGC01000507-snap-gene-0.5-mRNA-1	EGC01000507	1034	1974	941	+	630													NP_001054111	Os04g0654600 [Oryza sativa Japonica Group]	76.2887	1e-87	194	391	19	591	34	227	1	0	Q5XF57	Probable receptor-like serine/threonine-protein kinase At5g57670 OS=Arabidopsis thaliana GN=At5g57670 PE=2 SV=1	60.5911	6e-71	203	579	22	630	245	447	1	0
EG01Contigs_augustus-EGC01000509-abinit-gene-0.0-mRNA-1	EGC01000509	706	1299	594	+	594													XP_002272780	PREDICTED: hypothetical protein [Vitis vinifera]	64.7668	2e-66	193	549	2	577	326	518	2	0	Q3EBR6	Phospholipase A1-Igamma2, chloroplastic OS=Arabidopsis thaliana GN=At2g30550 PE=1 SV=2	49.1979	1e-43	187	529	2	538	319	505	2	0
EG01Contigs_augustus-EGC01000511-abinit-gene-0.0-mRNA-1	EGC01000511	497	1245	749	-	651													XP_002525630	pentatricopeptide repeat-containing protein, putative [Ricinus communis]	40.2844	3e-39	211	765	10	597	546	756	1	0
EG01Contigs_maker-EGC01000512-snap-gene-0.5-mRNA-1	EGC01000512	429	1623	1195	+	1104	XM_002311577	Populus trichocarpa predicted protein, mRNA	83.5106	3e-27	188		1452	751	938	1147	1334	1	XP_002465636	hypothetical protein SORBIDRAFT_01g042690 [Sorghum bicolor]	68.0328	1e-139	366	517	1	1083	153	512	1	0	Q94AZ2	Sugar transport protein 13 OS=Arabidopsis thaliana GN=STP13 PE=1 SV=2	65.1558	1e-131	353	526	1	1053	154	500	1	0
EG01Contigs_maker-EGC01000513-fgenesh-gene-0.4-mRNA-1	EGC01000513	796	2015	1220	+	1170													XP_002283448	PREDICTED: hypothetical protein [Vitis vinifera]	50.9662	1e-116	414	485	4	1170	1	412	1	0	Q9LZR8	PAN domain-containing protein At5g03700 OS=Arabidopsis thaliana GN=At5g03700 PE=1 SV=1	44.0299	5e-89	402	482	31	1170	13	408	1	0
EG01Contigs_genemark-EGC01000518-abinit-gene-0.0-mRNA-1	EGC01000518	85	1413	1329	+	615	XM_002439532	Sorghum bicolor hypothetical protein, mRNA	93.9394	4e-34	99		303	21	119	196	294	1
EG01Contigs_augustus-EGC01000522-abinit-gene-0.0-mRNA-1	EGC01000522	485	1933	1449	+	1449													NP_001130785	hypothetical protein LOC100191889 [Zea mays]	49.6855	1e-108	477	483	100	1437	24	481	1	0
EG01Contigs_maker-EGC01000524-fgenesh-gene-0.4-mRNA-1	EGC01000524	60	2041	1982	+	1218	XM_002489100	Sorghum bicolor hypothetical protein (SORBIDRAFT_0019s004400) mRNA, complete cds	81.9398	0	1196		3157	13	1208	1384	2579	1	NP_001067910	Os11g0484300 [Oryza sativa Japonica Group]	93.5961	0	406	961	1	1218	464	869	1	0	P55861	DNA replication licensing factor mcm2 OS=Xenopus laevis GN=mcm2 PE=1 SV=2	67.4877	1e-153	406	886	1	1218	398	798	1	0	NM_001198225	Arabidopsis thaliana minichromosome maintenance protein 2 (MCM2) mRNA, complete cds	79.9747	6e-79	789	3006	1
EG01Contigs_snap-EGC01000528-abinit-gene-0.3-mRNA-1	EGC01000528	1292	2119	828	+	828													XP_002272216	PREDICTED: hypothetical protein [Vitis vinifera]	43.4457	1e-51	267	916	1	780	118	379	1	0	Q84W41	Glutamate receptor 3.6 OS=Arabidopsis thaliana GN=GLR3.6 PE=2 SV=1	31.9672	3e-21	244	903	1	714	109	330	1	0
EG01Contigs_snap-EGC01000535-abinit-gene-0.3-mRNA-1	EGC01000535	1012	1860	849	-	849													XP_002273909	PREDICTED: hypothetical protein [Vitis vinifera]	68.1979	1e-102	283	378	1	846	96	378	1	0	O22193	U-box domain-containing protein 4 OS=Arabidopsis thaliana GN=PUB4 PE=1 SV=3	38.6473	6e-29	207	826	1	621	616	817	1	0
EG01Contigs_maker-EGC01000539-fgenesh-gene-0.4-mRNA-1	EGC01000539	403	1767	1365	-	1206	NM_001072480	Oryza sativa Japonica Group Os12g0108000 (Os12g0108000) mRNA, complete cds	83.5766	3e-45	274		1973	149	422	771	1044	1	NP_001044679	Os01g0827300 [Oryza sativa Japonica Group]	70.9677	1e-173	403	567	1	1206	166	567	1	0	Q941X2	Laccase-3 OS=Oryza sativa subsp. japonica GN=LAC3 PE=2 SV=1	70.9677	1e-173	403	567	1	1206	166	567	1	0
EG01Contigs_fgenesh-EGC01000540-abinit-gene-0.1-mRNA-1	EGC01000540	496	1498	1003	-	301													NP_001052391	Os04g0291100 [Oryza sativa Japonica Group]	65.9794	6e-30	97	314	1	291	153	249	1	0	Q6RVV4	Short-chain dehydrogenase TIC 32, chloroplastic OS=Pisum sativum GN=TIC32 PE=1 SV=1	57.732	2e-26	97	316	1	291	153	249	1	0
EG01Contigs_maker-EGC01000542-snap-gene-0.3-mRNA-1	EGC01000542	439	2085	1647	-	366	XM_002437185	Sorghum bicolor hypothetical protein, mRNA	85.7678	3e-58	267		2928	7	273	2566	2832	1	XP_002437230	hypothetical protein SORBIDRAFT_10g023230 [Sorghum bicolor]	90.1639	3e-63	122	975	1	366	854	975	1	0	Q69VD5	Protein argonaute PNH1 OS=Oryza sativa subsp. japonica GN=PHN1 PE=2 SV=1	89.4309	7e-62	123	979	1	366	857	979	1	0	NM_001203535	Arabidopsis thaliana protein PINHEAD (ZLL) mRNA, complete cds	80.4598	1e-24	261	3763	4
EG01Contigs_fgenesh-EGC01000544-abinit-gene-0.1-mRNA-1	EGC01000544	819	1745	927	+	927													NP_001053196	Os04g0495800 [Oryza sativa Japonica Group]	48.9437	1e-65	284	936	34	876	21	289	1	0	Q0JC27	Protein NLP2 OS=Oryza sativa subsp. japonica GN=NLP2 PE=2 SV=2	48.9437	1e-65	284	936	34	876	21	289	1	0
EG01Contigs_snap-EGC01000546-abinit-gene-0.2-mRNA-1	EGC01000546	1662	2120	459	-	459	NM_001064995	Oryza sativa Japonica Group Os06g0697200 (Os06g0697200) mRNA, complete cds	79.9492	5e-36	394		2916	53	446	629	1022	1	XP_002528806	dead box ATP-dependent RNA helicase, putative [Ricinus communis]	91.5033	5e-78	153	500	1	459	60	212	1	0	Q0E3X4	DEAD-box ATP-dependent RNA helicase 35A OS=Oryza sativa subsp. japonica GN=Os02g0150100 PE=2 SV=2	86.9281	2e-75	153	627	1	459	187	339	1	0
EG01Contigs_fgenesh-EGC01000547-abinit-gene-0.3-mRNA-1	EGC01000547	442	1938	1497	-	489													NP_001047846	Os02g0701900 [Oryza sativa Japonica Group]	72.6708	2e-61	161	327	1	483	179	322	1	0	Q06136	3-ketodihydrosphingosine reductase OS=Homo sapiens GN=KDSR PE=1 SV=1	36.7347	4e-21	147	332	1	441	178	307	1	0
EG01Contigs_augustus-EGC01000552-abinit-gene-0.0-mRNA-1	EGC01000552	277	894	618	+	618													XP_002534153	Endo-1,4-beta-xylanase A precursor, putative [Ricinus communis]	70.5882	4e-87	204	473	1	612	163	366	1	0	O94163	Endo-1,4-beta-xylanase F1 OS=Aspergillus oryzae (strain ATCC 42149 / RIB 40) GN=xynF1 PE=1 SV=1	31.3433	5e-22	201	327	1	573	71	266	1	0
EG01Contigs_fgenesh-EGC01000553-abinit-gene-0.1-mRNA-1	EGC01000553	1404	2126	723	-	423													NP_001052102	Os04g0136900 [Oryza sativa Japonica Group]	53.3333	2e-26	120	354	4	363	227	345	1	0
EG01Contigs_fgenesh-EGC01000555-abinit-gene-0.1-mRNA-1	EGC01000555	850	1261	412	-	309													XP_002445424	hypothetical protein SORBIDRAFT_07g018020 [Sorghum bicolor]	59.4937	5e-22	79	591	1	234	469	547	1	0
EG01Contigs_maker-EGC01000558-snap-gene-0.4-mRNA-1	EGC01000558	761	2082	1322	+	672													XP_002330154	predicted protein [Populus trichocarpa]	61.5023	8e-65	213	876	46	672	12	222	1	0	Q948T9	Respiratory burst oxidase homolog protein B OS=Solanum tuberosum GN=RBOHB PE=1 SV=1	57.277	4e-58	213	867	43	672	5	208	1	0
EG01Contigs_maker-EGC01000559-fgenesh-gene-0.4-mRNA-1	EGC01000559	553	1846	1294	-	1088													NP_001044975	Os01g0877500 [Oryza sativa Japonica Group]	59.4444	1e-119	360	716	1	1080	233	589	1	0	Q9C810	PHD finger protein At1g33420 OS=Arabidopsis thaliana GN=At1g33420 PE=1 SV=1	44.2623	8e-83	366	697	1	1080	229	574	1	0
EG01Contigs_fgenesh-EGC01000560-abinit-gene-0.3-mRNA-1	EGC01000560	379	1227	849	+	849													XP_002312802	bromodomain protein [Populus trichocarpa]	34.3023	1e-37	344	758	1	846	421	758	1	0
EG01Contigs_maker-EGC01000563-fgenesh-gene-0.4-mRNA-1	EGC01000563	71	1014	944	-	858	NM_001062935	Oryza sativa Japonica Group Os05g0576300 (Os05g0576300) mRNA, complete cds	82.7957	8e-24	186		1607	646	831	967	1152	1	XP_002887169	zinc finger (CCCH-type) family protein [Arabidopsis lyrata subsp. lyrata]	37.5862	5e-46	290	310	70	837	8	289	1	0	Q10MN8	Putative zinc finger CCCH domain-containing protein 21 OS=Oryza sativa subsp. japonica GN=Os03g0301500 PE=4 SV=1	40.2878	5e-46	278	457	88	834	202	445	1	0
EG01Contigs_fgenesh-EGC01000565-abinit-gene-0.3-mRNA-1	EGC01000565	115	1020	906	+	906	NM_001060758	Oryza sativa Japonica Group Os04g0672100 (Os04g0672100) mRNA, complete cds	80.4825	4e-44	456		3766	271	725	2803	3257	1	XP_002273186	PREDICTED: hypothetical protein [Vitis vinifera]	81.1644	1e-141	292	1020	4	879	727	1018	1	0	Q8LPB4	Phytosulfokine receptor 1 OS=Daucus carota GN=PSKR PE=1 SV=1	75.8503	1e-131	294	1021	1	879	724	1017	1	0
EG01Contigs_maker-EGC01000571-snap-gene-0.6-mRNA-1	EGC01000571	221	1105	885	+	534													XP_002270101	PREDICTED: hypothetical protein [Vitis vinifera]	69.8864	5e-63	176	364	7	534	1	172	1	0	Q8H3I4	Peroxisomal (S)-2-hydroxy-acid oxidase GLO4 OS=Oryza sativa subsp. japonica GN=GLO4 PE=2 SV=2	66.2857	7e-59	175	366	10	534	3	173	1	0
EG01Contigs_snap-EGC01000574-abinit-gene-0.2-mRNA-1	EGC01000574	1732	2127	396	-	396	XM_002449600	Sorghum bicolor hypothetical protein, mRNA	84.7826	5e-54	276		1371	1	276	994	1269	1	XP_002449645	hypothetical protein SORBIDRAFT_05g020790 [Sorghum bicolor]	76.9841	5e-50	126	456	1	378	332	455	1	0
EG01Contigs_snap-EGC01000577-abinit-gene-0.2-mRNA-1	EGC01000577	716	1963	1248	-	621													XP_002284572	PREDICTED: hypothetical protein [Vitis vinifera]	68.2692	1e-75	208	339	1	621	1	193	1	0	Q0III6	DnaJ homolog subfamily B member 6 OS=Bos taurus GN=DNAJB6 PE=2 SV=1	47.2527	2e-33	182	242	7	510	2	167	1	0
EG01Contigs_augustus-EGC01000578-abinit-gene-0.0-mRNA-1	EGC01000578	1420	2043	624	-	624													NP_001061426	Os08g0272200 [Oryza sativa Japonica Group]	43.5583	6e-25	163	528	199	621	28	186	1	0
EG01Contigs_fgenesh-EGC01000581-abinit-gene-0.3-mRNA-1	EGC01000581	22	1173	1152	-	1152													NP_001055028	Os05g0250700 [Oryza sativa Japonica Group]	43.5	1e-74	400	1044	1	1152	1	396	1	0	Q7XA40	Putative disease resistance protein RGA3 OS=Solanum bulbocastanum GN=RGA3 PE=2 SV=2	34.3008	1e-47	379	992	16	1140	3	360	1	0
EG01Contigs_maker-EGC01000582-snap-gene-0.1-mRNA-1	EGC01000582	342	724	383	+	360													YP_001661427	ribosomal protein S13 [Cycas taitungensis]	87.6712	9e-41	73	150	128	346	40	112	2	0	P15758	Ribosomal protein S13, mitochondrial OS=Oenothera berteriana GN=RPS13 PE=3 SV=2	78.5714	5e-42	84	114	107	358	31	114	2	0
EG01Contigs_maker-EGC01000585-snap-gene-0.6-mRNA-1	EGC01000585	830	2055	1226	+	870	XM_002299387	Populus trichocarpa predicted protein, mRNA	82.2835	2e-33	254		1485	376	629	391	644	1	XP_002299423	predicted protein [Populus trichocarpa]	77.7003	1e-131	287	494	13	870	9	295	1	0	P05522	Endoglucanase 1 OS=Persea americana GN=CEL1 PE=2 SV=1	74.8252	1e-125	286	494	13	870	13	292	1	0
EG01Contigs_maker-EGC01000586-snap-gene-0.4-mRNA-1	EGC01000586	198	1477	1280	+	696													XP_002455582	hypothetical protein SORBIDRAFT_03g013400 [Sorghum bicolor]	60.9649	6e-80	228	293	15	695	77	293	3	0	O80522	GDSL esterase/lipase At1g09390 OS=Arabidopsis thaliana GN=At1g09390 PE=2 SV=1	54.4248	1e-70	226	370	12	689	156	368	3	0
EG01Contigs_snap-EGC01000599-abinit-gene-0.1-mRNA-1	EGC01000599	255	1234	980	-	636													XP_002275651	PREDICTED: hypothetical protein [Vitis vinifera]	38.6617	2e-38	269	760	1	627	148	415	1	0
EG01Contigs_genemark-EGC01000609-abinit-gene-0.0-mRNA-1	EGC01000609	1666	2124	459	-	393	XR_078010	PREDICTED: Vitis vinifera misc_RNA (LOC100246138), miscRNA	96.4103	3e-89	195		709	1	195	193	387	1	XP_002534726	conserved hypothetical protein [Ricinus communis]	64.5161	1e-44	155	167	1	387	15	166	1	0
EG01Contigs_augustus-EGC01000612-abinit-gene-0.0-mRNA-1	EGC01000612	1	789	789	+	615	NM_001189973	Oryza sativa Japonica Group Os12g0277400 (Os12g0277400) mRNA, complete cds	80.8163	2e-23	245		3397	69	313	1639	1883	1	NP_001176902	Os12g0277400 [Oryza sativa Japonica Group]	78.1022	1e-54	137	806	6	416	331	467	3	0	Q9LM76	U-box domain-containing protein 44 OS=Arabidopsis thaliana GN=PUB44 PE=1 SV=1	68.1481	2e-40	135	801	6	410	333	460	3	0
EG01Contigs_snap-EGC01000620-abinit-gene-0.2-mRNA-1	EGC01000620	1485	1900	416	+	306													XP_002439150	hypothetical protein SORBIDRAFT_09g001350 [Sorghum bicolor]	53.9216	2e-21	102	434	4	306	10	105	1	0
EG01Contigs_maker-EGC01000623-snap-gene-0.4-mRNA-1	EGC01000623	100	1759	1660	-	657													XP_002279381	PREDICTED: hypothetical protein [Vitis vinifera]	57.8431	5e-59	204	356	46	657	8	207	1	0	Q9FHW9	GDSL esterase/lipase At5g42170 OS=Arabidopsis thaliana GN=At5g42170/At5g42160 PE=3 SV=2	52	5e-48	175	369	130	654	48	219	1	0
EG01Contigs_maker-EGC01000627-fgenesh-gene-0.2-mRNA-1	EGC01000627	912	1346	435	-	362	XM_002873168	Arabidopsis lyrata subsp. lyrata PHD finger family protein, mRNA	90.6977	7e-22	86		1087	247	332	764	849	1	XP_002533379	phd/F-box containing protein, putative [Ricinus communis]	70.8333	2e-48	120	240	1	360	123	240	1	0	Q9FFF5	PHD finger protein ALFIN-LIKE 1 OS=Arabidopsis thaliana GN=AL1 PE=1 SV=1	66.9421	2e-44	121	241	1	360	123	241	1	0	NM_120643	Arabidopsis thaliana alfin-like 1 protein (AL1) mRNA, complete cds	90.6977	8e-23	86	1228	247
EG01Contigs_fgenesh-EGC01000633-abinit-gene-0.3-mRNA-1	EGC01000633	250	2130	1881	+	1143													XP_002283052	PREDICTED: hypothetical protein [Vitis vinifera]	43.5028	6e-72	354	470	61	1098	119	449	1	0
EG01Contigs_augustus-EGC01000635-abinit-gene-0.0-mRNA-1	EGC01000635	786	2003	1218	-	441													XP_002528420	hypothetical protein RCOM_0615680 [Ricinus communis]	63.8889	1e-44	144	313	4	435	170	313	1	0
EG01Contigs_snap-EGC01000638-abinit-gene-0.2-mRNA-1	EGC01000638	1136	1768	633	+	534													XP_002510981	conserved hypothetical protein [Ricinus communis]	62	3e-48	150	181	19	468	7	154	1	0
EG01Contigs_augustus-EGC01000639-abinit-gene-0.0-mRNA-1	EGC01000639	387	1292	906	-	906	NM_001051226	Oryza sativa Japonica Group Os01g0829800 (Os01g0829800) mRNA, complete cds	83.7209	1e-141	731		1739	25	755	623	1353	1	NP_001132228	hypothetical protein LOC100193663 [Zea mays]	89.0365	1e-148	301	397	1	903	97	397	1	0	Q9SN86	Malate dehydrogenase, chloroplastic OS=Arabidopsis thaliana GN=At3g47520 PE=1 SV=1	86	1e-144	300	403	1	900	104	403	1	0
EG01Contigs_maker-EGC01000642-snap-gene-0.6-mRNA-1	EGC01000642	46	1834	1789	+	1224	XM_002279679	PREDICTED: Vitis vinifera hypothetical protein LOC100264130 (LOC100264130), mRNA	81.1561	1e-116	865		2169	358	1222	917	1781	1	XP_002279715	PREDICTED: hypothetical protein [Vitis vinifera]	87.4693	0	407	487	1	1221	91	487	1	0	Q06364	Probable 26S proteasome non-ATPase regulatory subunit 3 OS=Daucus carota GN=21D7 PE=1 SV=2	86.4865	0	407	489	1	1221	93	489	1	0	NM_101873	Arabidopsis thaliana 26S proteasome regulatory subunit N3 (EMB2719) mRNA, complete cds	81.1404	2e-23	228	1804	987
EG01Contigs_fgenesh-EGC01000661-abinit-gene-0.1-mRNA-1	EGC01000661	348	1742	1395	+	309													XP_002282279	PREDICTED: hypothetical protein [Vitis vinifera]	73.7864	3e-40	103	414	1	309	175	277	1	0	Q54WW7	Probable serine/threonine-protein kinase DDB_G0279405 OS=Dictyostelium discoideum GN=DDB_G0279405 PE=3 SV=1	51.4563	2e-24	103	695	1	309	257	355	1	0
EG01Contigs_genemark-EGC01000665-abinit-gene-0.0-mRNA-1	EGC01000665	429	2084	1656	-	429	XM_002536805	Ricinus communis conserved hypothetical protein, mRNA	100	2e-22	55		267	313	367	122	176	1
EG01Contigs_fgenesh-EGC01000679-abinit-gene-0.4-mRNA-1	EGC01000679	689	1315	627	+	627	NM_001056554	Oryza sativa Japonica Group Os03g0332900 (Os03g0332900) mRNA, complete cds	81.6038	9e-23	212		2231	268	479	1696	1907	1	XP_002463400	hypothetical protein SORBIDRAFT_02g043090 [Sorghum bicolor]	78.3069	2e-83	189	639	12	578	435	623	3	0	Q9LVM0	Probable inactive receptor kinase At5g58300 OS=Arabidopsis thaliana GN=At5g58300 PE=1 SV=1	68.2292	1e-72	192	654	3	578	446	636	3	0
EG01Contigs_fgenesh-EGC01000682-abinit-gene-0.2-mRNA-1	EGC01000682	652	1605	954	+	348	XM_002311653	Populus trichocarpa predicted protein, mRNA	87.6106	1e-23	113		1641	50	162	50	162	1	NP_001147986	peptide transporter PTR2 [Zea mays]	76.0331	3e-48	121	610	7	339	10	130	1	0	Q9FNL8	Peptide transporter PTR3-B OS=Arabidopsis thaliana GN=PTR3-B PE=2 SV=1	74.7573	6e-40	103	586	31	339	9	111	1	0
EG01Contigs_fgenesh-EGC01000685-abinit-gene-0.4-mRNA-1	EGC01000685	1303	2013	711	+	462													NP_001060067	Os07g0573400 [Oryza sativa Japonica Group]	59.2357	9e-51	157	430	1	462	100	256	1	0
EG01Contigs_fgenesh-EGC01000688-abinit-gene-0.2-mRNA-1	EGC01000688	685	1458	774	-	774													XP_002310063	predicted protein [Populus trichocarpa]	51.938	3e-68	258	687	4	762	415	666	1	0	Q8GYD9	Probable RNA helicase SDE3 OS=Arabidopsis thaliana GN=SDE3 PE=2 SV=1	35.3448	2e-35	232	1002	79	762	391	615	1	0
EG01Contigs_augustus-EGC01000690-abinit-gene-0.0-mRNA-1	EGC01000690	738	1544	807	-	714													NP_001060509	Os07g0657100 [Oryza sativa Japonica Group]	54.6256	5e-66	227	209	13	687	13	206	1	0
EG01Contigs_fgenesh-EGC01000694-abinit-gene-0.2-mRNA-1	EGC01000694	29	763	735	-	387													XP_002331281	f-box family protein [Populus trichocarpa]	72.5	2e-28	80	452	61	300	42	121	1	0	Q9LFV5	F-box/kelch-repeat protein At5g15710 OS=Arabidopsis thaliana GN=At5g15710 PE=2 SV=1	68.2927	3e-27	82	448	55	300	48	129	1	0
EG01Contigs_augustus-EGC01000695-abinit-gene-0.0-mRNA-1	EGC01000695	1	1287	1287	-	1287													XP_002459157	hypothetical protein SORBIDRAFT_03g046880 [Sorghum bicolor]	52.2936	1e-121	436	793	4	1287	128	555	1	0	Q39202	G-type lectin S-receptor-like serine/threonine-protein kinase RLK1 OS=Arabidopsis thaliana GN=RLK1 PE=2 SV=2	29.5117	8e-40	471	832	16	1284	138	581	1	0
EG01Contigs_augustus-EGC01000707-abinit-gene-0.0-mRNA-1	EGC01000707	1084	1773	690	+	690													XP_002282938	PREDICTED: hypothetical protein [Vitis vinifera]	44.6078	4e-34	204	286	58	645	35	226	1	0	Q42485	Zinc finger protein 1 OS=Arabidopsis thaliana GN=ZFP1 PE=2 SV=1	51.2397	2e-21	121	228	202	534	38	156	1	0
EG01Contigs_fgenesh-EGC01000709-abinit-gene-0.2-mRNA-1	EGC01000709	1626	2063	438	+	438													XP_002891156	hypothetical protein ARALYDRAFT_313994 [Arabidopsis lyrata subsp. lyrata]	58.4416	1e-46	154	412	34	438	6	159	1	0
EG01Contigs_fgenesh-EGC01000720-abinit-gene-0.3-mRNA-1	EGC01000720	35	1198	1164	-	1164	XM_002284556	PREDICTED: Vitis vinifera hypothetical protein LOC100259211 (LOC100259211), mRNA	82.0388	1e-23	206		1284	958	1163	808	1013	1	XP_002466773	hypothetical protein SORBIDRAFT_01g013990 [Sorghum bicolor]	72.2222	1e-163	378	487	40	1164	37	414	1	0	Q9FVX2	Pentatricopeptide repeat-containing protein At1g77360, mitochondrial OS=Arabidopsis thaliana GN=At1g77360 PE=2 SV=2	63.3766	1e-147	385	517	10	1164	60	444	1	0
EG01Contigs_fgenesh-EGC01000721-abinit-gene-0.1-mRNA-1	EGC01000721	1014	1971	958	-	958	XM_002535508	Ricinus communis ATP synthase, putative, mRNA	94.7808	0	958		1089	1	958	130	1087	1	YP_002608189	ATP synthase F1 subunit 1 [Carica papaya]	94.9843	1e-168	319	509	1	957	191	509	1	0	P05495	ATP synthase subunit alpha, mitochondrial OS=Nicotiana plumbaginifolia GN=ATPA PE=3 SV=1	92.79	1e-164	319	509	1	957	191	509	1	0	NM_126747	Arabidopsis thaliana F-type H+-transporting ATPase subunit alpha (AT2G07698) mRNA, complete cds	93.75	0	944	2433	4
EG01Contigs_fgenesh-EGC01000727-abinit-gene-0.1-mRNA-1	EGC01000727	190	1637	1448	-	567													XP_002282804	PREDICTED: hypothetical protein [Vitis vinifera]	68.8172	6e-73	186	378	13	558	6	191	1	0
EG01Contigs_fgenesh-EGC01000734-abinit-gene-0.1-mRNA-1	EGC01000734	639	1979	1341	+	1341	XM_002888303	Arabidopsis lyrata subsp. lyrata large subunit of riblose-1,5-bisphosphate carboxylase/oxygenase, mRNA	90.1752	0	1313		1440	22	1334	1	1313	1	YP_358584	ribulose-1,5-bisphosphate carboxylase/oxygenase large subunit [Phalaenopsis aphrodite subsp. formosana]	98.8814	0	447	487	1	1341	1	447	1	0	Q3BAN4	Ribulose bisphosphate carboxylase large chain OS=Phalaenopsis aphrodite subsp. formosana GN=rbcL PE=3 SV=2	98.8636	0	440	480	22	1341	1	440	1	0	NM_001161033	Arabidopsis thaliana ribulose-bisphosphate carboxylase (AT2G07732) mRNA, complete cds	88.9876	1e-178	563	607	568
EG01Contigs_snap-EGC01000735-abinit-gene-0.3-mRNA-1	EGC01000735	16	984	969	-	828													NP_001146458	hypothetical protein LOC100280045 [Zea mays]	40.4605	2e-36	304	312	25	825	20	288	1	0
EG01Contigs_fgenesh-EGC01000737-abinit-gene-0.1-mRNA-1	EGC01000737	185	1787	1603	+	921													XP_002532168	kinesin heavy chain, putative [Ricinus communis]	43.2624	9e-48	282	1114	136	903	815	1091	1	0
EG01Contigs_snap-EGC01000742-abinit-gene-0.3-mRNA-1	EGC01000742	449	1768	1320	-	507													XP_002886139	oxidoreductase [Arabidopsis lyrata subsp. lyrata]	53.211	2e-22	109	500	169	495	152	245	1	0
EG01Contigs_augustus-EGC01000750-abinit-gene-0.0-mRNA-1	EGC01000750	743	1890	1148	+	714													XP_002867139	EMB2758 [Arabidopsis lyrata subsp. lyrata]	36.7089	6e-43	237	824	4	687	56	291	1	0	O81767	Pentatricopeptide repeat-containing protein At4g33990 OS=Arabidopsis thaliana GN=EMB2758 PE=2 SV=2	37.1308	2e-42	237	823	4	687	56	291	1	0
EG01Contigs_maker-EGC01000751-snap-gene-0.4-mRNA-1	EGC01000751	51	1679	1629	-	873	XM_002325736	Populus trichocarpa jumonji domain protein (JMJ908), mRNA	84.2105	1e-22	152		2268	709	860	835	986	1	XP_002271515	PREDICTED: hypothetical protein [Vitis vinifera]	59.8784	1e-105	329	870	4	870	16	341	1	0	Q8GUI6	Probable lysine-specific demethylase JMJ14 OS=Arabidopsis thaliana GN=JMJ14 PE=1 SV=1	52.4096	9e-92	332	954	4	870	40	362	1	0
EG01Contigs_augustus-EGC01000753-abinit-gene-0.0-mRNA-1	EGC01000753	776	1768	993	+	993													XP_002520202	actin binding protein, putative [Ricinus communis]	35.014	1e-41	357	849	4	990	72	407	1	0	A3AB67	Formin-like protein 16 OS=Oryza sativa subsp. japonica GN=FH16 PE=2 SV=1	38.8021	2e-51	384	906	4	987	61	433	1	0
EG01Contigs_maker-EGC01000760-fgenesh-gene-0.3-mRNA-1	EGC01000760	199	1402	1204	+	744													NP_001105048	LOC541915 [Zea mays]	62.3431	1e-80	239	358	10	723	115	353	1	0	Q69QB8	Cyclin-D3-1 OS=Oryza sativa subsp. japonica GN=CYCD3-1 PE=2 SV=2	60.0823	1e-72	243	342	1	726	100	341	1	0
EG01Contigs_snap-EGC01000768-abinit-gene-0.3-mRNA-1	EGC01000768	404	1275	872	-	378													NP_001061950	Os08g0451800 [Oryza sativa Japonica Group]	38.8571	5e-32	175	315	19	372	131	305	1	0
EG01Contigs_augustus-EGC01000785-abinit-gene-0.0-mRNA-1	EGC01000785	1	387	387	-	387													XP_002278655	PREDICTED: hypothetical protein [Vitis vinifera]	41.9355	3e-21	124	267	42	386	20	138	3	0
EG01Contigs_fgenesh-EGC01000794-abinit-gene-0.1-mRNA-1	EGC01000794	9	685	677	-	372													XP_002440306	hypothetical protein SORBIDRAFT_09g029490 [Sorghum bicolor]	60.8696	6e-34	92	367	100	372	263	354	1	0
EG01Contigs_snap-EGC01000795-abinit-gene-0.2-mRNA-1	EGC01000795	1622	2056	435	+	435													XP_002279989	PREDICTED: hypothetical protein [Vitis vinifera]	55.3957	1e-39	139	679	19	435	10	148	1	0	O80742	U-box domain-containing protein 19 OS=Arabidopsis thaliana GN=PUB19 PE=2 SV=1	43.3566	2e-26	143	686	19	435	10	152	1	0
EG01Contigs_fgenesh-EGC01000796-abinit-gene-0.1-mRNA-1	EGC01000796	859	1611	753	-	357	XM_002436908	Sorghum bicolor hypothetical protein, mRNA	85.7955	5e-35	176		1998	4	179	1315	1490	1	XP_002526736	protease, putative [Ricinus communis]	83.8983	9e-53	118	414	1	354	297	414	1	0
EG01Contigs_fgenesh-EGC01000797-abinit-gene-0.3-mRNA-1	EGC01000797	848	1384	537	+	537													XP_002524078	ring finger protein, putative [Ricinus communis]	53.3333	8e-45	180	172	1	522	1	170	1	0	Q9FG21	Putative RING-H2 finger protein ATL71 OS=Arabidopsis thaliana GN=ATL71 PE=3 SV=1	46.4286	2e-39	196	197	1	522	1	192	1	0
EG01Contigs_fgenesh-EGC01000798-abinit-gene-0.2-mRNA-1	EGC01000798	166	1721	1556	-	483													XP_002438674	hypothetical protein SORBIDRAFT_10g024110 [Sorghum bicolor]	58.1395	4e-32	129	154	1	369	14	140	1	0
EG01Contigs_maker-EGC01000799-augustus-gene-0.5-mRNA-1	EGC01000799	683	1903	1221	-	903	XM_002458632	Sorghum bicolor hypothetical protein, mRNA	80.1527	1e-37	393		1313	22	414	191	583	1	XP_002458677	hypothetical protein SORBIDRAFT_03g037940 [Sorghum bicolor]	64.7273	7e-98	275	316	10	798	13	272	1	0	Q52QH4	NAC domain-containing protein 68 OS=Oryza sativa subsp. japonica GN=NAC68 PE=2 SV=1	64.4128	3e-95	281	318	10	801	12	277	1	0
EG01Contigs_fgenesh-EGC01000805-abinit-gene-0.1-mRNA-1	EGC01000805	806	1978	1173	-	474													XP_002309861	predicted protein [Populus trichocarpa]	50	1e-28	136	442	1	408	303	438	1	0
EG01Contigs_snap-EGC01000808-abinit-gene-0.2-mRNA-1	EGC01000808	410	1805	1396	-	1320	NM_001065453	Oryza sativa Japonica Group Os07g0155100 (Os07g0155100) mRNA, complete cds	85.1852	2e-28	162		1364	1084	1245	955	1116	1	XP_002283580	PREDICTED: hypothetical protein [Vitis vinifera]	69.7861	1e-145	374	420	202	1311	50	420	1	0	Q10058	Putative oxidoreductase C1F5.03c OS=Schizosaccharomyces pombe (strain 972 / ATCC 24843) GN=SPAC1F5.03c PE=2 SV=1	29.771	5e-36	393	382	202	1290	9	377	1	0
EG01Contigs_fgenesh-EGC01000817-abinit-gene-0.3-mRNA-1	EGC01000817	1621	2010	390	-	390	XM_002455779	Sorghum bicolor hypothetical protein, mRNA	89.4737	1e-48	171		1446	187	357	409	579	1	XP_002327696	predicted protein [Populus trichocarpa]	85.6061	1e-68	132	505	1	387	63	194	1	0	Q9ZWA6	Zinc finger protein MAGPIE OS=Arabidopsis thaliana GN=MGP PE=1 SV=1	80.303	9e-65	132	506	1	387	65	196	1	0
EG01Contigs_maker-EGC01000819-snap-gene-0.3-mRNA-1	EGC01000819	148	2017	1870	+	1371													XP_002264328	PREDICTED: hypothetical protein [Vitis vinifera]	53.159	1e-120	459	886	2	1369	209	655	2	0	Q9C5Q8	Small RNA 2'-O-methyltransferase OS=Arabidopsis thaliana GN=HEN1 PE=1 SV=1	35.4701	3e-65	468	942	8	1369	268	716	2	0
EG01Contigs_fgenesh-EGC01000824-abinit-gene-0.1-mRNA-1	EGC01000824	544	1341	798	+	390													NP_001042834	Os01g0303600 [Oryza sativa Japonica Group]	55.0388	2e-32	129	220	5	388	89	212	2	0
EG01Contigs_genemark-EGC01000829-abinit-gene-0.0-mRNA-1	EGC01000829	1193	1956	764	-	321																									Q651X6	Cellulose synthase-like protein E6 OS=Oryza sativa subsp. japonica GN=CSLE6 PE=2 SV=1	44.1441	3e-21	111	728	43	294	611	721	1	0
EG01Contigs_genemark-EGC01000833-abinit-gene-0.0-mRNA-1	EGC01000833	91	1488	1398	-	672	NM_126755	Arabidopsis thaliana 60S ribosomal protein L2 (AT2G07715) mRNA, complete cds	90.9091	4e-31	110		2170	274	383	1247	1356	1																									NM_126755	Arabidopsis thaliana 60S ribosomal protein L2 (AT2G07715) mRNA, complete cds	90.9091	4e-32	110	2170	274
EG01Contigs_augustus-EGC01000836-abinit-gene-0.0-mRNA-1	EGC01000836	220	1161	942	-	831													XP_002536454	Leucoanthocyanidin dioxygenase, putative [Ricinus communis]	57.5972	3e-96	283	293	10	831	5	287	1	0	Q9ZWQ9	Flavonol synthase/flavanone 3-hydroxylase OS=Citrus unshiu GN=FLS PE=1 SV=1	38.9706	7e-48	272	335	22	831	4	265	1	0
EG01Contigs_fgenesh-EGC01000841-abinit-gene-0.1-mRNA-1	EGC01000841	950	1846	897	+	432													NP_001046103	Os02g0183000 [Oryza sativa Japonica Group]	54.7872	5e-52	188	232	10	432	3	184	1	0
EG01Contigs_fgenesh-EGC01000843-abinit-gene-0.2-mRNA-1	EGC01000843	508	1805	1298	-	489	XM_002274911	PREDICTED: Vitis vinifera hypothetical protein LOC100253161 (LOC100253161), mRNA	81.9355	8e-41	310		5289	178	487	4687	4996	1	XP_002274947	PREDICTED: hypothetical protein [Vitis vinifera]	76.9231	6e-59	156	1665	19	486	1533	1665	1	0
EG01Contigs_snap-EGC01000852-abinit-gene-0.2-mRNA-1	EGC01000852	1662	2030	369	+	369													XP_002320319	predicted protein [Populus trichocarpa]	59.5745	3e-25	94	381	88	369	22	114	1	0
EG01Contigs_fgenesh-EGC01000862-abinit-gene-0.1-mRNA-1	EGC01000862	405	1678	1274	-	471	NM_001069815	Oryza sativa Japonica Group Os09g0440200 (Os09g0440200) mRNA, complete cds	83.5165	2e-26	182		2062	85	266	1531	1712	1	XP_002308512	predicted protein [Populus trichocarpa]	76.4331	5e-65	157	390	1	471	234	390	1	0
EG01Contigs_fgenesh-EGC01000882-abinit-gene-0.1-mRNA-1	EGC01000882	27	1928	1902	+	1902													XP_002276974	PREDICTED: hypothetical protein [Vitis vinifera]	27.4102	4e-28	529	1286	19	1554	336	855	1	0
EG01Contigs_fgenesh-EGC01000891-abinit-gene-0.3-mRNA-1	EGC01000891	189	1876	1688	-	918	XM_002447168	Sorghum bicolor hypothetical protein, mRNA	82.1577	2e-30	241		2102	284	524	926	1166	1	XP_002265034	PREDICTED: hypothetical protein [Vitis vinifera]	68.4543	1e-125	317	567	1	918	203	518	1	0
EG01Contigs_maker-EGC01000895-snap-gene-0.3-mRNA-1	EGC01000895	104	1119	1016	-	843	NM_001058831	Oryza sativa Japonica Group Os04g0236400 (Os04g0236400) mRNA, complete cds	94.1832	0	808		1062	24	831	243	1050	1	NP_862734	photosystem II protein D1 [Calycanthus floridus var. glaucus]	98.2014	1e-159	278	353	7	840	76	353	1	0	Q7YJY8	Photosystem Q(B) protein OS=Calycanthus floridus var. glaucus GN=psbA PE=3 SV=1	98.2014	1e-159	278	353	7	840	76	353	1	0
EG01Contigs_fgenesh-EGC01000897-abinit-gene-0.4-mRNA-1	EGC01000897	473	2005	1533	-	1533													XP_002275784	PREDICTED: hypothetical protein [Vitis vinifera]	61.7871	0	526	605	1	1530	81	605	1	0	Q9C6T2	Pentatricopeptide repeat-containing protein At1g31920 OS=Arabidopsis thaliana GN=PCMP-H11 PE=2 SV=1	54.3726	1e-168	526	606	1	1530	82	606	1	0
EG01Contigs_maker-EGC01000899-snap-gene-0.1-mRNA-1	EGC01000899	235	1098	864	+	507	XM_002519467	Ricinus communis Pleiotropic drug resistance protein, putative, mRNA	83.8509	2e-23	161		3303	253	413	550	710	1	XP_002519513	Pleiotropic drug resistance protein, putative [Ricinus communis]	66.4671	4e-68	167	1100	7	507	108	268	1	0	Q9FF46	ABC transporter G family member 28 OS=Arabidopsis thaliana GN=ABCG28 PE=3 SV=1	60.8434	1e-63	166	1109	7	504	103	262	1	0
EG01Contigs_snap-EGC01000901-abinit-gene-0.3-mRNA-1	EGC01000901	1101	1634	534	+	453													XP_002463496	hypothetical protein SORBIDRAFT_01g000790 [Sorghum bicolor]	65.4321	2e-53	162	367	4	453	103	264	1	0	O64885	Protein BCCIP homolog OS=Arabidopsis thaliana GN=At2g44510 PE=1 SV=2	63.3333	2e-48	150	326	4	453	82	224	1	0
EG01Contigs_augustus-EGC01000904-abinit-gene-0.0-mRNA-1	EGC01000904	1398	1982	585	-	585	XM_002325096	Populus trichocarpa predicted protein, mRNA	85.4043	1e-115	507		1938	72	578	1425	1931	1	XP_002308404	predicted protein [Populus trichocarpa]	93.299	1e-107	194	645	1	582	452	645	1	0	Q55FP0	Putative phagocytic receptor 1a OS=Dictyostelium discoideum GN=phg1a PE=2 SV=1	66.1458	9e-74	192	641	7	582	451	641	1	0	NM_001203463	Arabidopsis thaliana endomembrane family protein 70 (AT5G25100) mRNA, complete cds	81.0345	3e-57	464	2485	94
EG01Contigs_augustus-EGC01000907-abinit-gene-0.0-mRNA-1	EGC01000907	1	765	765	-	765	NM_001186341	Oryza sativa Japonica Group Os03g0151300 (Os03g0151300) mRNA, partial cds	84.9624	6e-21	133		1534	17	149	206	338	1	XP_002273747	PREDICTED: hypothetical protein [Vitis vinifera]	54.4025	7e-82	318	1415	1	765	1	312	1	0	Q6BDA0	Probable lysine-specific demethylase ELF6 OS=Arabidopsis thaliana GN=ELF6 PE=1 SV=1	53.4722	7e-74	288	1340	1	765	1	280	1	0
EG01Contigs_snap-EGC01000918-abinit-gene-0.2-mRNA-1	EGC01000918	16	1307	1292	+	312													XP_002873344	hypothetical protein ARALYDRAFT_487651 [Arabidopsis lyrata subsp. lyrata]	78.5047	2e-41	107	347	1	312	15	120	1	0
EG01Contigs_maker-EGC01000924-fgenesh-gene-0.2-mRNA-1	EGC01000924	93	1920	1828	-	1665	XM_002277388	PREDICTED: Vitis vinifera hypothetical protein LOC100266722 (LOC100266722), mRNA	92.1091	0	1356		2122	310	1665	367	1722	1	YP_003540916	ATP synthase CF1 alpha chain [Phoenix dactylifera]	98.8938	0	452	514	310	1665	1	452	1	0	A6MMJ2	ATP synthase subunit alpha, chloroplastic OS=Dioscorea elephantipes GN=atpA PE=3 SV=1	97.3451	0	452	507	310	1665	1	452	1	0
EG01Contigs_snap-EGC01000938-abinit-gene-0.2-mRNA-1	EGC01000938	119	1185	1067	+	306													NP_001148088	EDS1-like protein [Zea mays]	56.9444	1e-23	72	619	2	217	97	168	2	0
EG01Contigs_fgenesh-EGC01000945-abinit-gene-0.3-mRNA-1	EGC01000945	81	1478	1398	+	1398													XP_002273963	PREDICTED: hypothetical protein [Vitis vinifera]	49.5708	1e-125	466	462	16	1383	7	460	1	0	Q66PF2	Putative UDP-rhamnose:rhamnosyltransferase 1 OS=Fragaria ananassa GN=GT4 PE=2 SV=1	51.38	1e-127	471	478	16	1371	12	473	1	0
EG01Contigs_snap-EGC01000970-abinit-gene-0.2-mRNA-1	EGC01000970	507	1455	949	+	411													XP_002281382	PREDICTED: hypothetical protein [Vitis vinifera]	50.4132	6e-23	121	1252	1	333	1	119	1	0
EG01Contigs_fgenesh-EGC01000973-abinit-gene-0.2-mRNA-1	EGC01000973	56	505	450	+	450													XP_002278222	PREDICTED: flavonoid-related R2R3 MYB 4a repressor transcription factor [Vitis vinifera]	55.0898	9e-39	167	251	2	448	89	251	2	0	P20026	Myb-related protein Hv1 OS=Hordeum vulgare GN=MYB1 PE=2 SV=1	45.8101	2e-34	179	267	2	448	89	267	2	0
EG01Contigs_maker-EGC01000976-snap-gene-0.3-mRNA-1	EGC01000976	275	1616	1342	-	642	NM_001060824	Oryza sativa Japonica Group Os04g0681400 (Os04g0681400) mRNA, complete cds	80.4533	3e-35	353		2519	1	353	1227	1579	1	NP_001054289	Os04g0681400 [Oryza sativa Japonica Group]	79.9065	3e-99	214	711	1	642	367	572	1	0	A5D7H3	Choline transporter-like protein 2 OS=Bos taurus GN=SLC44A2 PE=2 SV=1	30.4348	8e-26	230	706	4	642	350	565	1	0
EG01Contigs_maker-EGC01000982-snap-gene-0.6-mRNA-1	EGC01000982	47	1761	1715	+	1362													XP_002333273	predicted protein [Populus trichocarpa]	63.6564	1e-164	454	568	2	1342	82	529	2	0	Q0IP28	Laccase-25 OS=Oryza sativa subsp. japonica GN=LAC25 PE=2 SV=1	57.9295	1e-148	454	577	2	1336	83	535	2	0
EG01Contigs_fgenesh-EGC01000983-abinit-gene-0.4-mRNA-1	EGC01000983	186	1202	1017	+	594	NM_001151298	Zea mays hypothetical protein LOC100277833 (LOC100277833), mRNA	93.6709	1e-24	79		1914	190	268	650	728	1	XP_002263556	PREDICTED: hypothetical protein [Vitis vinifera]	70.9091	2e-62	165	504	67	561	163	325	1	0
EG01Contigs_fgenesh-EGC01000995-abinit-gene-0.2-mRNA-1	EGC01000995	32	1879	1848	-	1848													XP_002273824	PREDICTED: hypothetical protein [Vitis vinifera]	47.1284	1e-145	592	957	97	1848	3	592	1	0	Q9SSL9	Leucine-rich repeat receptor-like protein kinase PEPR1 OS=Arabidopsis thaliana GN=PEPR1 PE=1 SV=1	30.0469	3e-58	639	1123	22	1848	10	616	1	0
EG01Contigs_maker-EGC01000996-snap-gene-0.2-mRNA-1	EGC01000996	523	1356	834	+	552	XM_002267133	PREDICTED: Vitis vinifera hypothetical protein LOC100245461 (LOC100245461), mRNA	82.6613	1e-33	248		1551	155	402	1223	1467	1	XP_002275711	PREDICTED: hypothetical protein isoform 1 [Vitis vinifera]	91.0448	2e-68	134	538	1	402	379	511	1	0	Q9LSE2	Transcription factor ICE1 OS=Arabidopsis thaliana GN=SCRM PE=1 SV=1	82.8358	6e-61	134	494	1	402	336	467	1	0
EG01Contigs_fgenesh-EGC01000998-abinit-gene-0.4-mRNA-1	EGC01000998	55	1140	1086	-	1086													XP_002267783	PREDICTED: hypothetical protein [Vitis vinifera]	50.4274	1e-105	351	636	43	1086	119	469	1	0	O49399	Pentatricopeptide repeat-containing protein At4g18840 OS=Arabidopsis thaliana GN=PCMP-E101 PE=2 SV=2	36.0882	5e-60	363	545	1	1083	32	384	1	0
EG01Contigs_fgenesh-EGC01001009-abinit-gene-0.3-mRNA-1	EGC01001009	741	1792	1052	+	732													NP_001057091	Os06g0205600 [Oryza sativa Japonica Group]	38.3495	6e-25	206	745	37	645	15	208	1	0
EG01Contigs_augustus-EGC01001010-abinit-gene-0.0-mRNA-1	EGC01001010	76	1868	1793	+	870	XM_002299224	Populus trichocarpa cinnamoyl CoA reductase (CCR6), mRNA	85.2564	2e-27	156		1031	291	446	433	588	1	XP_002299260	cinnamoyl CoA reductase [Populus trichocarpa]	75.2688	1e-123	279	342	3	836	48	326	3	0	Q9XES5	Bifunctional dihydroflavonol 4-reductase/flavanone 4-reductase OS=Malus domestica GN=DFR PE=1 SV=1	36.7213	3e-43	305	348	3	866	38	337	3	0
EG01Contigs_augustus-EGC01001014-abinit-gene-0.0-mRNA-1	EGC01001014	177	719	543	+	315													NP_001042427	Os01g0220500 [Oryza sativa Japonica Group]	68.2692	6e-31	104	95	1	312	1	95	1	0
EG01Contigs_maker-EGC01001017-fgenesh-gene-0.3-mRNA-1	EGC01001017	84	1472	1389	-	354	NM_117914	Arabidopsis thaliana translation initiation factor eIF-4E (EIF4E) mRNA, complete cds	84.5638	1e-23	149		942	184	332	561	709	1	XP_002267488	PREDICTED: hypothetical protein [Vitis vinifera]	80.3419	2e-55	117	236	1	351	102	218	1	0	P48599	Eukaryotic translation initiation factor 4E-1 OS=Oryza sativa subsp. japonica GN=Os01g0970400 PE=2 SV=1	77.9661	1e-53	118	227	1	354	93	210	1	0	NM_117914	Arabidopsis thaliana translation initiation factor eIF-4E (EIF4E) mRNA, complete cds	84.5638	1e-24	149	942	184
EG01Contigs_fgenesh-EGC01001018-abinit-gene-0.1-mRNA-1	EGC01001018	149	1013	865	-	865													XP_002269391	PREDICTED: hypothetical protein [Vitis vinifera]	56.2937	3e-94	286	587	7	864	1	286	1	0	Q9LIQ7	Pentatricopeptide repeat-containing protein At3g24000, mitochondrial OS=Arabidopsis thaliana GN=PCMP-H87 PE=2 SV=1	36.4621	1e-49	277	633	31	852	66	342	1	0
EG01Contigs_maker-EGC01001020-snap-gene-0.6-mRNA-1	EGC01001020	307	1113	807	+	495	NM_001069982	Oryza sativa Japonica Group Os09g0472200 (Os09g0472200) mRNA, complete cds	81.6901	2e-23	213		2187	283	495	1300	1512	1	NP_001063446	Os09g0472100 [Oryza sativa Japonica Group]	75.1515	7e-69	165	721	1	495	334	498	1	0	Q9C8K2	ABC transporter G family member 12 OS=Arabidopsis thaliana GN=ABCG12 PE=1 SV=1	49.1713	8e-42	181	687	1	495	259	439	1	0
EG01Contigs_snap-EGC01001021-abinit-gene-0.1-mRNA-1	EGC01001021	955	1375	421	-	421	XM_002329913	Populus trichocarpa predicted protein, mRNA	89.4737	2e-22	95		1258	85	179	620	714	1	NP_001130075	hypothetical protein LOC100191168 [Zea mays]	76.0417	3e-46	96	215	64	351	85	180	1	0	Q40193	Ras-related protein Rab11C OS=Lotus japonicus GN=RAB11C PE=2 SV=1	83.3333	3e-45	96	216	64	351	85	180	1	0
EG01Contigs_snap-EGC01001025-abinit-gene-0.3-mRNA-1	EGC01001025	53	697	645	-	645													XP_002275038	PREDICTED: hypothetical protein [Vitis vinifera]	59.5349	3e-66	215	848	4	645	499	708	1	0
EG01Contigs_maker-EGC01001041-fgenesh-gene-0.3-mRNA-1	EGC01001041	107	868	762	+	363													XP_002285432	PREDICTED: hypothetical protein [Vitis vinifera]	58.0952	2e-28	105	266	7	303	158	260	1	0	Q00451	36.4 kDa proline-rich protein OS=Solanum lycopersicum GN=TPRP-F1 PE=2 SV=1	52.2936	1e-24	109	346	1	300	230	338	1	0
EG01Contigs_fgenesh-EGC01001042-abinit-gene-0.1-mRNA-1	EGC01001042	1165	1722	558	-	558													XP_002331802	predicted protein [Populus trichocarpa]	76.9634	2e-80	191	332	1	558	142	332	1	0	Q5QM27	Tubby-like F-box protein 1 OS=Oryza sativa subsp. japonica GN=TULP1 PE=2 SV=1	75.8065	3e-79	186	356	1	558	172	356	1	0
EG01Contigs_maker-EGC01001044-snap-gene-0.6-mRNA-1	EGC01001044	1273	1933	661	-	447	NM_001055353	Oryza sativa Japonica Group Os03g0125600 (Os03g0125600) mRNA, partial cds	81.7164	2e-32	268		3490	115	382	2975	3242	1	XP_002468598	hypothetical protein SORBIDRAFT_01g048820 [Sorghum bicolor]	87.2483	3e-70	149	526	1	447	342	490	1	0	Q3EDL4	Probable serine/threonine-protein kinase At1g01540 OS=Arabidopsis thaliana GN=At1g01540 PE=1 SV=2	77.1812	5e-63	149	472	1	447	285	433	1	0
EG01Contigs_augustus-EGC01001051-abinit-gene-0.0-mRNA-1	EGC01001051	878	1768	891	+	585													XP_002511649	Beta-expansin 3 precursor, putative [Ricinus communis]	60.2041	4e-67	196	272	1	579	78	272	1	0	Q7XT39	Expansin-B5 OS=Oryza sativa subsp. japonica GN=EXPB5 PE=2 SV=2	63.1313	7e-66	198	275	1	582	80	274	1	0
EG01Contigs_snap-EGC01001053-abinit-gene-0.2-mRNA-1	EGC01001053	539	1507	969	+	540	XM_002264449	PREDICTED: Vitis vinifera hypothetical protein LOC100262029 (LOC100262029), mRNA	87.1111	2e-54	225		2257	316	540	461	685	1	XP_002264485	PREDICTED: hypothetical protein [Vitis vinifera]	68.8889	3e-59	180	577	1	540	1	175	1	0	Q40546	Pyruvate kinase isozyme G, chloroplastic OS=Nicotiana tabacum PE=2 SV=1	87.3239	3e-29	71	562	328	540	88	158	1	0
EG01Contigs_snap-EGC01001074-abinit-gene-0.3-mRNA-1	EGC01001074	870	1619	750	-	750													XP_002283789	PREDICTED: hypothetical protein [Vitis vinifera]	41.8972	8e-44	253	609	7	750	33	282	1	0	Q9FDW0	Protein FRIGIDA OS=Arabidopsis thaliana GN=FRI PE=1 SV=1	34.7656	1e-30	256	609	19	735	59	313	1	0
EG01Contigs_maker-EGC01001076-snap-gene-0.6-mRNA-1	EGC01001076	91	1007	917	-	696													NP_001052115	Os04g0151800 [Oryza sativa Japonica Group]	70.1299	4e-89	231	911	4	693	1	224	1	0	Q0JF58	Protein argonaute 4B OS=Oryza sativa subsp. japonica GN=AGO4B PE=2 SV=1	70.1299	5e-89	231	911	4	693	1	224	1	0
EG01Contigs_maker-EGC01001084-snap-gene-0.4-mRNA-1	EGC01001084	125	1545	1421	-	516													XP_002264387	PREDICTED: hypothetical protein [Vitis vinifera]	64.7887	4e-49	142	331	1	426	188	329	1	0	O24304	Protein farnesyltransferase/geranylgeranyltransferase type-1 subunit alpha OS=Pisum sativum GN=FTA PE=2 SV=1	60.7143	7e-44	140	333	1	420	191	330	1	0
EG01Contigs_fgenesh-EGC01001086-abinit-gene-0.2-mRNA-1	EGC01001086	16	1034	1019	+	486	XM_002512287	Ricinus communis catalytic, putative, mRNA	81.1538	1e-27	260		1305	1	260	895	1154	1	XP_002456855	hypothetical protein SORBIDRAFT_03g044100 [Sorghum bicolor]	81.203	1e-64	133	432	1	399	299	431	1	0
EG01Contigs_genemark-EGC01001098-abinit-gene-0.0-mRNA-1	EGC01001098	55	840	786	+	360	XM_002863257	Arabidopsis lyrata subsp. lyrata ORF64c, mRNA	98.1818	4e-48	110		2807	1	110	794	902	1
EG01Contigs_snap-EGC01001102-abinit-gene-0.2-mRNA-1	EGC01001102	1202	1880	679	-	390													XP_002324784	predicted protein [Populus trichocarpa]	61.6667	1e-34	120	132	1	357	1	118	1	0
EG01Contigs_augustus-EGC01001109-abinit-gene-0.0-mRNA-1	EGC01001109	767	1297	531	+	531													NP_001042181	Os01g0176400 [Oryza sativa Japonica Group]	55.7292	1e-46	192	194	1	528	4	194	1	0
EG01Contigs_fgenesh-EGC01001113-abinit-gene-0.2-mRNA-1	EGC01001113	971	1636	666	+	348													XP_002279715	PREDICTED: hypothetical protein [Vitis vinifera]	74.7253	7e-31	91	487	52	324	1	90	1	0	P93768	Probable 26S proteasome non-ATPase regulatory subunit 3 OS=Nicotiana tabacum GN=21D7 PE=2 SV=1	71.4286	8e-29	91	488	52	324	1	91	1	0
EG01Contigs_fgenesh-EGC01001124-abinit-gene-0.4-mRNA-1	EGC01001124	1146	1760	615	+	615	NM_001057054	Oryza sativa Japonica Group Os03g0570300 (Os03g0570300) mRNA, complete cds	85.4875	1e-100	441		1824	1	441	221	661	1	NP_564690	DNA/RNA-binding protein Kin17 conserved region-containing protein [Arabidopsis thaliana]	85.9375	3e-97	192	411	1	576	1	192	1	0	O60870	DNA/RNA-binding protein KIN17 OS=Homo sapiens GN=KIN PE=1 SV=2	60.1036	2e-66	193	393	1	579	1	193	1	0
EG01Contigs_augustus-EGC01001131-abinit-gene-0.0-mRNA-1	EGC01001131	1110	1721	612	+	612	NM_001055249	Oryza sativa Japonica Group Os03g0110300 (Os03g0110300) mRNA, complete cds	89.4231	3e-25	104		1041	365	468	338	441	1	XP_001701526	glyoxal or galactose oxidase [Chlamydomonas reinhardtii]	43.9306	5e-26	173	898	11	478	151	322	2	0	Q9LK03	Proline-rich receptor-like protein kinase PERK2 OS=Arabidopsis thaliana GN=PERK2 PE=2 SV=3	39.0374	6e-23	187	717	5	499	31	215	2	0
EG01Contigs_genemark-EGC01001132-abinit-gene-0.1-mRNA-1	EGC01001132	84	407	324	+	324	NM_001155559	Zea mays wound/stress protein (LOC100282651), mRNA	82.9876	1e-35	241		844	18	258	355	595	1	NP_001149031	wound/stress protein [Zea mays]	77.0115	4e-39	87	187	1	261	92	178	1	0
EG01Contigs_maker-EGC01001143-fgenesh-gene-0.4-mRNA-1	EGC01001143	1	1796	1796	+	984	NM_001054699	Oryza sativa Japonica Group Os02g0755600 (Os02g0755600) mRNA, complete cds	82.2581	4e-32	248		2591	256	503	427	674	1	XP_002452527	hypothetical protein SORBIDRAFT_04g027460 [Sorghum bicolor]	75.841	1e-145	327	484	1	981	37	363	1	0	Q9SK82	UDP-glycosyltransferase 85A1 OS=Arabidopsis thaliana GN=UGT85A1 PE=1 SV=1	58.006	1e-108	331	489	1	984	39	368	1	0
EG01Contigs_fgenesh-EGC01001144-abinit-gene-0.3-mRNA-1	EGC01001144	579	1932	1354	+	879													XP_002282082	PREDICTED: hypothetical protein [Vitis vinifera]	34.6535	3e-30	303	532	19	879	165	455	1	0
EG01Contigs_maker-EGC01001155-snap-gene-0.4-mRNA-1	EGC01001155	40	1360	1321	+	642													XP_002465319	hypothetical protein SORBIDRAFT_01g036360 [Sorghum bicolor]	66.9811	6e-81	212	532	2	637	308	515	2	0	O48786	Cytochrome P450 734A1 OS=Arabidopsis thaliana GN=CYP734A1 PE=2 SV=1	42.8571	5e-50	203	520	26	631	308	510	2	0
EG01Contigs_snap-EGC01001158-abinit-gene-0.1-mRNA-1	EGC01001158	628	1167	540	+	540													XP_002266319	PREDICTED: hypothetical protein [Vitis vinifera]	39.3035	2e-28	201	510	28	525	241	441	1	0
EG01Contigs_snap-EGC01001164-abinit-gene-0.1-mRNA-1	EGC01001164	443	1479	1037	+	327													NP_001067302	Os12g0621500 [Oryza sativa Japonica Group]	63.4146	2e-35	123	1021	16	327	876	995	1	0
EG01Contigs_maker-EGC01001170-fgenesh-gene-0.5-mRNA-1	EGC01001170	1151	1688	538	+	351													XP_002267937	PREDICTED: hypothetical protein [Vitis vinifera]	58.3333	2e-31	120	332	1	351	1	116	1	0
EG01Contigs_maker-EGC01001179-snap-gene-0.7-mRNA-1	EGC01001179	1165	1831	667	+	393	NM_001057577	Oryza sativa Japonica Group Os03g0709000 (Os03g0709000) mRNA, complete cds	80.8307	2e-28	313		926	70	381	177	488	1	NP_001051042	Os03g0709000 [Oryza sativa Japonica Group]	76.3359	1e-58	131	148	1	393	1	131	1	0	Q3T100	Microsomal glutathione S-transferase 3 OS=Bos taurus GN=MGST3 PE=2 SV=1	47.2	3e-26	125	152	19	393	4	125	1	0
EG01Contigs_fgenesh-EGC01001191-abinit-gene-0.3-mRNA-1	EGC01001191	1173	1925	753	+	753													XP_002264674	PREDICTED: hypothetical protein [Vitis vinifera]	62.3894	2e-84	226	303	70	747	66	291	1	0	Q9LV60	Cysteine-rich repeat secretory protein 55 OS=Arabidopsis thaliana GN=CRRSP55 PE=2 SV=1	51.8828	6e-69	239	263	49	750	11	249	1	0
EG01Contigs_maker-EGC01001193-snap-gene-0.6-mRNA-1	EGC01001193	580	1650	1071	+	600													XP_002272011	PREDICTED: similar to anthocyanidin reductase, partial [Vitis vinifera]	60.3015	1e-67	199	240	1	597	2	193	1	0	Q9SEV0	Anthocyanidin reductase OS=Arabidopsis thaliana GN=BAN PE=1 SV=2	53.5354	5e-57	198	340	4	597	102	292	1	0
EG01Contigs_snap-EGC01001203-abinit-gene-0.1-mRNA-1	EGC01001203	366	1386	1021	-	942													XP_002276019	PREDICTED: hypothetical protein [Vitis vinifera]	35.8423	9e-25	279	662	13	804	19	277	1	0
EG01Contigs_maker-EGC01001207-snap-gene-0.4-mRNA-1	EGC01001207	313	1910	1598	+	501	NM_001176910	Zea mays LOC100384364 (gpm721), mRNA	83.0952	1e-70	420		1334	14	433	418	837	1	XP_002437230	hypothetical protein SORBIDRAFT_10g023230 [Sorghum bicolor]	92.3077	3e-81	156	975	2	469	766	921	2	0	Q69VD5	Protein argonaute PNH1 OS=Oryza sativa subsp. japonica GN=PHN1 PE=2 SV=1	92.9487	5e-82	156	979	2	469	769	924	2	0
EG01Contigs_maker-EGC01001209-snap-gene-0.5-mRNA-1	EGC01001209	10	1467	1458	-	1206	XM_002513576	Ricinus communis Tellurite resistance protein tehA, putative, mRNA	84.5528	3e-45	246		1851	961	1206	1060	1305	1	XP_002275623	PREDICTED: hypothetical protein [Vitis vinifera]	66.0848	1e-145	401	642	7	1206	77	466	1	0	Q9FLV9	S-type anion channel SLAH3 OS=Arabidopsis thaliana GN=SLAH3 PE=1 SV=1	57.2178	1e-111	381	635	103	1206	89	455	1	0
EG01Contigs_snap-EGC01001219-abinit-gene-0.2-mRNA-1	EGC01001219	1044	1522	479	-	384	XM_002526457	Ricinus communis acyl carrier protein, putative, mRNA	82.7225	8e-25	191		348	172	362	130	320	1	XP_002301222	predicted protein [Populus trichocarpa]	76.8	6e-47	125	122	10	384	2	121	1	0	P53665	Acyl carrier protein 1, mitochondrial OS=Arabidopsis thaliana GN=MTACP1 PE=2 SV=1	76	2e-45	125	122	10	384	2	121	1	0	NM_130026	Arabidopsis thaliana acyl carrier protein 1 (MTACP-1) mRNA, complete cds	82.9412	8e-23	170	676	172
EG01Contigs_augustus-EGC01001223-abinit-gene-0.0-mRNA-1	EGC01001223	217	641	425	-	306	XM_002460184	Sorghum bicolor hypothetical protein, mRNA	82.3529	2e-37	272		3548	1	272	112	383	1	XP_002460229	hypothetical protein SORBIDRAFT_02g025020 [Sorghum bicolor]	94.5055	1e-48	91	1049	1	273	1	91	1	0	Q69P51	Cellulose synthase A catalytic subunit 9 [UDP-forming] OS=Oryza sativa subsp. japonica GN=CESA9 PE=2 SV=1	94.5055	4e-48	91	1055	1	273	1	91	1	0
EG01Contigs_augustus-EGC01001224-abinit-gene-0.0-mRNA-1	EGC01001224	900	1500	601	-	459													XP_002264588	PREDICTED: hypothetical protein isoform 1 [Vitis vinifera]	49.0446	2e-30	157	251	1	420	88	240	1	0
EG01Contigs_augustus-EGC01001231-abinit-gene-0.0-mRNA-1	EGC01001231	24	1442	1419	+	1260													XP_002273028	PREDICTED: hypothetical protein isoform 2 [Vitis vinifera]	51.2702	1e-112	433	1005	1	1254	18	441	1	0
EG01Contigs_augustus-EGC01001240-abinit-gene-0.0-mRNA-1	EGC01001240	619	1325	707	+	525													XP_002279884	PREDICTED: hypothetical protein [Vitis vinifera]	66.0606	2e-62	165	642	16	507	16	180	1	0
EG01Contigs_fgenesh-EGC01001241-abinit-gene-0.1-mRNA-1	EGC01001241	250	1808	1559	-	349													NP_001064976	Os10g0499600 [Oryza sativa Japonica Group]	58.4071	1e-30	113	192	1	339	78	190	1	0
EG01Contigs_maker-EGC01001246-fgenesh-gene-0.4-mRNA-1	EGC01001246	795	1701	907	+	636													XP_002263854	PREDICTED: hypothetical protein [Vitis vinifera]	69.8925	7e-71	186	903	1	558	212	394	1	0	O24370	Linoleate 13S-lipoxygenase 2-1, chloroplastic OS=Solanum tuberosum GN=LOX2.1 PE=1 SV=1	61.7801	2e-62	191	899	1	558	203	389	1	0
EG01Contigs_snap-EGC01001247-abinit-gene-0.2-mRNA-1	EGC01001247	771	1517	747	+	666													XP_002529475	hydroxysteroid dehydrogenase, putative [Ricinus communis]	51.1416	4e-48	219	579	28	666	6	217	1	0	A9X4U2	3beta-hydroxysteroid-dehydrogenase/decarboxylase isoform 3 OS=Arabidopsis thaliana GN=3BETAHSD/D3 PE=2 SV=2	46.6981	1e-43	212	561	34	666	8	214	1	0
EG01Contigs_genemark-EGC01001258-abinit-gene-0.2-mRNA-1	EGC01001258	1047	1895	849	-	699													NP_001045051	Os01g0890800 [Oryza sativa Japonica Group]	41.7544	1e-45	285	512	1	699	139	420	1	0
EG01Contigs_maker-EGC01001264-snap-gene-0.3-mRNA-1	EGC01001264	546	1640	1095	+	495													XP_002269670	PREDICTED: hypothetical protein [Vitis vinifera]	79.1946	3e-66	149	766	47	493	412	560	2	0	Q9SW80	BEL1-like homeodomain protein 2 OS=Arabidopsis thaliana GN=BLH2 PE=1 SV=3	78.1457	1e-64	151	739	47	493	393	543	2	0
EG01Contigs_maker-EGC01001272-fgenesh-gene-0.4-mRNA-1	EGC01001272	1060	1615	556	+	375													NP_001131318	hypothetical protein LOC100192632 [Zea mays]	76.0331	2e-46	121	398	2	361	36	156	2	0	Q9LM60	Probable beta-1,3-galactosyltransferase 5 OS=Arabidopsis thaliana GN=B3GALT5 PE=2 SV=1	53.913	1e-29	115	398	17	361	40	153	2	0
EG01Contigs_augustus-EGC01001274-abinit-gene-0.0-mRNA-1	EGC01001274	4	546	543	+	543													XP_002451244	hypothetical protein SORBIDRAFT_05g026400 [Sorghum bicolor]	61.2245	5e-63	196	790	1	534	594	788	1	0	P83344	Putative beta-D-xylosidase (Fragment) OS=Prunus persica PE=2 SV=1	60.3448	4e-57	174	461	1	519	280	452	1	0
EG01Contigs_snap-EGC01001279-abinit-gene-0.2-mRNA-1	EGC01001279	444	1787	1344	-	1344													XP_002520332	pentatricopeptide repeat-containing protein, putative [Ricinus communis]	63.1455	1e-154	426	441	52	1302	10	435	1	0	Q1PFC5	Pentatricopeptide repeat-containing protein At1g77405 OS=Arabidopsis thaliana GN=At1g77405 PE=2 SV=1	59.1549	1e-145	426	458	46	1302	9	434	1	0
EG01Contigs_augustus-EGC01001289-abinit-gene-0.0-mRNA-1	EGC01001289	642	1430	789	-	693	NM_001056322	Oryza sativa Japonica Group Os03g0288700 (Os03g0288700) mRNA, complete cds	82.7362	5e-46	307		1197	41	347	222	528	1	XP_002279741	PREDICTED: hypothetical protein [Vitis vinifera]	74.1784	5e-90	213	222	43	681	6	217	1	0	Q9JMF7	Dolichyldiphosphatase 1 OS=Mus musculus GN=Dolpp1 PE=2 SV=1	42.1296	7e-35	216	238	46	666	14	224	1	0
EG01Contigs_maker-EGC01001293-fgenesh-gene-0.3-mRNA-1	EGC01001293	378	1127	750	-	577													NP_001104861	response regulator 8 [Zea mays]	49.7409	6e-46	193	684	1	576	70	248	1	0	Q9ZWJ9	Two-component response regulator ARR2 OS=Arabidopsis thaliana GN=ARR2 PE=1 SV=1	46	1e-42	200	664	1	576	83	264	1	0
EG01Contigs_maker-EGC01001294-snap-gene-0.6-mRNA-1	EGC01001294	1249	1889	641	+	561													XP_002278644	PREDICTED: hypothetical protein [Vitis vinifera]	50.2703	2e-37	185	707	7	558	34	212	1	0	Q8L7E5	WPP domain-interacting tail-anchored protein 1 OS=Arabidopsis thaliana GN=WIT1 PE=1 SV=2	37	1e-24	200	703	1	561	34	231	1	0
EG01Contigs_fgenesh-EGC01001298-abinit-gene-0.3-mRNA-1	EGC01001298	1093	1830	738	+	738													XP_002285068	PREDICTED: hypothetical protein [Vitis vinifera]	64.7303	3e-79	241	244	1	708	2	241	1	0	Q8LEE9	Fasciclin-like arabinogalactan protein 12 OS=Arabidopsis thaliana GN=FLA12 PE=2 SV=2	59.8394	1e-73	249	249	1	729	1	246	1	0
EG01Contigs_augustus-EGC01001299-abinit-gene-0.0-mRNA-1	EGC01001299	952	1275	324	-	324													XP_002517811	protein binding protein, putative [Ricinus communis]	46.0938	4e-21	128	734	1	324	12	138	1	0
EG01Contigs_augustus-EGC01001301-abinit-gene-0.0-mRNA-1	EGC01001301	1205	1918	714	-	513	NM_001175822	Zea mays hypothetical protein LOC100383157 (LOC100383157), mRNA	83.6449	1e-33	214		1191	108	321	591	804	1	NP_001169293	hypothetical protein LOC100383157 [Zea mays]	65.4762	3e-66	168	287	7	510	120	287	1	0
EG01Contigs_fgenesh-EGC01001306-abinit-gene-0.1-mRNA-1	EGC01001306	944	1867	924	-	840													XP_002279295	PREDICTED: hypothetical protein [Vitis vinifera]	35.3741	6e-33	294	903	4	813	610	894	1	0	Q42484	Disease resistance protein RPS2 OS=Arabidopsis thaliana GN=RPS2 PE=1 SV=1	29.1228	3e-21	285	909	13	792	617	894	1	0
EG01Contigs_fgenesh-EGC01001308-abinit-gene-0.1-mRNA-1	EGC01001308	1339	1902	564	+	564													XP_002303915	cc-nbs-lrr resistance protein [Populus trichocarpa]	44.2105	5e-34	190	1307	7	564	575	764	1	0
EG01Contigs_fgenesh-EGC01001318-abinit-gene-0.3-mRNA-1	EGC01001318	4	903	900	+	900													NP_001148465	anthocyanidin 3-O-glucosyltransferase [Zea mays]	60.6164	1e-98	292	476	1	876	181	471	1	0	Q9LSY4	UDP-glycosyltransferase 71B8 OS=Arabidopsis thaliana GN=UGT71B8 PE=3 SV=1	48.2877	1e-66	292	480	46	876	200	477	1	0
EG01Contigs_snap-EGC01001319-abinit-gene-0.2-mRNA-1	EGC01001319	759	1184	426	+	426													XP_002271658	PREDICTED: hypothetical protein [Vitis vinifera]	59.8425	5e-38	127	214	58	417	86	212	1	0	Q00451	36.4 kDa proline-rich protein OS=Solanum lycopersicum GN=TPRP-F1 PE=2 SV=1	52.0325	7e-31	123	346	58	417	233	344	1	0
EG01Contigs_fgenesh-EGC01001325-abinit-gene-0.1-mRNA-1	EGC01001325	577	1848	1272	+	378	XM_002269425	PREDICTED: Vitis vinifera hypothetical protein LOC100265355 (LOC100265355), mRNA	92.9412	5e-26	85		2042	280	364	539	623	1	XP_002531852	zinc finger protein, putative [Ricinus communis]	91.4286	1e-21	35	497	273	377	145	179	3	0													NM_123328	Arabidopsis thaliana Dof zinc finger protein DOF5.2 (CDF2) mRNA, complete cds	89.6552	5e-21	87	1692	275
EG01Contigs_augustus-EGC01001340-abinit-gene-0.0-mRNA-1	EGC01001340	496	1740	1245	+	1086													XP_002316629	predicted protein [Populus trichocarpa]	68.9139	1e-106	267	308	283	1083	42	308	1	0	Q67BJ4	Lactosylceramide 4-alpha-galactosyltransferase OS=Mus musculus GN=A4galt PE=2 SV=1	31.1355	2e-26	273	359	289	1053	101	348	1	0
EG01Contigs_augustus-EGC01001368-abinit-gene-0.0-mRNA-1	EGC01001368	26	1133	1108	-	654	XM_002438678	Sorghum bicolor hypothetical protein, mRNA	85.2349	9e-26	149		1405	65	213	182	330	1	XP_002285315	PREDICTED: hypothetical protein [Vitis vinifera]	59.1667	3e-75	240	247	4	654	2	236	1	0
EG01Contigs_fgenesh-EGC01001375-abinit-gene-0.2-mRNA-1	EGC01001375	506	1024	519	-	519													XP_002516028	glycerate dehydrogenase, putative [Ricinus communis]	80.2326	6e-76	172	314	1	516	143	314	1	0	Q8U3Y2	Glyoxylate reductase OS=Pyrococcus furiosus (strain ATCC 43587 / DSM 3638 / JCM 8422 / Vc1) GN=gyaR PE=3 SV=1	47.205	3e-34	161	336	7	480	150	310	1	0
EG01Contigs_maker-EGC01001379-fgenesh-gene-0.5-mRNA-1	EGC01001379	154	1898	1745	-	1620													XP_002453356	hypothetical protein SORBIDRAFT_04g004500 [Sorghum bicolor]	58.3774	0	567	807	7	1584	5	570	1	0	Q9SVH0	Pentatricopeptide repeat-containing protein At4g20770 OS=Arabidopsis thaliana GN=PCMP-E35 PE=2 SV=2	41.0302	1e-121	563	774	13	1584	8	570	1	0
EG01Contigs_maker-EGC01001383-fgenesh-gene-0.5-mRNA-1	EGC01001383	460	1625	1166	+	636													XP_002978069	hypothetical protein SELMODRAFT_233106 [Selaginella moellendorffii]	52.8571	2e-59	210	309	7	630	100	308	1	0	P52581	Isoflavone reductase homolog OS=Lupinus albus PE=2 SV=1	49.5146	1e-55	206	312	7	624	104	309	1	0
EG01Contigs_augustus-EGC01001387-abinit-gene-0.0-mRNA-1	EGC01001387	1044	1821	778	+	339													XP_002457496	hypothetical protein SORBIDRAFT_03g008310 [Sorghum bicolor]	75.8929	1e-43	112	180	1	336	1	112	1	0
EG01Contigs_augustus-EGC01001389-abinit-gene-0.0-mRNA-1	EGC01001389	616	1239	624	+	624													XP_002270778	PREDICTED: hypothetical protein [Vitis vinifera]	46.2555	7e-41	227	418	3	620	63	288	-2	0
EG01Contigs_augustus-EGC01001390-abinit-gene-0.0-mRNA-1	EGC01001390	215	1039	825	+	825													XP_002285689	PREDICTED: hypothetical protein [Vitis vinifera]	45.9259	4e-53	270	309	52	813	53	308	1	0	Q9S7C9	Putative DNA-binding protein ESCAROLA OS=Arabidopsis thaliana GN=ESC PE=2 SV=1	41.1765	7e-42	238	311	52	729	49	276	1	0
EG01Contigs_maker-EGC01001396-snap-gene-0.4-mRNA-1	EGC01001396	727	1327	601	-	573													XP_002438999	hypothetical protein SORBIDRAFT_10g029730 [Sorghum bicolor]	50.6912	5e-45	217	217	1	570	1	217	1	0	P17407	21 kDa protein OS=Daucus carota PE=2 SV=1	38.8601	7e-30	193	193	19	570	6	191	1	0
EG01Contigs_snap-EGC01001398-abinit-gene-0.3-mRNA-1	EGC01001398	617	1213	597	-	597													XP_002302098	predicted protein [Populus trichocarpa]	66.1458	2e-71	192	360	1	576	164	355	1	0
EG01Contigs_snap-EGC01001400-abinit-gene-0.2-mRNA-1	EGC01001400	154	1094	941	-	495													XP_002268069	PREDICTED: hypothetical protein [Vitis vinifera]	75.4386	2e-69	171	462	4	495	13	183	1	0
EG01Contigs_fgenesh-EGC01001406-abinit-gene-0.3-mRNA-1	EGC01001406	730	1041	312	+	312													XP_002524410	Plastid-lipid-associated protein, chloroplast precursor, putative [Ricinus communis]	79.4118	3e-40	102	321	1	306	215	316	1	0	Q9ZWQ8	Plastid-lipid-associated protein, chloroplastic OS=Citrus unshiu GN=PAP PE=2 SV=1	74.5098	7e-39	102	323	1	306	220	321	1	0
EG01Contigs_fgenesh-EGC01001409-abinit-gene-0.1-mRNA-1	EGC01001409	1032	1637	606	-	462													NP_001059759	Os07g0511000 [Oryza sativa Japonica Group]	51.5337	8e-41	163	666	13	459	505	666	1	0
EG01Contigs_augustus-EGC01001414-abinit-gene-0.0-mRNA-1	EGC01001414	1	1329	1329	+	1329	NM_001175469	Zea mays LOC100382754 (pco075967), mRNA	88.5714	5e-23	105		1260	769	873	362	466	1	XP_002458788	hypothetical protein SORBIDRAFT_03g040300 [Sorghum bicolor]	63.7188	1e-156	441	467	12	1295	18	454	3	0	O04203	Nematode resistance protein-like HSPRO2 OS=Arabidopsis thaliana GN=HSPRO2 PE=1 SV=1	51.4151	1e-114	424	435	30	1292	39	431	3	0
EG01Contigs_maker-EGC01001428-snap-gene-0.4-mRNA-1	EGC01001428	429	1801	1373	+	675													XP_002285406	PREDICTED: hypothetical protein [Vitis vinifera]	73.8532	8e-87	218	357	37	672	136	353	1	0	P31657	Probable cinnamyl alcohol dehydrogenase OS=Populus deltoides PE=2 SV=2	71.5596	4e-85	218	357	37	672	136	353	1	0
EG01Contigs_augustus-EGC01001435-abinit-gene-0.0-mRNA-1	EGC01001435	3	1282	1280	-	1029	XM_002284557	PREDICTED: Vitis vinifera similar to BY-2 kinesin-like protein 10 (LOC100248097), mRNA	83.9623	1e-125	636		2539	19	654	925	1560	1	XP_002514312	kif4, putative [Ricinus communis]	71.0526	1e-125	342	725	1	1008	276	614	1	0	Q6S004	Kinesin-related protein 6 OS=Dictyostelium discoideum GN=kif6 PE=2 SV=1	56.3265	1e-65	245	1030	7	741	575	808	1	0	NM_112476	Arabidopsis thaliana kinesin family member 2/24 (AT3G16060) mRNA, complete cds	80.6452	1e-73	620	2546	16
EG01Contigs_genemark-EGC01001439-abinit-gene-0.1-mRNA-1	EGC01001439	25	1470	1446	+	1410													XP_002281860	PREDICTED: hypothetical protein [Vitis vinifera]	72.3992	0	471	741	1	1374	44	513	1	0	Q9LID0	Lysine-specific histone demethylase 1 homolog 2 OS=Arabidopsis thaliana GN=LDL2 PE=2 SV=1	68.2303	0	469	746	7	1374	45	512	1	0
EG01Contigs_maker-EGC01001443-snap-gene-0.1-mRNA-1	EGC01001443	782	1500	719	-	573	XM_002868367	Arabidopsis lyrata subsp. lyrata hypothetical protein, mRNA	97.7612	1e-135	268		1717	92	359	63	330	1	NP_001173808	Os04g0234750 [Oryza sativa Japonica Group]	91.0112	9e-40	89	92	97	363	2	90	1	0	A4GYN8	30S ribosomal protein S12-B, chloroplastic OS=Populus trichocarpa GN=rps12-B PE=3 SV=1	96.7033	1e-43	91	135	94	366	39	129	1	0
EG01Contigs_augustus-EGC01001445-abinit-gene-0.0-mRNA-1	EGC01001445	1093	1728	636	-	636													XP_002437026	hypothetical protein SORBIDRAFT_10g018300 [Sorghum bicolor]	55.9809	2e-65	209	572	7	633	363	571	1	0
EG01Contigs_snap-EGC01001464-abinit-gene-0.2-mRNA-1	EGC01001464	26	637	612	+	612													XP_002525025	phosphofructokinase, putative [Ricinus communis]	65.896	3e-64	173	561	94	612	26	194	1	0	Q9FIK0	6-phosphofructokinase 2 OS=Arabidopsis thaliana GN=PFK2 PE=1 SV=1	59.6491	5e-57	171	444	100	612	6	168	1	0
EG01Contigs_fgenesh-EGC01001470-abinit-gene-0.1-mRNA-1	EGC01001470	1021	1882	862	-	471	XM_002283976	PREDICTED: Vitis vinifera hypothetical protein LOC100264673 (LOC100264673), mRNA	81.4815	2e-56	432		3252	1	432	2194	2625	1	XP_002284012	PREDICTED: hypothetical protein [Vitis vinifera]	85.8108	2e-69	148	987	1	444	720	867	1	0
EG01Contigs_augustus-EGC01001475-abinit-gene-0.0-mRNA-1	EGC01001475	429	896	468	+	468													XP_002265072	PREDICTED: hypothetical protein [Vitis vinifera]	77.3333	3e-63	150	358	19	468	5	154	1	0	Q9SZ83	Uncharacterized oxidoreductase At4g09670 OS=Arabidopsis thaliana GN=At4g09670 PE=1 SV=1	60.1351	5e-50	148	362	22	465	7	154	1	0
EG01Contigs_fgenesh-EGC01001476-abinit-gene-0.3-mRNA-1	EGC01001476	623	1882	1260	-	939													XP_002874005	hypothetical protein ARALYDRAFT_910101 [Arabidopsis lyrata subsp. lyrata]	38.0319	1e-58	376	535	7	912	159	533	1	0
EG01Contigs_augustus-EGC01001492-abinit-gene-0.0-mRNA-1	EGC01001492	246	929	684	-	684	NM_001048900	Oryza sativa Japonica Group Os01g0209800 (Os01g0209800) mRNA, complete cds	85.8065	3e-29	155		2112	232	386	311	465	1	XP_002273828	PREDICTED: hypothetical protein [Vitis vinifera]	78.8546	1e-103	227	589	1	681	1	227	1	0	Q8BLQ7	Cationic amino acid transporter 4 OS=Mus musculus GN=Slc7a4 PE=1 SV=1	41.0256	6e-25	117	635	205	555	30	146	1	0
EG01Contigs_maker-EGC01001493-fgenesh-gene-0.4-mRNA-1	EGC01001493	615	1217	603	-	499	XM_002269438	PREDICTED: Vitis vinifera hypothetical protein LOC100266937 (LOC100266937), mRNA	79.5756	1e-30	377		1581	40	416	602	978	1	XP_002515664	chitinase, putative [Ricinus communis]	80.4878	1e-77	164	321	1	480	150	313	1	0	Q9MA41	Chitinase-like protein 1 OS=Arabidopsis thaliana GN=CTL1 PE=1 SV=1	71.7647	2e-71	170	321	1	498	150	319	1	0
EG01Contigs_maker-EGC01001498-fgenesh-gene-0.5-mRNA-1	EGC01001498	61	1735	1675	-	1257													XP_002317208	predicted protein [Populus trichocarpa]	67.6123	1e-161	423	549	1	1254	128	549	1	0	P09607	Pectinesterase 2.1 OS=Solanum lycopersicum GN=PME2.1 PE=2 SV=2	63.5934	1e-151	423	550	1	1254	127	548	1	0
EG01Contigs_maker-EGC01001519-snap-gene-0.3-mRNA-1	EGC01001519	479	1828	1350	+	441	XM_002307020	Populus trichocarpa predicted protein, mRNA	86.4286	1e-27	140		2457	187	326	748	887	1	XP_002284529	PREDICTED: hypothetical protein [Vitis vinifera]	76.1905	2e-65	147	813	1	441	146	292	1	0	Q75HQ3	Beta-galactosidase 7 OS=Oryza sativa subsp. japonica GN=Os05g0428100 PE=2 SV=1	71.7949	9e-64	156	775	4	441	152	307	1	0
EG01Contigs_maker-EGC01001521-fgenesh-gene-0.4-mRNA-1	EGC01001521	550	1835	1286	-	720													XP_002531494	respiratory burst oxidase, putative [Ricinus communis]	71.6216	1e-94	222	666	55	720	156	377	1	0	O48538	Respiratory burst oxidase homolog protein F OS=Arabidopsis thaliana GN=RBOHF PE=1 SV=1	55.3571	4e-70	224	944	31	702	371	593	1	0
EG01Contigs_fgenesh-EGC01001526-abinit-gene-0.1-mRNA-1	EGC01001526	771	1787	1017	-	1017													XP_002526678	breast cancer type 2 susceptibility protein brca2, putative [Ricinus communis]	34.9112	2e-36	338	1156	37	1014	113	438	1	0
EG01Contigs_fgenesh-EGC01001527-abinit-gene-0.2-mRNA-1	EGC01001527	66	458	393	+	393	XM_002268506	PREDICTED: Vitis vinifera hypothetical protein LOC100241659, transcript variant 2 (LOC100241659), mRNA	83.6735	1e-70	392		3856	1	392	3255	3646	1	XP_002468351	hypothetical protein SORBIDRAFT_01g044300 [Sorghum bicolor]	97.6923	6e-72	130	1242	2	391	1113	1242	2	0	Q38953	Probable pre-mRNA-splicing factor ATP-dependent RNA helicase OS=Arabidopsis thaliana GN=At3g26560 PE=1 SV=2	93.0769	8e-69	130	1168	2	391	1039	1168	2	0
EG01Contigs_maker-EGC01001533-augustus-gene-0.6-mRNA-1	EGC01001533	688	1303	616	-	450	NM_001063205	Oryza sativa Japonica Group Os06g0128200 (Os06g0128200) mRNA, complete cds	85.1852	7e-75	351		2197	1	351	369	719	1	XP_002308217	predicted protein [Populus trichocarpa]	86.8966	3e-70	145	509	1	435	1	145	1	0	Q9SR93	LIMR family protein At3g08930 OS=Arabidopsis thaliana GN=At3g08930 PE=2 SV=2	83.4483	5e-68	145	509	1	435	1	145	1	0
EG01Contigs_augustus-EGC01001538-abinit-gene-0.0-mRNA-1	EGC01001538	1511	1870	360	+	360	NM_001056872	Oryza sativa Japonica Group Os03g0408300 (Os03g0408300) mRNA, complete cds	87.5	3e-61	240		777	1	240	58	297	1	XP_002281019	PREDICTED: hypothetical protein [Vitis vinifera]	84.1667	8e-59	120	146	1	360	1	117	1	0	P49637	60S ribosomal protein L27a-3 OS=Arabidopsis thaliana GN=RPL27AC PE=2 SV=2	82.2034	5e-56	118	146	1	354	1	115	1	0	NM_102178	Arabidopsis thaliana 60S ribosomal protein L27a-2 (RPL27AB) mRNA, complete cds	83.2258	5e-21	155	604	16
EG01Contigs_fgenesh-EGC01001540-abinit-gene-0.1-mRNA-1	EGC01001540	148	1815	1668	-	1668	NM_001069583	Oryza sativa Japonica Group Os09g0378300 (Os09g0378300) mRNA, complete cds	79.5317	1e-104	1153		3769	10	1160	1312	2462	1	NP_001063593	Os09g0503400 [Oryza sativa Japonica Group]	82.0144	0	556	1095	1	1668	393	948	1	0	Q5R614	Leucyl-tRNA synthetase, cytoplasmic OS=Pongo abelii GN=LARS PE=2 SV=1	53.9595	1e-173	543	1176	1	1614	385	924	1	0
EG01Contigs_maker-EGC01001548-snap-gene-0.5-mRNA-1	EGC01001548	28	1812	1785	-	383													NP_001057176	Os06g0221200 [Oryza sativa Japonica Group]	76.9841	6e-51	126	317	4	381	149	274	1	0	Q9XEE2	Annexin D2 OS=Arabidopsis thaliana GN=ANN2 PE=2 SV=1	63.4921	1e-40	126	317	4	378	147	272	1	0
EG01Contigs_augustus-EGC01001555-abinit-gene-0.0-mRNA-1	EGC01001555	811	1866	1056	+	1056													XP_002458611	hypothetical protein SORBIDRAFT_03g036650 [Sorghum bicolor]	50.2793	1e-103	358	846	13	1050	4	356	1	0	O81905	Receptor-like serine/threonine-protein kinase SD1-8 OS=Arabidopsis thaliana GN=SD18 PE=1 SV=1	46.9388	4e-93	343	850	34	1044	16	354	1	0
EG01Contigs_fgenesh-EGC01001560-abinit-gene-0.1-mRNA-1	EGC01001560	3	1083	1081	+	672													XP_002263862	PREDICTED: hypothetical protein [Vitis vinifera]	57.2816	3e-58	206	569	16	633	223	428	1	0
EG01Contigs_maker-EGC01001563-fgenesh-gene-0.4-mRNA-1	EGC01001563	58	1308	1251	+	1104													XP_002273838	PREDICTED: hypothetical protein [Vitis vinifera]	45.6395	2e-65	344	355	166	1071	6	342	1	0	Q5W6R4	Dehydration-responsive element-binding protein 2B OS=Oryza sativa subsp. japonica GN=DREB2B PE=2 SV=2	44.1781	7e-52	292	373	181	873	26	317	1	0
EG01Contigs_maker-EGC01001568-fgenesh-gene-0.4-mRNA-1	EGC01001568	880	1348	469	-	327													XP_002273080	PREDICTED: hypothetical protein [Vitis vinifera]	80.5195	4e-30	77	210	97	327	36	112	1	0	Q9ZVN4	Probable tyrosine-protein phosphatase At1g05000 OS=Arabidopsis thaliana GN=At1g05000 PE=1 SV=1	73.9726	5e-27	73	215	112	327	48	120	1	0
EG01Contigs_snap-EGC01001569-abinit-gene-0.3-mRNA-1	EGC01001569	1388	1846	459	-	459	NM_001156115	Zea mays ethylene-responsive transcription factor 3 (LOC100283213), mRNA	86.6667	1e-39	180		1052	72	251	142	321	1	NP_175479	ethylene-responsive transcription factor 3 [Arabidopsis thaliana]	63.0137	1e-42	146	225	1	435	1	146	1	0	Q9SXS8	Ethylene-responsive transcription factor 3 OS=Nicotiana tabacum GN=ERF3 PE=2 SV=1	59.8765	2e-43	162	225	1	456	1	142	1	0
EG01Contigs_maker-EGC01001581-snap-gene-0.3-mRNA-1	EGC01001581	174	1803	1630	+	1608													XP_002282454	PREDICTED: hypothetical protein [Vitis vinifera]	48.6239	1e-146	545	1239	7	1608	461	1005	1	0	Q9SV46	Pentatricopeptide repeat-containing protein At3g54980, mitochondrial OS=Arabidopsis thaliana GN=At3g54980 PE=2 SV=1	38.6029	1e-101	544	851	19	1608	75	618	1	0
EG01Contigs_fgenesh-EGC01001595-abinit-gene-0.1-mRNA-1	EGC01001595	1240	1845	606	+	606	XM_002274750	PREDICTED: Vitis vinifera hypothetical protein LOC100254139 (LOC100254139), mRNA	82.0669	7e-45	329		2637	274	602	736	1064	1	XP_002274786	PREDICTED: hypothetical protein [Vitis vinifera]	71.0784	4e-78	204	878	1	606	153	356	1	0	Q75LD5	Probable ion channel CASTOR OS=Oryza sativa subsp. japonica GN=Os03g0843600 PE=2 SV=1	64.2157	3e-67	204	893	4	606	168	371	1	0
EG01Contigs_fgenesh-EGC01001598-abinit-gene-0.5-mRNA-1	EGC01001598	69	1040	972	-	519													XP_002439034	hypothetical protein SORBIDRAFT_10g030300 [Sorghum bicolor]	61.4815	5e-39	135	441	121	519	31	159	1	0	Q3ECD0	RNA pseudourine synthase 2, chloroplastic OS=Arabidopsis thaliana GN=At1g76050 PE=2 SV=1	78.4314	7e-39	102	430	214	519	65	166	1	0
EG01Contigs_augustus-EGC01001608-abinit-gene-0.0-mRNA-1	EGC01001608	539	1297	759	+	672													XP_002276737	PREDICTED: hypothetical protein [Vitis vinifera]	49.763	4e-48	211	205	1	621	1	198	1	0
EG01Contigs_augustus-EGC01001612-abinit-gene-0.0-mRNA-1	EGC01001612	82	1068	987	-	987													XP_002516174	ubiquitin-protein ligase, putative [Ricinus communis]	63.5258	1e-124	329	412	1	984	84	412	1	0	Q9SMZ3	F-box only protein 13 OS=Arabidopsis thaliana GN=FBX13 PE=2 SV=2	47.7876	5e-84	339	457	1	984	122	457	1	0
EG01Contigs_augustus-EGC01001614-abinit-gene-0.0-mRNA-1	EGC01001614	130	1681	1552	-	954	XM_002282726	PREDICTED: Vitis vinifera hypothetical protein LOC100266116 (LOC100266116), mRNA	82.3188	2e-49	345		1869	277	621	1096	1440	1	XP_002326938	predicted protein [Populus trichocarpa]	74.2765	1e-141	311	360	13	945	46	356	1	0
EG01Contigs_fgenesh-EGC01001616-abinit-gene-0.1-mRNA-1	EGC01001616	48	1802	1755	-	1755													XP_002525457	leucine-rich repeat containing protein, putative [Ricinus communis]	48.4797	1e-151	592	1177	1	1755	118	703	1	0	Q7XA40	Putative disease resistance protein RGA3 OS=Solanum bulbocastanum GN=RGA3 PE=2 SV=2	43.2759	1e-129	580	992	1	1725	105	656	1	0
EG01Contigs_fgenesh-EGC01001624-abinit-gene-0.3-mRNA-1	EGC01001624	53	1693	1641	+	1641	NM_001111382	Zea mays ethylene receptor homolog2 (etr2), mRNA	80.754	4e-58	504		2922	19	522	731	1234	1	NP_001104852	ethylene receptor homolog2 [Zea mays]	67.2161	0	546	767	2	1639	48	592	2	0	Q9ZTP3	Protein EIN4 OS=Arabidopsis thaliana GN=EIN4 PE=1 SV=1	56.962	1e-158	553	766	8	1636	36	585	2	0
EG01Contigs_maker-EGC01001626-fgenesh-gene-0.4-mRNA-1	EGC01001626	181	813	633	+	393													XP_002441109	hypothetical protein SORBIDRAFT_09g020570 [Sorghum bicolor]	55.4745	3e-30	137	498	13	357	4	138	1	0
EG01Contigs_maker-EGC01001627-snap-gene-0.3-mRNA-1	EGC01001627	470	1157	688	-	523	XM_002304764	Populus trichocarpa predicted protein, mRNA	83.237	2e-23	173		1068	316	488	511	683	1	XP_002277375	PREDICTED: hypothetical protein [Vitis vinifera]	71.0526	3e-66	152	371	67	522	107	255	1	0	Q8H859	Probable cinnamyl alcohol dehydrogenase 1 OS=Oryza sativa subsp. japonica GN=CAD1 PE=2 SV=1	65	9e-60	160	354	43	522	83	238	1	0
EG01Contigs_fgenesh-EGC01001631-abinit-gene-0.3-mRNA-1	EGC01001631	349	1626	1278	-	1181													XP_002276907	PREDICTED: hypothetical protein [Vitis vinifera]	31.6953	3e-42	407	3462	1	1179	466	832	1	0
EG01Contigs_augustus-EGC01001637-abinit-gene-0.0-mRNA-1	EGC01001637	1112	1784	673	-	306													XP_002517529	Auxin-responsive protein IAA1, putative [Ricinus communis]	70.7071	1e-38	99	217	16	300	85	183	1	0	Q5VRD1	Auxin-responsive protein IAA1 OS=Oryza sativa subsp. japonica GN=IAA1 PE=2 SV=1	75.2475	5e-36	101	199	19	303	74	173	1	0
EG01Contigs_maker-EGC01001638-fgenesh-gene-0.3-mRNA-1	EGC01001638	17	677	661	-	661	XM_002270884	PREDICTED: Vitis vinifera hypothetical protein LOC100242751 (LOC100242751), mRNA	84	6e-27	175		1899	463	637	460	634	1	NP_001065036	Os10g0510400 [Oryza sativa Japonica Group]	65.9292	4e-83	226	634	1	660	1	223	1	0	Q9SZX8	Probable methyltransferase PMT17 OS=Arabidopsis thaliana GN=At4g10440 PE=2 SV=1	60.9091	2e-76	220	633	1	660	1	212	1	0
EG01Contigs_fgenesh-EGC01001641-abinit-gene-0.2-mRNA-1	EGC01001641	5	868	864	+	864													XP_002274224	PREDICTED: hypothetical protein [Vitis vinifera]	58.1749	8e-88	263	706	1	789	415	677	1	0	Q84VG6	Pentatricopeptide repeat-containing protein At2g17525, mitochondrial OS=Arabidopsis thaliana GN=At2g17525 PE=2 SV=2	43.7722	1e-67	281	626	1	843	344	620	1	0
EG01Contigs_maker-EGC01001642-snap-gene-0.1-mRNA-1	EGC01001642	522	1134	613	+	597	XM_002534641	Ricinus communis NADH-ubiquinone oxidoreductase chain, putative, mRNA	92.0892	0	493		1101	1	477	165	657	1	XP_002534687	NADH-ubiquinone oxidoreductase chain, putative [Ricinus communis]	88.1944	7e-82	144	366	55	486	79	222	1	0	Q04050	NADH-ubiquinone oxidoreductase chain 4 OS=Brassica campestris GN=ND4 PE=3 SV=1	77.907	1e-72	172	495	55	558	183	354	1	0
EG01Contigs_fgenesh-EGC01001643-abinit-gene-0.4-mRNA-1	EGC01001643	52	1095	1044	-	1044													NP_001059486	Os07g0423000 [Oryza sativa Japonica Group]	42.5595	3e-75	336	408	49	1035	25	360	1	0
EG01Contigs_fgenesh-EGC01001650-abinit-gene-0.2-mRNA-1	EGC01001650	663	1565	903	+	537													XP_002448839	hypothetical protein SORBIDRAFT_06g034160 [Sorghum bicolor]	66.2921	1e-62	178	1042	1	534	369	527	1	0	A2BGR3	DNA excision repair protein ERCC-6-like OS=Danio rerio GN=ercc6l PE=1 SV=1	31.3609	1e-23	169	1451	1	507	141	284	1	0
EG01Contigs_fgenesh-EGC01001655-abinit-gene-0.1-mRNA-1	EGC01001655	580	1810	1231	-	636													XP_002456904	hypothetical protein SORBIDRAFT_03g045180 [Sorghum bicolor]	75.8621	4e-68	174	783	10	531	16	182	1	0	Q8H3P9	Potassium transporter 7 OS=Oryza sativa subsp. japonica GN=HAK7 PE=2 SV=3	72.5714	2e-66	175	811	7	531	44	209	1	0
EG01Contigs_fgenesh-EGC01001656-abinit-gene-0.1-mRNA-1	EGC01001656	282	1817	1536	+	1536	XM_002888323	Arabidopsis lyrata subsp. lyrata psi P700 apoprotein A1, mRNA	90.8854	0	1536		2253	1	1536	430	1965	1	YP_003540931	photosystem I P700 chlorophyll A apoprotein A1 [Phoenix dactylifera]	99.2188	0	512	750	1	1536	144	655	1	0	Q3BAP0	Photosystem I P700 chlorophyll a apoprotein A1 OS=Phalaenopsis aphrodite subsp. formosana GN=psaA PE=3 SV=1	98.4375	0	512	750	1	1536	144	655	1	0
EG01Contigs_augustus-EGC01001671-abinit-gene-0.0-mRNA-1	EGC01001671	1388	1783	396	+	396													XP_002316491	cationic amino acid transporter [Populus trichocarpa]	64.2202	7e-45	109	600	3	329	412	520	3	0
EG01Contigs_fgenesh-EGC01001674-abinit-gene-0.3-mRNA-1	EGC01001674	207	1832	1626	+	387	XM_002278046	PREDICTED: Vitis vinifera hypothetical protein LOC100262876 (LOC100262876), mRNA	86.2903	5e-23	124		1608	72	195	362	485	1	XP_002529553	exonuclease, putative [Ricinus communis]	71.0938	2e-46	128	576	2	385	98	225	2	0	Q8L6Z7	Exonuclease 1 OS=Arabidopsis thaliana GN=EXO1 PE=2 SV=2	54.8077	9e-26	104	735	5	316	96	195	2	0
EG01Contigs_snap-EGC01001677-abinit-gene-0.2-mRNA-1	EGC01001677	847	1548	702	-	537													NP_001045682	Os02g0116800 [Oryza sativa Japonica Group]	55.1913	3e-45	183	510	1	534	82	264	1	0
EG01Contigs_augustus-EGC01001679-abinit-gene-0.0-mRNA-1	EGC01001679	228	1493	1266	+	1266	XM_002438238	Sorghum bicolor hypothetical protein, mRNA	81.3679	3e-52	424		1724	265	688	413	833	1	XP_002438283	hypothetical protein SORBIDRAFT_10g011110 [Sorghum bicolor]	66.4352	1e-160	432	470	21	1262	39	469	3	0	Q766C2	Aspartic proteinase nepenthesin-2 OS=Nepenthes gracilis GN=nep2 PE=1 SV=1	35.014	1e-49	357	438	240	1265	92	436	3	0
EG01Contigs_augustus-EGC01001687-abinit-gene-0.0-mRNA-1	EGC01001687	929	1585	657	-	657													XP_002285758	PREDICTED: hypothetical protein [Vitis vinifera]	61.8834	2e-74	223	228	1	654	6	228	1	0	P0C8Q9	Uncharacterized protein At5g19025 OS=Arabidopsis thaliana GN=At5g19025 PE=2 SV=3	32.7511	1e-24	229	259	67	654	19	245	1	0
EG01Contigs_fgenesh-EGC01001690-abinit-gene-0.2-mRNA-1	EGC01001690	23	1666	1644	+	1644													XP_002266309	PREDICTED: hypothetical protein [Vitis vinifera]	46.1538	1e-118	546	1092	25	1641	110	651	1	0	C0LGP4	Probable LRR receptor-like serine/threonine-protein kinase At3g47570 OS=Arabidopsis thaliana GN=At3g47570 PE=1 SV=1	38.7868	3e-94	544	1010	37	1641	3	541	1	0
EG01Contigs_augustus-EGC01001705-abinit-gene-0.0-mRNA-1	EGC01001705	1050	1788	739	-	543	NM_001056224	Oryza sativa Japonica Group Os03g0271200 (Os03g0271200) mRNA, complete cds	84.6715	5e-21	137		3069	301	437	1063	1199	1	XP_002280661	PREDICTED: hypothetical protein [Vitis vinifera]	82.4859	2e-85	177	808	1	531	211	387	1	0	Q9STE8	Protein TOC75-3, chloroplastic OS=Arabidopsis thaliana GN=TOC75-3 PE=1 SV=1	80.226	6e-82	177	818	1	531	221	397	1	0
EG01Contigs_maker-EGC01001707-fgenesh-gene-0.4-mRNA-1	EGC01001707	510	1788	1279	+	495	XM_002464993	Sorghum bicolor hypothetical protein, mRNA	86.5546	3e-22	119		708	127	245	139	257	1	XP_002273871	PREDICTED: hypothetical protein isoform 2 [Vitis vinifera]	65.6442	2e-55	163	232	10	495	2	163	1	0	Q9FUS8	Glutathione S-transferase U17 OS=Arabidopsis thaliana GN=GSTU17 PE=2 SV=1	61.3497	2e-48	163	227	10	495	2	164	1	0
EG01Contigs_augustus-EGC01001728-abinit-gene-0.0-mRNA-1	EGC01001728	172	1773	1602	+	1173													XP_002277982	PREDICTED: hypothetical protein [Vitis vinifera]	41.5217	4e-68	460	1595	3	1127	687	1134	3	0	Q94KE2	Protein TIME FOR COFFEE OS=Arabidopsis thaliana GN=TIC PE=1 SV=2	32.6754	8e-38	456	1550	3	1121	685	1111	3	0
EG01Contigs_augustus-EGC01001729-abinit-gene-0.0-mRNA-1	EGC01001729	481	1749	1269	-	627													NP_001056573	Os06g0109000 [Oryza sativa Japonica Group]	56.391	6e-73	266	363	13	627	12	277	1	0
EG01Contigs_maker-EGC01001743-snap-gene-0.5-mRNA-1	EGC01001743	95	787	693	+	468	XM_002882392	Arabidopsis lyrata subsp. lyrata hypothetical protein, mRNA	85.3503	3e-28	157		1693	2	158	1090	1246	1	XP_002515218	Glycogen synthase kinase-3 beta, putative [Ricinus communis]	72.9032	2e-60	155	409	1	465	289	409	1	0	P43288	Shaggy-related protein kinase alpha OS=Arabidopsis thaliana GN=ASK1 PE=2 SV=3	70.9677	5e-59	155	405	1	465	285	405	1	0	NM_111458	Arabidopsis thaliana Shaggy-related protein kinase gamma (ATSK12) mRNA, complete cds	84.0764	2e-24	157	1740	2
EG01Contigs_fgenesh-EGC01001771-abinit-gene-0.2-mRNA-1	EGC01001771	939	1469	531	-	531	XM_002269751	PREDICTED: Vitis vinifera hypothetical protein LOC100251493 (LOC100251493), mRNA	88.4146	6e-42	164		3742	241	404	3154	3317	1	XP_002269787	PREDICTED: hypothetical protein [Vitis vinifera]	74.2138	1e-60	159	1136	1	474	981	1130	1	0
EG01Contigs_maker-EGC01001778-fgenesh-gene-0.2-mRNA-1	EGC01001778	175	637	463	-	381	XM_002269689	PREDICTED: Vitis vinifera hypothetical protein LOC100265830 (LOC100265830), partial mRNA	82.1012	4e-33	257		1853	110	366	11	267	1	NP_199656	protein SKU5 similar 3 [Arabidopsis thaliana]	81.8898	8e-65	127	621	1	381	49	175	1	0	Q8VXX5	Monocopper oxidase-like protein SKS1 OS=Arabidopsis thaliana GN=SKS1 PE=1 SV=1	68.5039	3e-54	127	589	1	381	49	175	1	0	NM_124220	Arabidopsis thaliana protein SKU5 similar 3 (sks3) mRNA, complete cds	83.8509	1e-24	161	1918	127
EG01Contigs_maker-EGC01001787-snap-gene-0.6-mRNA-1	EGC01001787	594	1429	836	+	621													NP_001042512	Os01g0233500 [Oryza sativa Japonica Group]	45.8128	2e-38	203	508	16	621	53	252	1	0	Q7F830	Cyclin-A1-1 OS=Oryza sativa subsp. japonica GN=CYCA1-1 PE=2 SV=1	45.8128	2e-38	203	508	16	621	53	252	1	0
EG01Contigs_fgenesh-EGC01001788-abinit-gene-0.5-mRNA-1	EGC01001788	675	1284	610	+	610	NM_001058136	Oryza sativa Japonica Group Os03g0802500 (Os03g0802500) mRNA, complete cds	88.0682	3e-44	176		1850	12	187	1193	1368	1	XP_002281222	PREDICTED: hypothetical protein [Vitis vinifera]	61.8785	1e-54	181	526	3	539	338	515	3	0
EG01Contigs_snap-EGC01001793-abinit-gene-0.2-mRNA-1	EGC01001793	116	1147	1032	-	423													NP_001145713	hypothetical protein LOC100279217 [Zea mays]	54.9296	9e-38	142	672	1	411	512	653	1	0	Q0J9X2	Homeobox-leucine zipper protein ROC2 OS=Oryza sativa subsp. japonica GN=ROC2 PE=2 SV=1	54.9296	2e-37	142	784	1	411	627	766	1	0
EG01Contigs_maker-EGC01001800-fgenesh-gene-0.2-mRNA-1	EGC01001800	62	1825	1764	+	693	XM_002468090	Sorghum bicolor hypothetical protein, mRNA	79.6196	6e-30	368		1527	247	614	808	1175	1	XP_002468135	hypothetical protein SORBIDRAFT_01g040190 [Sorghum bicolor]	78.355	1e-103	231	385	1	693	65	295	1	0	C0LGN2	Probable leucine-rich repeat receptor-like serine/threonine-protein kinase At3g14840 OS=Arabidopsis thaliana GN=LRR-RLK PE=1 SV=1	58.6207	4e-72	232	1020	1	693	689	920	1	0
EG01Contigs_maker-EGC01001802-fgenesh-gene-0.4-mRNA-1	EGC01001802	77	790	714	+	609	XM_002447796	Sorghum bicolor hypothetical protein, mRNA	86.9565	3e-22	115		693	224	338	182	296	1	NP_001146860	LOC100280468 [Zea mays]	45.8564	6e-32	181	192	1	543	1	154	1	0	P42736	Ethylene-responsive transcription factor RAP2-3 OS=Arabidopsis thaliana GN=RAP2-3 PE=1 SV=2	49.6403	1e-27	139	248	1	381	1	136	1	0
EG01Contigs_maker-EGC01001804-snap-gene-0.4-mRNA-1	EGC01001804	550	1815	1266	+	777													NP_001046517	Os02g0269600 [Oryza sativa Japonica Group]	58.1673	4e-75	251	735	40	774	402	651	1	0	O65351	Subtilisin-like protease OS=Arabidopsis thaliana GN=ARA12 PE=1 SV=1	39.3382	4e-39	272	757	37	774	417	683	1	0
EG01Contigs_maker-EGC01001808-fgenesh-gene-0.5-mRNA-1	EGC01001808	170	1265	1096	+	909	NM_001067612	Oryza sativa Japonica Group Os08g0167000 (Os08g0167000) mRNA, partial cds	85.7143	2e-21	126		5116	351	476	1107	1232	1	XP_002519942	ATP-binding cassette transporter, putative [Ricinus communis]	72.1014	1e-104	276	634	115	900	28	298	1	0	Q9C6W5	ABC transporter G family member 14 OS=Arabidopsis thaliana GN=ABCG14 PE=2 SV=1	63.522	8e-99	318	648	7	900	8	319	1	0
EG01Contigs_augustus-EGC01001811-abinit-gene-0.0-mRNA-1	EGC01001811	202	1083	882	+	687													XP_002313331	predicted protein [Populus trichocarpa]	47.5771	2e-54	227	423	3	677	46	269	3	0
EG01Contigs_augustus-EGC01001819-abinit-gene-0.0-mRNA-1	EGC01001819	1	528	528	+	528													XP_002310518	cation proton exchanger [Populus trichocarpa]	41.7582	4e-32	182	769	14	517	588	769	2	0	Q9SIT5	Cation/H(+) antiporter 15 OS=Arabidopsis thaliana GN=CHX15 PE=2 SV=1	40.625	4e-30	192	821	8	520	600	790	2	0
EG01Contigs_augustus-EGC01001821-abinit-gene-0.0-mRNA-1	EGC01001821	1	1026	1026	-	1026	NM_001048880	Oryza sativa Japonica Group Os01g0206700 (Os01g0206700) mRNA, complete cds	80.854	1e-90	726		1922	1	726	328	1053	1	XP_002271643	PREDICTED: hypothetical protein isoform 1 [Vitis vinifera]	74.8538	1e-151	342	450	1	1026	1	341	1	0	Q9LWM4	CBL-interacting protein kinase 5 OS=Oryza sativa subsp. japonica GN=CIPK5 PE=2 SV=1	74.1935	1e-148	341	461	1	1023	1	340	1	0
EG01Contigs_maker-EGC01001829-snap-gene-0.6-mRNA-1	EGC01001829	651	1800	1150	-	1059	NM_001196141	Zea mays hypothetical protein LOC100501423 (LOC100501423), mRNA	84.0304	8e-46	263		1592	439	701	641	903	1	XP_002510877	serine-threonine protein kinase, plant-type, putative [Ricinus communis]	67.5516	1e-126	339	363	1	999	35	340	1	0	Q9LSC2	PTI1-like tyrosine-protein kinase At3g15890 OS=Arabidopsis thaliana GN=At3g15890 PE=1 SV=1	47.3354	1e-76	319	361	10	963	35	318	1	0
EG01Contigs_snap-EGC01001832-abinit-gene-0.2-mRNA-1	EGC01001832	912	1588	677	+	609													NP_001051585	Os03g0800500 [Oryza sativa Japonica Group]	73.057	2e-73	193	322	31	609	99	282	1	0
EG01Contigs_fgenesh-EGC01001844-abinit-gene-0.3-mRNA-1	EGC01001844	1176	1772	597	-	597	XM_002463275	Sorghum bicolor hypothetical protein, mRNA	83.1169	4e-49	308		2349	16	323	400	707	1	XP_002265532	PREDICTED: hypothetical protein isoform 1 [Vitis vinifera]	64.6067	4e-71	178	778	1	534	121	296	1	0	Q9SFB8	Phosphatidylinositol-4-phosphate 5-kinase 6 OS=Arabidopsis thaliana GN=PIP5K6 PE=2 SV=1	59.5376	4e-60	173	715	1	519	87	256	1	0
EG01Contigs_snap-EGC01001846-abinit-gene-0.1-mRNA-1	EGC01001846	753	1226	474	-	474													XP_002266422	PREDICTED: hypothetical protein [Vitis vinifera]	46.9512	2e-31	164	287	1	465	117	264	1	0
EG01Contigs_augustus-EGC01001850-abinit-gene-0.0-mRNA-1	EGC01001850	1211	1609	399	-	399													NP_001152287	TMV response-related protein [Zea mays]	53.0303	4e-29	132	301	1	390	172	287	1	0
EG01Contigs_augustus-EGC01001851-abinit-gene-0.0-mRNA-1	EGC01001851	149	857	709	+	642													XP_002271239	PREDICTED: hypothetical protein [Vitis vinifera]	58.042	8e-41	143	875	61	459	36	176	1	0	Q9FFK8	NF-X1-type zinc finger protein NFXL2 OS=Arabidopsis thaliana GN=NFXL2 PE=2 SV=2	50.6944	1e-31	144	883	49	459	44	185	1	0
EG01Contigs_augustus-EGC01001852-abinit-gene-0.0-mRNA-1	EGC01001852	1	934	934	-	751	NM_001052987	Oryza sativa Japonica Group Os02g0252600 (Os02g0252600) mRNA, partial cds	87.069	1e-22	116		3312	511	626	486	601	1	XP_002275527	PREDICTED: hypothetical protein [Vitis vinifera]	51.1211	1e-50	223	357	25	636	6	225	1	0
EG01Contigs_augustus-EGC01001859-abinit-gene-0.0-mRNA-1	EGC01001859	1192	1759	568	+	471													XP_002284362	PREDICTED: hypothetical protein [Vitis vinifera]	66.6667	1e-55	159	472	1	468	170	322	1	0
EG01Contigs_fgenesh-EGC01001867-abinit-gene-0.1-mRNA-1	EGC01001867	848	1783	936	-	936													XP_002449976	hypothetical protein SORBIDRAFT_05g026480 [Sorghum bicolor]	39.0335	7e-38	269	1025	22	741	738	1003	1	0
EG01Contigs_maker-EGC01001870-snap-gene-0.1-mRNA-1	EGC01001870	40	1764	1725	+	1674	XM_002523166	Ricinus communis conserved hypothetical protein, mRNA	90.5437	0	846		1356	841	1674	1	840	1	YP_003540995	Ycf2 [Phoenix dactylifera]	94.8718	0	585	2301	1	1674	860	1444	1	0	Q0G9F7	Protein ycf2 OS=Liriodendron tulipifera GN=ycf2-A PE=3 SV=1	90	0	590	2292	4	1674	857	1444	1	0
EG01Contigs_fgenesh-EGC01001880-abinit-gene-0.1-mRNA-1	EGC01001880	363	1100	738	-	453	XM_002272203	PREDICTED: Vitis vinifera hypothetical protein LOC100250152 (LOC100250152), mRNA	87.619	4e-21	105		1491	10	114	457	561	1	XP_002283372	PREDICTED: hypothetical protein [Vitis vinifera]	71.5232	2e-58	151	506	1	453	148	298	1	0
EG01Contigs_snap-EGC01001891-abinit-gene-0.2-mRNA-1	EGC01001891	1085	1739	655	+	444													NP_001064963	Os10g0497900 [Oryza sativa Japonica Group]	60.1351	6e-45	148	447	1	438	47	189	1	0
EG01Contigs_augustus-EGC01001893-abinit-gene-0.0-mRNA-1	EGC01001893	586	1026	441	-	441	XM_002454434	Sorghum bicolor hypothetical protein, mRNA	87.4251	5e-39	167		735	10	176	385	551	1	NP_001152607	growth-regulating factor [Zea mays]	78.481	3e-30	79	229	1	237	129	206	1	0
EG01Contigs_snap-EGC01001906-abinit-gene-0.2-mRNA-1	EGC01001906	66	1341	1276	+	774													XP_002272395	PREDICTED: hypothetical protein [Vitis vinifera]	34.1463	5e-32	246	1062	36	773	814	1047	3	0
EG01Contigs_maker-EGC01001911-fgenesh-gene-0.4-mRNA-1	EGC01001911	252	1086	835	+	747													XP_002262857	PREDICTED: hypothetical protein [Vitis vinifera]	63.1356	6e-86	236	572	2	709	120	355	2	0	O80763	Probable nucleoredoxin 1 OS=Arabidopsis thaliana GN=At1g60420 PE=1 SV=1	57.6271	2e-76	236	578	2	709	123	358	2	0
EG01Contigs_snap-EGC01001934-abinit-gene-0.1-mRNA-1	EGC01001934	82	1511	1430	+	681													XP_002284180	PREDICTED: hypothetical protein [Vitis vinifera]	64.8889	2e-78	225	707	3	677	435	657	3	0	Q9MAH1	TPR repeat-containing thioredoxin TTL1 OS=Arabidopsis thaliana GN=TTL1 PE=1 SV=1	46.6667	6e-57	225	699	3	677	425	649	3	0
EG01Contigs_augustus-EGC01001937-abinit-gene-0.0-mRNA-1	EGC01001937	589	1093	505	+	396													XP_002275292	PREDICTED: hypothetical protein [Vitis vinifera]	73.2824	7e-53	131	744	1	384	1	131	1	0
EG01Contigs_snap-EGC01001938-abinit-gene-0.3-mRNA-1	EGC01001938	292	1005	714	-	714													XP_002510598	conserved hypothetical protein [Ricinus communis]	40.7407	4e-46	270	275	1	711	1	269	1	0	Q9SGS5	Uncharacterized protein At1g76070 OS=Arabidopsis thaliana GN=At1g76070 PE=1 SV=1	33.8346	2e-27	266	272	31	708	17	269	1	0
EG01Contigs_snap-EGC01001940-abinit-gene-0.1-mRNA-1	EGC01001940	736	1207	472	-	372	XM_002513738	Ricinus communis conserved hypothetical protein, mRNA	90.4255	3e-24	94		1569	25	118	1201	1294	1	NP_001063348	Os09g0453900 [Oryza sativa Japonica Group]	74.0157	8e-51	127	418	1	363	289	415	1	0
EG01Contigs_fgenesh-EGC01001949-abinit-gene-0.1-mRNA-1	EGC01001949	74	1267	1194	+	477	NM_001073501	Oryza sativa Japonica Group Os12g0548100 (Os12g0548100) mRNA, complete cds	86.7133	2e-29	143		4113	249	391	3139	3281	1	NP_193324	condensin-2 complex subunit D3 [Arabidopsis thaliana]	61.7647	7e-48	170	1314	2	424	922	1091	2	0
EG01Contigs_maker-EGC01001950-snap-gene-0.3-mRNA-1	EGC01001950	165	717	553	+	486													XP_002265005	PREDICTED: hypothetical protein [Vitis vinifera]	58.642	2e-48	162	800	1	486	53	207	1	0	Q0JA82	Ent-kaur-16-ene synthase, chloroplastic OS=Oryza sativa subsp. japonica GN=KS1 PE=1 SV=1	53.7975	4e-47	158	756	13	486	7	157	1	0
EG01Contigs_fgenesh-EGC01001951-abinit-gene-0.2-mRNA-1	EGC01001951	861	1769	909	+	909													XP_002281645	PREDICTED: hypothetical protein [Vitis vinifera]	31.3916	1e-35	309	858	22	900	3	307	1	0	Q9MA85	Pentatricopeptide repeat-containing protein At3g05340 OS=Arabidopsis thaliana GN=PCMP-E83 PE=2 SV=2	34.2412	8e-32	257	658	142	906	233	484	1	0
EG01Contigs_fgenesh-EGC01001952-abinit-gene-0.1-mRNA-1	EGC01001952	644	1265	622	-	402	NM_001143558	Zea mays LOC100217199 (pco135246), mRNA	94.6429	4e-42	112		1867	29	140	1080	1191	1	NP_001050223	Os03g0376900 [Oryza sativa Japonica Group]	62.2951	3e-40	122	464	1	366	295	414	1	0	Q9MAC5	Polypyrimidine tract-binding protein homolog 1 OS=Arabidopsis thaliana GN=PTB PE=2 SV=1	53.211	3e-25	109	399	1	312	292	399	1	0
EG01Contigs_snap-EGC01001953-abinit-gene-0.3-mRNA-1	EGC01001953	196	1344	1149	+	1149	NM_001063635	Oryza sativa Japonica Group Os06g0207500 (Os06g0207500) mRNA, partial cds	84.3972	1e-20	141		2585	985	1125	1108	1248	1	XP_002534536	conserved hypothetical protein [Ricinus communis]	36.631	2e-48	374	618	43	1149	21	317	1	0
EG01Contigs_fgenesh-EGC01001956-abinit-gene-0.3-mRNA-1	EGC01001956	219	988	770	-	770													XP_002321040	predicted protein [Populus trichocarpa]	64.9606	4e-93	254	271	1	762	17	270	1	0	Q7FAE1	Momilactone A synthase OS=Oryza sativa subsp. japonica GN=Os04g0179200 PE=2 SV=1	47.1774	1e-56	248	274	1	738	21	263	1	0
EG01Contigs_snap-EGC01001958-abinit-gene-0.2-mRNA-1	EGC01001958	57	1145	1089	+	963	NM_001176172	Zea mays hypothetical protein LOC100383524 (LOC100383524), mRNA	83.2551	1e-110	639		1868	182	819	949	1586	1	XP_002271922	PREDICTED: hypothetical protein [Vitis vinifera]	85.0467	1e-158	321	475	11	961	156	475	2	0
EG01Contigs_augustus-EGC01001960-abinit-gene-0.0-mRNA-1	EGC01001960	1244	1804	561	-	561													XP_002458362	hypothetical protein SORBIDRAFT_03g032050 [Sorghum bicolor]	70.5882	6e-73	187	480	4	555	292	478	1	0	Q4R1I9	Anthocyanidin 5,3-O-glucosyltransferase OS=Rosa hybrid cultivar GN=RhGT1 PE=2 SV=1	52.6882	1e-51	186	473	1	555	292	472	1	0
EG01Contigs_fgenesh-EGC01001961-abinit-gene-0.3-mRNA-1	EGC01001961	538	1293	756	-	756													XP_002263854	PREDICTED: hypothetical protein [Vitis vinifera]	77.2908	1e-118	251	903	1	753	653	903	1	0	O24370	Linoleate 13S-lipoxygenase 2-1, chloroplastic OS=Solanum tuberosum GN=LOX2.1 PE=1 SV=1	64.5418	1e-101	251	899	1	753	649	899	1	0
EG01Contigs_augustus-EGC01001967-abinit-gene-0.0-mRNA-1	EGC01001967	997	1323	327	-	327													XP_002515422	conserved hypothetical protein [Ricinus communis]	67.9012	4e-27	81	100	25	267	5	85	1	0
EG01Contigs_maker-EGC01001972-snap-gene-0.5-mRNA-1	EGC01001972	154	1029	876	+	483													NP_001065921	Os11g0186200 [Oryza sativa Japonica Group]	73.8854	2e-64	157	482	5	475	323	479	2	0	Q70DU8	Aldehyde dehydrogenase family 3 member H1 OS=Arabidopsis thaliana GN=ALDH3H1 PE=2 SV=2	66.8831	1e-55	154	484	5	466	329	482	2	0
EG01Contigs_fgenesh-EGC01001977-abinit-gene-0.1-mRNA-1	EGC01001977	87	1376	1290	+	1290	XM_002331270	Populus trichocarpa predicted protein, mRNA	84.1176	5e-26	170		3066	750	919	2206	2375	1	XP_002271317	PREDICTED: hypothetical protein [Vitis vinifera]	55.9701	1e-121	402	632	3	1199	77	472	3	0	C0LGP4	Probable LRR receptor-like serine/threonine-protein kinase At3g47570 OS=Arabidopsis thaliana GN=At3g47570 PE=1 SV=1	50.86	1e-109	407	1010	3	1199	488	890	3	0
EG01Contigs_fgenesh-EGC01001985-abinit-gene-0.2-mRNA-1	EGC01001985	902	1462	561	+	561													XP_002520515	Transcriptional regulator SUPERMAN, putative [Ricinus communis]	39.6226	7e-29	212	246	1	558	32	234	1	0
EG01Contigs_augustus-EGC01001992-abinit-gene-0.0-mRNA-1	EGC01001992	116	586	471	+	471	XM_002301101	Populus trichocarpa predicted protein (MYB112), mRNA	89.7959	4e-24	98		423	1	98	267	364	1
EG01Contigs_augustus-EGC01001995-abinit-gene-0.0-mRNA-1	EGC01001995	984	1685	702	-	702													XP_002513844	Auxin response factor, putative [Ricinus communis]	53.3654	9e-62	208	603	82	702	168	367	1	0	Q653H7	Auxin response factor 18 OS=Oryza sativa subsp. japonica GN=ARF18 PE=2 SV=1	51.8692	2e-60	214	700	82	702	166	375	1	0
EG01Contigs_augustus-EGC01001996-abinit-gene-0.0-mRNA-1	EGC01001996	1071	1472	402	+	402													XP_002534087	zinc finger protein, putative [Ricinus communis]	48.9051	1e-22	137	155	19	399	21	155	1	0
EG01Contigs_snap-EGC01002002-abinit-gene-0.2-mRNA-1	EGC01002002	57	683	627	+	627													NP_001059873	Os07g0537300 [Oryza sativa Japonica Group]	40.5941	4e-38	202	348	6	605	61	262	3	0	Q9LRJ9	Cysteine-rich repeat secretory protein 38 OS=Arabidopsis thaliana GN=CRRSP38 PE=2 SV=1	37.5	5e-34	184	252	3	551	71	252	3	0
EG01Contigs_fgenesh-EGC01002005-abinit-gene-0.1-mRNA-1	EGC01002005	123	1163	1041	+	1041													XP_002525457	leucine-rich repeat containing protein, putative [Ricinus communis]	43.1953	1e-61	338	1177	19	1026	485	807	1	0	Q9LRR4	Putative disease resistance RPP13-like protein 1 OS=Arabidopsis thaliana GN=RPPL1 PE=2 SV=1	36.1272	7e-44	346	1054	43	1035	492	829	1	0
EG01Contigs_fgenesh-EGC01002010-abinit-gene-0.2-mRNA-1	EGC01002010	678	1734	1057	-	456													NP_001050822	Os03g0659900 [Oryza sativa Japonica Group]	51.2195	8e-36	164	664	1	441	501	660	1	0
EG01Contigs_snap-EGC01002019-abinit-gene-0.1-mRNA-1	EGC01002019	816	1480	665	+	444													XP_002526372	Protein MLO, putative [Ricinus communis]	59.5588	7e-39	136	594	1	402	1	136	1	0	O80961	MLO-like protein 12 OS=Arabidopsis thaliana GN=MLO12 PE=2 SV=2	51.6949	2e-28	118	576	22	375	6	119	1	0
EG01Contigs_fgenesh-EGC01002039-abinit-gene-0.3-mRNA-1	EGC01002039	697	1523	827	+	387													XP_002310573	predicted protein [Populus trichocarpa]	77.3438	1e-52	128	374	1	384	248	374	1	0
EG01Contigs_fgenesh-EGC01002046-abinit-gene-0.2-mRNA-1	EGC01002046	614	1204	591	-	591													XP_002301923	predicted protein [Populus trichocarpa]	44.5205	1e-23	146	208	136	561	53	198	1	0
EG01Contigs_maker-EGC01002048-snap-gene-0.4-mRNA-1	EGC01002048	41	1068	1028	+	564	XM_002454508	Sorghum bicolor hypothetical protein, mRNA	87.4419	3e-53	215		1074	1	215	284	498	1	NP_001043336	Os01g0558600 [Oryza sativa Japonica Group]	77.5401	3e-74	187	202	1	561	46	202	1	0	P40392	Ras-related protein RIC1 OS=Oryza sativa subsp. japonica GN=RIC1 PE=2 SV=2	77.5401	4e-74	187	202	1	561	46	202	1	0
EG01Contigs_fgenesh-EGC01002049-abinit-gene-0.3-mRNA-1	EGC01002049	857	1387	531	+	531													XP_002327070	predicted protein [Populus trichocarpa]	54.5977	1e-44	174	402	1	516	1	165	1	0
EG01Contigs_snap-EGC01002060-abinit-gene-0.1-mRNA-1	EGC01002060	625	984	360	+	360													XP_002264334	PREDICTED: hypothetical protein [Vitis vinifera]	50.8333	5e-24	120	509	1	360	1	117	1	0
EG01Contigs_snap-EGC01002072-abinit-gene-0.2-mRNA-1	EGC01002072	522	1779	1258	+	705													XP_002452646	hypothetical protein SORBIDRAFT_04g029830 [Sorghum bicolor]	69.3617	6e-82	235	500	3	704	168	374	3	0
EG01Contigs_augustus-EGC01002076-abinit-gene-0.0-mRNA-1	EGC01002076	813	1217	405	+	405													NP_001064062	Os10g0119200 [Oryza sativa Japonica Group]	48.1203	7e-26	133	1092	6	404	63	195	3	0	Q8VZG8	Probable LRR receptor-like serine/threonine-protein kinase At4g08850 OS=Arabidopsis thaliana GN=At4g08850 PE=1 SV=3	42.5373	4e-22	134	1045	3	404	94	227	3	0
EG01Contigs_fgenesh-EGC01002077-abinit-gene-0.1-mRNA-1	EGC01002077	248	1195	948	-	948													XP_002510678	conserved hypothetical protein [Ricinus communis]	42.7632	8e-61	304	949	28	930	14	310	1	0	Q9SFW8	Protein NLP5 OS=Arabidopsis thaliana GN=NLP5 PE=2 SV=1	41.8301	6e-52	306	808	37	930	9	275	1	0
EG01Contigs_fgenesh-EGC01002082-abinit-gene-0.1-mRNA-1	EGC01002082	499	1041	543	-	543													XP_002279597	PREDICTED: hypothetical protein [Vitis vinifera]	53.3708	5e-43	178	413	22	543	235	403	1	0
EG01Contigs_snap-EGC01002087-abinit-gene-0.2-mRNA-1	EGC01002087	1030	1775	746	+	396													XP_002447403	hypothetical protein SORBIDRAFT_06g000390 [Sorghum bicolor]	72.9508	4e-49	122	206	2	367	84	205	2	0
EG01Contigs_fgenesh-EGC01002106-abinit-gene-0.1-mRNA-1	EGC01002106	659	1315	657	-	657													XP_002270666	PREDICTED: hypothetical protein [Vitis vinifera]	47.2222	4e-49	252	253	1	654	3	253	1	0
EG01Contigs_snap-EGC01002110-abinit-gene-0.2-mRNA-1	EGC01002110	89	1146	1058	+	978													XP_002277675	PREDICTED: hypothetical protein [Vitis vinifera]	72.5309	1e-145	324	549	4	975	227	549	1	0	P10478	Endo-1,4-beta-xylanase Z OS=Clostridium thermocellum (strain ATCC 27405 / DSM 1237) GN=xynZ PE=1 SV=3	26.6932	1e-23	251	837	13	711	551	795	1	0
EG01Contigs_fgenesh-EGC01002116-abinit-gene-0.3-mRNA-1	EGC01002116	99	1778	1680	+	1680	XM_002277183	PREDICTED: Vitis vinifera hypothetical protein LOC100240913, transcript variant 1 (LOC100240913), mRNA	85	2e-22	140		2785	1264	1403	1587	1726	1	NP_001105655	S-domain class receptor-like kinase3 [Zea mays]	58.9606	0	558	826	13	1680	115	671	1	0	O64477	G-type lectin S-receptor-like serine/threonine-protein kinase At2g19130 OS=Arabidopsis thaliana GN=At2g19130 PE=2 SV=1	55.9028	1e-179	576	828	1	1680	103	669	1	0
EG01Contigs_augustus-EGC01002121-abinit-gene-0.0-mRNA-1	EGC01002121	58	1599	1542	+	1542													XP_002282333	PREDICTED: hypothetical protein [Vitis vinifera]	59.381	1e-166	517	765	4	1536	253	764	1	0	O65351	Subtilisin-like protease OS=Arabidopsis thaliana GN=ARA12 PE=1 SV=1	42.3598	3e-96	517	757	43	1533	260	756	1	0
EG01Contigs_maker-EGC01002125-augustus-gene-0.4-mRNA-1	EGC01002125	1	622	622	-	372	XM_002285371	PREDICTED: Vitis vinifera hypothetical protein LOC100254363 (LOC100254363), mRNA	86.1486	2e-68	296		2052	73	368	1139	1434	1	XP_002265494	PREDICTED: hypothetical protein [Vitis vinifera]	92.7419	6e-65	124	430	1	372	287	410	1	0	O22300	Homeobox protein knotted-1-like LET12 OS=Solanum lycopersicum GN=LET12 PE=2 SV=1	91.9355	1e-64	124	426	1	372	281	404	1	0
EG01Contigs_augustus-EGC01002131-abinit-gene-0.0-mRNA-1	EGC01002131	705	1322	618	-	618													XP_002264734	PREDICTED: hypothetical protein [Vitis vinifera]	53.0055	1e-52	183	397	73	618	24	206	1	0	Q94BT2	Auxin-induced in root cultures protein 12 OS=Arabidopsis thaliana GN=AIR12 PE=1 SV=3	47.0588	1e-39	204	252	1	600	1	202	1	0
EG01Contigs_maker-EGC01002139-augustus-gene-0.2-mRNA-1	EGC01002139	2	1778	1777	-	477	XM_002437964	Sorghum bicolor hypothetical protein, mRNA	79.8715	8e-44	467		1871	1	467	311	777	1	XP_002438009	hypothetical protein SORBIDRAFT_10g006430 [Sorghum bicolor]	83.0189	4e-74	159	461	1	477	71	229	1	0	P23902	3-oxoacyl-[acyl-carrier-protein] synthase I, chloroplastic OS=Hordeum vulgare GN=KAS12 PE=1 SV=1	79.2453	1e-70	159	462	1	477	72	230	1	0
EG01Contigs_maker-EGC01002140-snap-gene-0.6-mRNA-1	EGC01002140	380	1746	1367	-	945													XP_002519290	Polygalacturonase precursor, putative [Ricinus communis]	76.8997	1e-152	329	479	1	942	152	479	1	0	Q949Z1	Polygalacturonase At1g48100 OS=Arabidopsis thaliana GN=At1g48100 PE=2 SV=1	73.2704	1e-142	318	475	1	909	146	463	1	0
EG01Contigs_augustus-EGC01002141-abinit-gene-0.0-mRNA-1	EGC01002141	98	556	459	+	459													XP_002273821	PREDICTED: hypothetical protein [Vitis vinifera]	48.9796	9e-29	147	297	7	438	156	296	1	0
EG01Contigs_fgenesh-EGC01002143-abinit-gene-0.2-mRNA-1	EGC01002143	167	1731	1565	-	423													XP_002514767	conserved hypothetical protein [Ricinus communis]	67.2566	2e-35	113	1065	1	339	950	1061	1	0
EG01Contigs_snap-EGC01002146-abinit-gene-0.2-mRNA-1	EGC01002146	10	1675	1666	-	1666	NM_001068971	Oryza sativa Japonica Group Os08g0548500 (Os08g0548500) mRNA, complete cds	83.6364	1e-110	605		2359	123	721	513	1114	1	XP_002460575	hypothetical protein SORBIDRAFT_02g031110 [Sorghum bicolor]	68.8153	0	574	650	4	1662	64	635	1	0	Q02817	Mucin-2 OS=Homo sapiens GN=MUC2 PE=1 SV=2	28.536	1e-23	403	5179	104	1240	1406	1760	2	0
EG01Contigs_maker-EGC01002155-snap-gene-0.2-mRNA-1	EGC01002155	775	1740	966	-	864													XP_002273399	PREDICTED: hypothetical protein [Vitis vinifera]	35.8025	5e-46	324	1773	1	864	1338	1636	1	0	C0LGS2	Probable LRR receptor-like serine/threonine-protein kinase At4g36180 OS=Arabidopsis thaliana GN=At4g36180 PE=1 SV=1	31.2903	2e-28	310	1136	7	861	411	689	1	0
EG01Contigs_maker-EGC01002160-fgenesh-gene-0.4-mRNA-1	EGC01002160	100	1088	989	+	864	XM_002277147	PREDICTED: Vitis vinifera hypothetical protein LOC100266738 (LOC100266738), mRNA	95.5882	1e-22	68		1321	160	227	578	645	1	NP_683267	squamosa promoter-binding-like protein 8 [Arabidopsis thaliana]	54.6448	2e-45	183	333	34	516	146	325	1	0	Q8GXL3	Squamosa promoter-binding-like protein 8 OS=Arabidopsis thaliana GN=SPL8 PE=1 SV=2	54.6448	3e-45	183	333	34	516	146	325	1	0
EG01Contigs_fgenesh-EGC01002177-abinit-gene-0.4-mRNA-1	EGC01002177	50	1417	1368	+	1368	XM_002982862	Selaginella moellendorffii phenylalanine ammonia-lyase (PAL3-2b), mRNA	82.6377	8e-96	599		2040	1	596	775	1370	1	XP_002278516	PREDICTED: hypothetical protein [Vitis vinifera]	76.7391	0	460	766	1	1362	305	764	1	0	P45724	Phenylalanine ammonia-lyase 2 OS=Arabidopsis thaliana GN=PAL2 PE=1 SV=2	66.5083	1e-159	421	717	1	1251	295	715	1	0
EG01Contigs_snap-EGC01002179-abinit-gene-0.2-mRNA-1	EGC01002179	12	605	594	+	447	XM_002268833	PREDICTED: Vitis vinifera hypothetical protein LOC100245519 (LOC100245519), mRNA	82.9545	6e-23	176		486	160	335	103	278	1	NP_001105271	barren stalk1 [Zea mays]	53.0612	9e-31	147	219	10	420	1	137	1	0	Q7XAQ6	Transcription factor LAX PANICLE OS=Oryza sativa subsp. japonica GN=LAX PE=1 SV=1	81.8182	9e-30	77	215	130	360	29	105	1	0
EG01Contigs_fgenesh-EGC01002185-abinit-gene-0.1-mRNA-1	EGC01002185	495	1583	1089	-	549	XM_002278592	PREDICTED: Vitis vinifera hypothetical protein LOC100249903 (LOC100249903), mRNA	83.1461	9e-75	445		1959	52	493	690	1134	1	XP_002278750	PREDICTED: hypothetical protein [Vitis vinifera]	87.5	5e-85	168	546	1	501	178	345	1	0	Q84KG5	Carotenoid 9,10(9',10')-cleavage dioxygenase OS=Crocus sativus GN=CCD PE=1 SV=1	88.0952	3e-84	168	546	1	501	177	344	1	0
EG01Contigs_fgenesh-EGC01002187-abinit-gene-0.5-mRNA-1	EGC01002187	373	1284	912	+	912													XP_002489060	hypothetical protein SORBIDRAFT_0186s002010 [Sorghum bicolor]	56.9079	4e-83	304	439	1	900	130	399	1	0	A1T7H8	Translation initiation factor IF-2 OS=Mycobacterium vanbaalenii (strain DSM 7251 / PYR-1) GN=infB PE=3 SV=1	35.8885	2e-21	287	930	14	820	59	315	-3	0
EG01Contigs_fgenesh-EGC01002193-abinit-gene-0.2-mRNA-1	EGC01002193	56	1529	1474	+	918													NP_001048466	Os02g0809900 [Oryza sativa Japonica Group]	75.1656	1e-133	302	305	10	912	3	304	1	0
EG01Contigs_fgenesh-EGC01002199-abinit-gene-0.1-mRNA-1	EGC01002199	229	1686	1458	-	528													XP_002279752	PREDICTED: hypothetical protein [Vitis vinifera]	62.8866	2e-23	97	525	1	291	249	342	1	0
EG01Contigs_snap-EGC01002202-abinit-gene-0.2-mRNA-1	EGC01002202	1068	1661	594	-	372													XP_002272410	PREDICTED: hypothetical protein [Vitis vinifera]	81.4516	2e-53	124	1051	1	372	1	123	1	0	Q8IY18	Structural maintenance of chromosomes protein 5 OS=Homo sapiens GN=SMC5 PE=1 SV=2	45.1327	2e-21	113	1101	37	372	42	152	1	0
EG01Contigs_snap-EGC01002205-abinit-gene-0.2-mRNA-1	EGC01002205	270	1650	1381	-	441													XP_002275328	PREDICTED: hypothetical protein [Vitis vinifera]	58.9041	4e-39	146	353	1	435	21	155	1	0
EG01Contigs_fgenesh-EGC01002206-abinit-gene-0.2-mRNA-1	EGC01002206	229	645	417	-	417	NM_001155993	Zea mays LOC100283091 (si606018d05), mRNA	81.5341	2e-44	352		2063	1	352	912	1263	1	NP_001046943	Os02g0513000 [Oryza sativa Japonica Group]	97.4359	1e-61	117	526	1	351	224	340	1	0	Q9FE20	Serine/threonine-protein kinase PBS1 OS=Arabidopsis thaliana GN=PBS1 PE=1 SV=1	94.0171	2e-59	117	456	1	351	188	304	1	0	NM_121319	Arabidopsis thaliana serine/threonine-protein kinase PBS1 (PBS1) mRNA, complete cds	80.6691	6e-27	269	1849	1
EG01Contigs_fgenesh-EGC01002207-abinit-gene-0.2-mRNA-1	EGC01002207	1094	1608	515	-	515													XP_002275125	PREDICTED: hypothetical protein [Vitis vinifera]	54.023	5e-40	174	257	1	513	85	240	1	0
EG01Contigs_maker-EGC01002211-snap-gene-0.1-mRNA-1	EGC01002211	999	1509	511	-	401	NM_001158996	Zea mays LOC100286108 (pco137126), mRNA	79.8107	6e-26	317		2021	23	339	712	1028	1	NP_001050301	Os03g0397400 [Oryza sativa Japonica Group]	84.5528	3e-53	123	437	1	369	141	263	1	0	Q5KQN0	Vacuolar cation/proton exchanger 2 OS=Oryza sativa subsp. japonica GN=CAX2 PE=2 SV=2	84.5528	4e-53	123	437	1	369	141	263	1	0
EG01Contigs_maker-EGC01002216-fgenesh-gene-0.3-mRNA-1	EGC01002216	926	1706	781	-	438													NP_001042073	Os01g0157900 [Oryza sativa Japonica Group]	68.2759	7e-60	145	235	1	435	90	234	1	0	B4FUS3	Cell number regulator 8 OS=Zea mays GN=CNR8 PE=2 SV=1	68.4932	4e-59	146	233	1	435	87	232	1	0
EG01Contigs_snap-EGC01002218-abinit-gene-0.2-mRNA-1	EGC01002218	118	1689	1572	+	1572													XP_002275471	PREDICTED: similar to subtilase [Vitis vinifera]	51.97	1e-142	533	755	1	1572	37	561	1	0	O64495	Subtilisin-like protease SDD1 OS=Arabidopsis thaliana GN=SDD1 PE=2 SV=1	43.4234	1e-109	555	775	4	1572	26	571	1	0
EG01Contigs_augustus-EGC01002219-abinit-gene-0.0-mRNA-1	EGC01002219	883	1681	799	-	315	XM_002283274	PREDICTED: Vitis vinifera hypothetical protein LOC100266273 (LOC100266273), mRNA	83.6177	6e-50	293		1951	22	314	868	1160	1	XP_002283310	PREDICTED: hypothetical protein [Vitis vinifera]	89.3204	9e-50	103	506	7	315	285	387	1	0	P29677	Mitochondrial-processing peptidase subunit alpha OS=Solanum tuberosum GN=MPP PE=1 SV=1	81.1881	7e-44	101	504	13	315	285	385	1	0
EG01Contigs_maker-EGC01002220-fgenesh-gene-0.2-mRNA-1	EGC01002220	1131	1700	570	-	345	XM_002298167	Populus trichocarpa amidase family protein (AMI5), mRNA	85.4962	2e-22	131		1800	118	248	1249	1379	1	XP_002268888	PREDICTED: hypothetical protein [Vitis vinifera]	74.1071	5e-41	112	607	1	336	386	497	1	0	F4KCL7	Outer envelope protein 64, mitochondrial OS=Arabidopsis thaliana GN=OM64 PE=1 SV=1	60.177	6e-32	113	603	1	336	382	494	1	0
EG01Contigs_fgenesh-EGC01002222-abinit-gene-0.1-mRNA-1	EGC01002222	658	1332	675	-	675													NP_001060642	Os07g0679700 [Oryza sativa Japonica Group]	42.5532	6e-40	235	949	25	666	124	354	1	0	Q6Z3U3	B3 domain-containing protein Os07g0679700 OS=Oryza sativa subsp. japonica GN=Os07g0679700 PE=2 SV=1	42.5532	6e-40	235	949	25	666	124	354	1	0
EG01Contigs_snap-EGC01002227-abinit-gene-0.1-mRNA-1	EGC01002227	133	1138	1006	+	318	XM_002306274	Populus trichocarpa predicted protein, mRNA	89.5652	1e-29	115		1698	31	145	1523	1637	1	XP_002531258	asparagine synthetase, putative [Ricinus communis]	74.6269	2e-21	67	575	30	230	508	571	3	0
EG01Contigs_fgenesh-EGC01002230-abinit-gene-0.2-mRNA-1	EGC01002230	1149	1697	549	-	549	XM_002489218	Sorghum bicolor hypothetical protein (SORBIDRAFT_0011s005450) mRNA, complete cds	83.7209	3e-34	215		1479	85	299	514	728	1	NP_001066552	Os12g0271700 [Oryza sativa Japonica Group]	81.2155	6e-80	181	372	1	543	191	371	1	0	P72580	Prenyl transferase OS=Synechocystis sp. (strain ATCC 27184 / PCC 6803 / N-1) GN=preA PE=3 SV=2	52.1978	5e-46	182	323	1	546	142	323	1	0
EG01Contigs_fgenesh-EGC01002231-abinit-gene-0.2-mRNA-1	EGC01002231	703	1011	309	+	309	XM_002513470	Ricinus communis poly(p)/ATP NAD kinase, putative, mRNA	84.6512	3e-39	215		1599	85	299	1375	1589	1	NP_001147993	NAD kinase 1 [Zea mays]	92.0792	1e-52	101	569	1	303	469	569	1	0	Q5JK52	Probable NAD kinase 1 OS=Oryza sativa subsp. japonica GN=Os01g0957000 PE=2 SV=1	91.0891	8e-51	101	532	1	303	432	532	1	0
EG01Contigs_maker-EGC01002232-snap-gene-0.1-mRNA-1	EGC01002232	582	1160	579	-	468	NM_001185667	Oryza sativa Japonica Group Os01g0790950 (Os01g0790950) mRNA, partial cds	90.3448	1e-102	290		1238	1	274	308	597	1	YP_003433975	photosystem I P700 apoprotein A1 [Typha latifolia]	71.5026	4e-69	193	750	1	468	558	750	1	0	Q3BAP0	Photosystem I P700 chlorophyll a apoprotein A1 OS=Phalaenopsis aphrodite subsp. formosana GN=psaA PE=3 SV=1	71.5026	5e-69	193	750	1	468	558	750	1	0
EG01Contigs_fgenesh-EGC01002242-abinit-gene-0.3-mRNA-1	EGC01002242	384	1235	852	-	852	XM_002446320	Sorghum bicolor hypothetical protein, mRNA	84.9558	6e-43	226		861	156	381	126	351	1	NP_001052680	Os04g0399800 [Oryza sativa Japonica Group]	49.5017	1e-64	301	292	10	849	6	292	1	0	Q9M644	Ethylene-responsive transcription factor LEP OS=Arabidopsis thaliana GN=LEP PE=2 SV=1	42.2727	3e-34	220	211	151	807	18	201	1	0
EG01Contigs_fgenesh-EGC01002243-abinit-gene-0.2-mRNA-1	EGC01002243	1294	1698	405	-	405													XP_002282519	PREDICTED: hypothetical protein [Vitis vinifera]	67.3913	9e-47	138	481	1	402	155	290	1	0	Q9SJ56	BEL1-like homeodomain protein 1 OS=Arabidopsis thaliana GN=BLH1 PE=1 SV=1	49.2424	2e-30	132	680	7	402	284	411	1	0
EG01Contigs_fgenesh-EGC01002247-abinit-gene-0.3-mRNA-1	EGC01002247	87	500	414	-	414	NM_001068973	Oryza sativa Japonica Group Os08g0549000 (Os08g0549000) mRNA, complete cds	88.9831	2e-68	236		1058	1	236	40	275	1	NP_001105949	transcription factor MYB31 [Zea mays]	95	2e-43	80	275	1	240	1	80	1	0	Q9SZP1	Transcription repressor MYB4 OS=Arabidopsis thaliana GN=MYB4 PE=1 SV=1	93.75	2e-42	80	282	1	240	1	80	1	0	NM_120023	Arabidopsis thaliana transcription repressor MYB4 (MYB4) mRNA, complete cds	81.7797	1e-28	236	1287	1
EG01Contigs_fgenesh-EGC01002267-abinit-gene-0.4-mRNA-1	EGC01002267	367	1320	954	+	954	XM_002457928	Sorghum bicolor hypothetical protein, mRNA	81.4985	1e-96	654		1380	264	902	370	1023	1	XP_002457973	hypothetical protein SORBIDRAFT_03g024040 [Sorghum bicolor]	71.4286	1e-123	301	309	67	951	8	308	1	0	Q05212	DNA-damage-repair/toleration protein DRT102 OS=Arabidopsis thaliana GN=DRT102 PE=2 SV=2	61.8421	1e-104	304	310	64	936	12	309	1	0
EG01Contigs_snap-EGC01002278-abinit-gene-0.2-mRNA-1	EGC01002278	272	1738	1467	+	1269													XP_002305650	predicted protein [Populus trichocarpa]	45.1883	1e-103	478	575	37	1269	21	495	1	0
EG01Contigs_fgenesh-EGC01002282-abinit-gene-0.2-mRNA-1	EGC01002282	530	1159	630	+	630													XP_002275328	PREDICTED: hypothetical protein [Vitis vinifera]	50.3311	2e-31	151	353	1	444	9	157	1	0
EG01Contigs_snap-EGC01002284-abinit-gene-0.1-mRNA-1	EGC01002284	1253	1646	394	-	309													NP_001136857	hypothetical protein LOC100217009 [Zea mays]	63.1068	7e-23	103	94	1	306	1	94	1	0
EG01Contigs_maker-EGC01002288-snap-gene-0.6-mRNA-1	EGC01002288	433	1622	1190	-	1155	XM_002308128	Populus trichocarpa laccase 110b (LAC110b), mRNA	88.2353	1e-26	119		2143	22	140	760	878	1	XP_002300066	predicted protein [Populus trichocarpa]	66.416	1e-148	399	580	22	1155	221	580	1	0	Q0DHL2	Laccase-12/13 OS=Oryza sativa subsp. japonica GN=LAC12 PE=2 SV=1	62.0603	1e-134	398	574	22	1155	218	574	1	0
EG01Contigs_maker-EGC01002291-fgenesh-gene-0.3-mRNA-1	EGC01002291	884	1436	553	+	441	XM_002275516	PREDICTED: Vitis vinifera hypothetical protein LOC100263275, transcript variant 1 (LOC100263275), mRNA	81.7722	2e-53	395		1310	34	428	440	834	1	XP_002275552	PREDICTED: hypothetical protein isoform 1 [Vitis vinifera]	91.7808	4e-78	146	244	1	438	99	244	1	0	Q01667	Chlorophyll a-b binding protein 6, chloroplastic OS=Arabidopsis thaliana GN=LHCA1 PE=1 SV=1	91.4894	1e-75	141	241	1	423	99	239	1	0
EG01Contigs_snap-EGC01002302-abinit-gene-0.2-mRNA-1	EGC01002302	5	1723	1719	-	930													XP_002272534	PREDICTED: hypothetical protein [Vitis vinifera]	56.129	1e-103	310	545	1	927	54	361	1	0
EG01Contigs_snap-EGC01002335-abinit-gene-0.2-mRNA-1	EGC01002335	97	1368	1272	-	1272													XP_002265671	PREDICTED: hypothetical protein [Vitis vinifera]	30.3922	2e-35	306	1400	355	1260	61	331	1	0
EG01Contigs_maker-EGC01002350-fgenesh-gene-0.3-mRNA-1	EGC01002350	116	1647	1532	-	810													XP_002299096	predicted protein [Populus trichocarpa]	63.6364	1e-99	264	791	1	786	510	773	1	0	O65351	Subtilisin-like protease OS=Arabidopsis thaliana GN=ARA12 PE=1 SV=1	44.8819	4e-49	254	757	1	753	504	754	1	0
EG01Contigs_snap-EGC01002357-abinit-gene-0.3-mRNA-1	EGC01002357	619	1176	558	+	558	XM_002279065	PREDICTED: Vitis vinifera hypothetical protein LOC100249184 (LOC100249184), mRNA	84.8765	8e-66	324		2584	207	530	342	665	1	XP_002279101	PREDICTED: hypothetical protein [Vitis vinifera]	76.6839	5e-71	193	707	1	558	1	188	1	0	Q02028	Stromal 70 kDa heat shock-related protein, chloroplastic OS=Pisum sativum GN=HSP70 PE=2 SV=1	75.5319	2e-68	188	706	7	558	2	184	1	0
EG01Contigs_fgenesh-EGC01002361-abinit-gene-0.2-mRNA-1	EGC01002361	283	1245	963	-	963													XP_002456483	hypothetical protein SORBIDRAFT_03g037140 [Sorghum bicolor]	36.4261	8e-40	291	897	25	885	31	304	1	0	Q42484	Disease resistance protein RPS2 OS=Arabidopsis thaliana GN=RPS2 PE=1 SV=1	31.25	4e-32	304	909	22	909	162	450	1	0
EG01Contigs_fgenesh-EGC01002368-abinit-gene-0.2-mRNA-1	EGC01002368	4	1749	1746	+	1746													XP_002308399	predicted protein [Populus trichocarpa]	65.3025	0	562	854	58	1743	22	581	1	0	C0LGK9	Probable LRR receptor-like serine/threonine-protein kinase At2g24230 OS=Arabidopsis thaliana GN=At2g24230 PE=2 SV=1	59.3043	0	575	853	22	1743	12	580	1	0
EG01Contigs_fgenesh-EGC01002370-abinit-gene-0.1-mRNA-1	EGC01002370	959	1648	690	-	690													XP_002268223	PREDICTED: hypothetical protein [Vitis vinifera]	68.559	2e-86	229	344	10	687	116	344	1	0	Q680C0	GDSL esterase/lipase At4g10955 OS=Arabidopsis thaliana GN=At4g10955 PE=2 SV=1	53.4188	5e-67	234	350	10	684	120	349	1	0
EG01Contigs_augustus-EGC01002374-abinit-gene-0.0-mRNA-1	EGC01002374	120	889	770	+	672													XP_002274267	PREDICTED: hypothetical protein [Vitis vinifera]	46.4602	1e-35	226	1489	3	659	1230	1422	3	0	O24308	DNA topoisomerase 2 OS=Pisum sativum GN=TOP2 PE=2 SV=1	41.3408	6e-25	179	1462	156	671	1221	1393	3	0
EG01Contigs_fgenesh-EGC01002377-abinit-gene-0.3-mRNA-1	EGC01002377	573	1418	846	-	846	XM_002458209	Sorghum bicolor hypothetical protein, mRNA	87.2093	2e-39	172		1491	238	409	578	749	1	NP_001043760	Os01g0657400 [Oryza sativa Japonica Group]	44.1935	8e-51	310	292	1	834	1	287	1	0	Q9SUQ2	Ethylene-responsive transcription factor CRF2 OS=Arabidopsis thaliana GN=CRF2 PE=2 SV=1	39.5498	8e-36	311	343	13	840	35	341	1	0
EG01Contigs_augustus-EGC01002378-abinit-gene-0.0-mRNA-1	EGC01002378	1352	1657	306	-	306													XP_002464933	hypothetical protein SORBIDRAFT_01g029080 [Sorghum bicolor]	60	3e-27	105	298	1	303	195	298	1	0
EG01Contigs_maker-EGC01002411-fgenesh-gene-0.4-mRNA-1	EGC01002411	555	1351	797	+	345	XM_002285845	PREDICTED: Vitis vinifera hypothetical protein LOC100252394 (LOC100252394), mRNA	85.9375	5e-23	128		936	70	197	73	200	1	XP_002285881	PREDICTED: hypothetical protein [Vitis vinifera]	71.6814	1e-42	113	311	4	342	3	110	1	0	Q9FR99	1-aminocyclopropane-1-carboxylate oxidase OS=Musa acuminata GN=MAO1B PE=3 SV=1	70.7965	9e-41	113	306	4	342	3	109	1	0
EG01Contigs_snap-EGC01002418-abinit-gene-0.1-mRNA-1	EGC01002418	70	1560	1491	-	318	XM_002268489	PREDICTED: Vitis vinifera hypothetical protein LOC100246975 (LOC100246975), mRNA	86.1314	4e-26	137		3228	4	140	2965	3101	1	XP_002513549	trithorax, putative [Ricinus communis]	93.2203	1e-24	59	1018	1	177	931	989	1	0	Q9SUE7	Histone-lysine N-methyltransferase ATX4 OS=Arabidopsis thaliana GN=ATX4 PE=2 SV=3	88.1356	5e-23	59	1027	1	177	940	998	1	0
EG01Contigs_fgenesh-EGC01002419-abinit-gene-0.2-mRNA-1	EGC01002419	101	457	357	+	357													XP_002443965	hypothetical protein SORBIDRAFT_07g005180 [Sorghum bicolor]	55.814	3e-22	86	781	9	260	538	623	3	0	Q0J9X2	Homeobox-leucine zipper protein ROC2 OS=Oryza sativa subsp. japonica GN=ROC2 PE=2 SV=1	55.814	6e-22	86	784	9	260	541	626	3	0
EG01Contigs_snap-EGC01002423-abinit-gene-0.2-mRNA-1	EGC01002423	195	1498	1304	+	1104													XP_002281433	PREDICTED: hypothetical protein [Vitis vinifera]	57.1429	1e-104	392	428	4	1104	3	373	1	0
EG01Contigs_augustus-EGC01002430-abinit-gene-0.0-mRNA-1	EGC01002430	462	1238	777	-	777	NM_001071598	Oryza sativa Japonica Group Os10g0516400 (Os10g0516400) mRNA, complete cds	86.2069	2e-82	348		1109	385	732	481	828	1	XP_002269871	PREDICTED: hypothetical protein isoform 2 [Vitis vinifera]	76.3948	1e-109	233	268	64	762	33	264	1	0
EG01Contigs_fgenesh-EGC01002440-abinit-gene-0.1-mRNA-1	EGC01002440	1153	1488	336	-	336													XP_002265420	PREDICTED: hypothetical protein [Vitis vinifera]	49.0909	8e-27	110	537	1	330	382	491	1	0	P0C899	Putative pentatricopeptide repeat-containing protein At3g49142 OS=Arabidopsis thaliana GN=PCMP-H77 PE=3 SV=1	45.9459	6e-21	111	686	1	333	446	556	1	0
EG01Contigs_snap-EGC01002444-abinit-gene-0.2-mRNA-1	EGC01002444	750	1637	888	+	558													NP_001140262	hypothetical protein LOC100272305 [Zea mays]	44.6541	2e-34	159	414	61	534	50	187	1	0
EG01Contigs_augustus-EGC01002465-abinit-gene-0.0-mRNA-1	EGC01002465	518	1292	775	+	402	NM_001065958	Oryza sativa Japonica Group Os07g0300900 (Os07g0300900) mRNA, complete cds	85.6749	4e-82	363		1991	1	363	743	1105	1	XP_002459732	hypothetical protein SORBIDRAFT_02g009570 [Sorghum bicolor]	90.9091	2e-62	121	458	1	363	217	337	1	0	Q9S702	Aspartokinase 3, chloroplastic OS=Arabidopsis thaliana GN=AK3 PE=1 SV=1	84.2975	2e-57	121	559	1	363	225	345	1	0	NM_121331	Arabidopsis thaliana aspartokinase 1 (AK-LYS1) mRNA, complete cds	82.6531	3e-44	294	1970	1
EG01Contigs_snap-EGC01002467-abinit-gene-0.2-mRNA-1	EGC01002467	104	934	831	-	831													XP_002523600	ATP binding protein, putative [Ricinus communis]	49.2593	5e-72	270	358	13	822	3	268	1	0	Q54R82	Mitogen-activated protein kinase kinase kinase A OS=Dictyostelium discoideum GN=mkkA PE=1 SV=2	36.4964	8e-39	274	942	13	816	170	434	1	0
EG01Contigs_fgenesh-EGC01002471-abinit-gene-0.3-mRNA-1	EGC01002471	49	1026	978	+	978													NP_001054238	Os04g0674300 [Oryza sativa Japonica Group]	66.875	1e-114	320	566	1	936	96	415	1	0	Q9LT24	BTB/POZ domain-containing protein At3g19850 OS=Arabidopsis thaliana GN=At3g19850 PE=2 SV=1	53.5385	8e-87	325	554	1	936	95	417	1	0
EG01Contigs_snap-EGC01002473-abinit-gene-0.2-mRNA-1	EGC01002473	560	1000	441	-	441													XP_002464516	hypothetical protein SORBIDRAFT_01g019930 [Sorghum bicolor]	43.3735	5e-24	166	628	4	441	3	162	1	0
EG01Contigs_augustus-EGC01002476-abinit-gene-0.0-mRNA-1	EGC01002476	596	1143	548	-	450	NM_001050801	Oryza sativa Japonica Group Os01g0752500 (Os01g0752500) mRNA, complete cds	85.5556	7e-35	180		744	136	315	376	555	1	NP_001044266	Os01g0752500 [Oryza sativa Japonica Group]	57.6642	1e-32	137	247	1	354	62	198	1	0	O04681	Pathogenesis-related genes transcriptional activator PTI5 OS=Solanum lycopersicum GN=PTI5 PE=2 SV=1	62.8571	7e-27	105	161	1	312	19	116	1	0
EG01Contigs_maker-EGC01002478-fgenesh-gene-0.5-mRNA-1	EGC01002478	188	1738	1551	-	972													XP_002510130	cytochrome P450, putative [Ricinus communis]	59.6923	1e-104	325	500	1	969	182	500	1	0	P93147	Isoflavone 2'-hydroxylase OS=Glycyrrhiza echinata GN=CYP81E1 PE=1 SV=2	50.1587	3e-83	315	499	1	939	187	490	1	0
EG01Contigs_snap-EGC01002481-abinit-gene-0.3-mRNA-1	EGC01002481	21	611	591	-	402													XP_002439902	hypothetical protein SORBIDRAFT_09g022230 [Sorghum bicolor]	67.7165	9e-48	127	166	7	387	10	136	1	0
EG01Contigs_augustus-EGC01002485-abinit-gene-0.0-mRNA-1	EGC01002485	1	939	939	+	939													NP_001046889	Os02g0496100 [Oryza sativa Japonica Group]	47.0032	3e-69	317	475	1	936	165	475	1	0	Q6K6S5	Heat stress transcription factor A-5 OS=Oryza sativa subsp. japonica GN=HSFA5 PE=2 SV=1	47.0032	3e-69	317	475	1	936	165	475	1	0
EG01Contigs_maker-EGC01002496-snap-gene-0.5-mRNA-1	EGC01002496	378	918	541	+	471	XM_002271811	PREDICTED: Vitis vinifera hypothetical protein LOC100258457 (LOC100258457), mRNA	84.7716	2e-35	197		1575	259	455	208	404	1	NP_001049092	Os03g0168600 [Oryza sativa Japonica Group]	73.8854	2e-67	157	188	1	468	5	161	1	0	Q50EK3	Cytochrome P450 704C1 OS=Pinus taeda GN=CYP704C1 PE=2 SV=1	51.3761	2e-26	109	518	142	468	38	146	1	0
EG01Contigs_maker-EGC01002497-snap-gene-0.4-mRNA-1	EGC01002497	435	1669	1235	-	366	NM_001063520	Oryza sativa Japonica Group Os06g0182500 (Os06g0182500) mRNA, complete cds	83.0769	4e-48	325		2101	1	325	1170	1491	1	NP_001056985	Os06g0182500 [Oryza sativa Japonica Group]	91.6667	6e-52	108	486	1	324	255	361	1	0	Q8W4F0	Protein DA1-related 1 OS=Arabidopsis thaliana GN=DAR1 PE=2 SV=3	81.4815	2e-47	108	553	1	324	321	428	1	0
EG01Contigs_fgenesh-EGC01002502-abinit-gene-0.4-mRNA-1	EGC01002502	749	1663	915	+	915													XP_002275429	PREDICTED: hypothetical protein [Vitis vinifera]	53.5316	3e-84	269	740	124	915	26	294	1	0	O64495	Subtilisin-like protease SDD1 OS=Arabidopsis thaliana GN=SDD1 PE=2 SV=1	40.2477	3e-55	323	775	31	912	5	316	1	0
EG01Contigs_fgenesh-EGC01002503-abinit-gene-0.2-mRNA-1	EGC01002503	498	1598	1101	-	357													XP_002276683	PREDICTED: hypothetical protein [Vitis vinifera]	69.2308	4e-35	104	639	1	312	440	543	1	0
EG01Contigs_snap-EGC01002510-abinit-gene-0.2-mRNA-1	EGC01002510	123	977	855	+	855	XM_002447928	Sorghum bicolor hypothetical protein, mRNA	88.2051	1e-173	585		1257	94	678	237	821	1	XP_002265881	PREDICTED: hypothetical protein [Vitis vinifera]	87.0036	1e-134	277	283	10	840	2	278	1	0	Q54GI9	Prohibitin-1, mitochondrial OS=Dictyostelium discoideum GN=phbA PE=3 SV=1	56.7164	2e-84	268	271	31	834	3	269	1	0
EG01Contigs_maker-EGC01002516-snap-gene-0.2-mRNA-1	EGC01002516	5	1173	1169	-	1077	XM_002535607	Ricinus communis ATP synthase alpha subunit mitochondrial, putative, mRNA	95.8289	0	935		1052	143	1077	1	935	1	YP_398393	atp1 [Triticum aestivum]	98.5251	0	339	509	61	1077	6	344	1	0	P12862	ATP synthase subunit alpha, mitochondrial OS=Triticum aestivum GN=ATPA PE=3 SV=1	98.5251	0	339	509	61	1077	6	344	1	0	NM_126747	Arabidopsis thaliana F-type H+-transporting ATPase subunit alpha (AT2G07698) mRNA, complete cds	93.7008	0	1016	2433	62
EG01Contigs_snap-EGC01002520-abinit-gene-0.4-mRNA-1	EGC01002520	11	760	750	-	549													XP_002525131	bromodomain-containing protein, putative [Ricinus communis]	39.3782	3e-24	193	742	40	546	199	384	1	0
EG01Contigs_snap-EGC01002522-abinit-gene-0.2-mRNA-1	EGC01002522	641	1489	849	-	849													XP_002273001	PREDICTED: hypothetical protein [Vitis vinifera]	61.6438	1e-95	292	323	7	846	6	290	1	0
EG01Contigs_snap-EGC01002528-abinit-gene-0.3-mRNA-1	EGC01002528	56	1245	1190	-	1152	XM_002468506	Sorghum bicolor hypothetical protein, mRNA	89.6907	4e-57	194		2698	8	201	114	307	1	NP_001048901	Os03g0137400 [Oryza sativa Japonica Group]	73.0978	1e-156	368	792	1	1101	24	391	1	0
EG01Contigs_fgenesh-EGC01002534-abinit-gene-0.2-mRNA-1	EGC01002534	41	1471	1431	+	1431													XP_002265257	PREDICTED: hypothetical protein [Vitis vinifera]	55.5315	1e-146	461	492	1	1374	21	480	1	0	Q9ZQ95	UDP-glycosyltransferase 73C6 OS=Arabidopsis thaliana GN=UGT73C6 PE=2 SV=1	48.8121	1e-126	463	495	1	1374	25	485	1	0
EG01Contigs_augustus-EGC01002541-abinit-gene-0.0-mRNA-1	EGC01002541	605	1352	748	+	648	XM_002520001	Ricinus communis nucleic acid binding protein, putative, mRNA	86.8217	9e-26	129		894	108	236	341	469	1	XP_002274164	PREDICTED: hypothetical protein [Vitis vinifera]	70.2326	4e-79	215	277	1	645	63	277	1	0
EG01Contigs_snap-EGC01002545-abinit-gene-0.3-mRNA-1	EGC01002545	56	1562	1507	-	1245													NP_001063849	Os09g0547300 [Oryza sativa Japonica Group]	51.532	7e-79	359	919	255	1244	261	591	3	0
EG01Contigs_snap-EGC01002552-abinit-gene-0.3-mRNA-1	EGC01002552	827	1237	411	+	411													XP_002284103	PREDICTED: hypothetical protein [Vitis vinifera]	48.951	6e-22	143	666	1	411	1	142	1	0
EG01Contigs_snap-EGC01002553-abinit-gene-0.2-mRNA-1	EGC01002553	1068	1528	461	-	461													XP_002273764	PREDICTED: hypothetical protein [Vitis vinifera]	50.838	1e-44	179	370	4	459	191	369	1	0	P68175	Strictosidine synthase OS=Rauvolfia serpentina GN=STR1 PE=1 SV=1	36.4238	4e-24	151	344	7	450	184	330	1	0
EG01Contigs_snap-EGC01002555-abinit-gene-0.2-mRNA-1	EGC01002555	1177	1723	547	-	318													NP_001048190	Os02g0760500 [Oryza sativa Japonica Group]	83.6957	5e-40	92	162	43	318	46	137	1	0
EG01Contigs_maker-EGC01002567-augustus-gene-0.5-mRNA-1	EGC01002567	1	1064	1064	-	336	XM_002309862	Populus trichocarpa predicted protein, mRNA	83.4507	6e-47	284		1269	34	317	189	472	1	XP_002306235	predicted protein [Populus trichocarpa]	89.2857	1e-56	112	412	1	336	25	136	1	0	Q2R8Z5	Alcohol dehydrogenase 1 OS=Oryza sativa subsp. japonica GN=ADH1 PE=2 SV=2	87.5	2e-55	112	379	1	336	24	135	1	0	NM_106362	Arabidopsis thaliana alcohol dehydrogenase class-P (ADH1) mRNA, complete cds	87.2	5e-27	125	1456	49
EG01Contigs_fgenesh-EGC01002569-abinit-gene-0.2-mRNA-1	EGC01002569	136	1074	939	-	939													XP_002280438	PREDICTED: hypothetical protein [Vitis vinifera]	43.7288	2e-62	295	496	13	882	1	294	1	0	P24465	Cytochrome P450 71A1 OS=Persea americana GN=CYP71A1 PE=1 SV=2	44.2177	3e-61	294	502	37	882	7	299	1	0
EG01Contigs_maker-EGC01002571-fgenesh-gene-0.4-mRNA-1	EGC01002571	64	1595	1532	-	849	XM_002443875	Sorghum bicolor hypothetical protein, mRNA	80.6358	9e-36	346		2250	481	826	859	1204	1	XP_002519942	ATP-binding cassette transporter, putative [Ricinus communis]	73.2143	1e-108	280	634	1	840	33	301	1	0	Q9C6W5	ABC transporter G family member 14 OS=Arabidopsis thaliana GN=ABCG14 PE=2 SV=1	71.0714	1e-101	280	648	1	840	55	322	1	0
EG01Contigs_snap-EGC01002593-abinit-gene-0.4-mRNA-1	EGC01002593	970	1641	672	+	471													XP_002318799	predicted protein [Populus trichocarpa]	60.7477	1e-33	107	267	154	471	133	239	1	0
EG01Contigs_snap-EGC01002613-abinit-gene-0.2-mRNA-1	EGC01002613	484	1041	558	-	558													NP_001050485	Os03g0559700 [Oryza sativa Japonica Group]	31.6667	3e-22	180	244	10	546	19	184	-1	0
EG01Contigs_genemark-EGC01002618-abinit-gene-0.3-mRNA-1	EGC01002618	514	1676	1163	+	1092													XP_002265671	PREDICTED: hypothetical protein [Vitis vinifera]	31.338	5e-31	284	1400	256	1089	61	322	1	0
EG01Contigs_maker-EGC01002625-snap-gene-0.1-mRNA-1	EGC01002625	1227	1657	431	-	312	NM_001186880	Oryza sativa Japonica Group Os04g0237800 (Os04g0237800) mRNA, complete cds	96.2264	1e-94	212		2255	101	312	1175	1385	1	NP_862814	hypothetical protein CafeCp092 [Calycanthus floridus var. glaucus]	95.1613	3e-26	62	75	107	292	1	62	2	0	Q7Y618	Uncharacterized 8.8 kDa protein in rps12-tRNA-Val intergenic region OS=Calycanthus floridus var. glaucus PE=4 SV=1	95.1613	4e-26	62	75	107	292	1	62	2	0
EG01Contigs_fgenesh-EGC01002638-abinit-gene-0.3-mRNA-1	EGC01002638	71	780	710	-	636													XP_002275038	PREDICTED: hypothetical protein [Vitis vinifera]	55.3672	4e-46	177	848	1	525	221	391	1	0
EG01Contigs_augustus-EGC01002642-abinit-gene-0.0-mRNA-1	EGC01002642	57	380	324	-	324													XP_002530166	conserved hypothetical protein [Ricinus communis]	57.5472	6e-25	106	195	1	288	87	192	1	0
EG01Contigs_fgenesh-EGC01002650-abinit-gene-0.1-mRNA-1	EGC01002650	42	1681	1640	+	1530													XP_002274895	PREDICTED: hypothetical protein [Vitis vinifera]	32.716	5e-54	486	970	142	1491	188	663	1	0
EG01Contigs_snap-EGC01002666-abinit-gene-0.3-mRNA-1	EGC01002666	253	1416	1164	+	1164	NM_001060039	Oryza sativa Japonica Group Os04g0552400 (Os04g0552400) mRNA, complete cds	88.9831	2e-28	118		2142	557	674	953	1070	1	XP_002511650	conserved hypothetical protein [Ricinus communis]	57.6142	1e-110	394	480	1	1158	32	411	1	0	Q9SIJ0	Zinc finger protein ZAT2 OS=Arabidopsis thaliana GN=ZAT2 PE=2 SV=1	31.2253	1e-23	253	270	133	888	57	234	1	0
EG01Contigs_augustus-EGC01002672-abinit-gene-0.0-mRNA-1	EGC01002672	344	973	630	+	630													NP_001047309	Os02g0594900 [Oryza sativa Japonica Group]	83.1731	1e-102	208	391	1	624	34	241	1	0
EG01Contigs_augustus-EGC01002677-abinit-gene-0.0-mRNA-1	EGC01002677	544	1086	543	+	543													XP_002451154	hypothetical protein SORBIDRAFT_05g025060 [Sorghum bicolor]	62.6506	5e-57	166	298	1	492	124	289	1	0
EG01Contigs_augustus-EGC01002686-abinit-gene-0.0-mRNA-1	EGC01002686	971	1677	707	+	612													XP_002948377	metalloproteinase, extracellular matrix glycoprotein VMP3 [Volvox carteri f. nagariensis]	40.6667	2e-21	150	709	8	442	529	669	2	0	O10341	Uncharacterized 29.3 kDa protein OS=Orgyia pseudotsugata multicapsid polyhedrosis virus GN=ORF92 PE=4 SV=1	46.6216	9e-21	148	279	23	439	48	191	2	0
EG01Contigs_augustus-EGC01002702-abinit-gene-0.0-mRNA-1	EGC01002702	617	1123	507	-	336													XP_002263374	PREDICTED: hypothetical protein [Vitis vinifera]	71.7391	1e-34	92	108	46	321	13	104	1	0
EG01Contigs_fgenesh-EGC01002711-abinit-gene-0.3-mRNA-1	EGC01002711	148	1203	1056	+	1056													XP_002273348	PREDICTED: hypothetical protein [Vitis vinifera]	63.5057	1e-122	348	695	1	1038	351	695	1	0	Q9M2S4	L-type lectin-domain containing receptor kinase S.4 OS=Arabidopsis thaliana GN=LECRKS4 PE=1 SV=1	58.642	1e-106	324	684	1	969	315	634	1	0
EG01Contigs_fgenesh-EGC01002712-abinit-gene-0.4-mRNA-1	EGC01002712	147	623	477	-	477													NP_001061545	Os08g0324200 [Oryza sativa Japonica Group]	54.4872	3e-46	156	242	4	471	86	241	1	0
EG01Contigs_fgenesh-EGC01002728-abinit-gene-0.2-mRNA-1	EGC01002728	661	1482	822	+	822													NP_001067587	Os11g0241900 [Oryza sativa Japonica Group]	74.5455	1e-122	275	453	1	819	179	453	1	0
EG01Contigs_snap-EGC01002736-abinit-gene-0.1-mRNA-1	EGC01002736	377	891	515	+	303													NP_001046028	Os02g0170300 [Oryza sativa Japonica Group]	51.6667	4e-21	120	260	1	300	141	260	1	0	Q9LLA7	MADS-box protein AeAP3-2 (Fragment) OS=Asarum europaeum GN=AP3-2 PE=2 SV=1	59.4059	2e-25	101	210	4	297	116	210	1	0
EG01Contigs_augustus-EGC01002744-abinit-gene-0.0-mRNA-1	EGC01002744	788	1273	486	+	486													XP_002285899	PREDICTED: similar to T4O12.26 [Vitis vinifera]	74.6269	8e-51	134	154	85	483	22	154	1	0
EG01Contigs_snap-EGC01002750-abinit-gene-0.1-mRNA-1	EGC01002750	1050	1484	435	-	435													XP_002263744	PREDICTED: hypothetical protein [Vitis vinifera]	56.5789	2e-34	152	1296	1	423	1122	1268	1	0
EG01Contigs_fgenesh-EGC01002767-abinit-gene-0.3-mRNA-1	EGC01002767	9	1608	1600	-	1245													XP_002281857	PREDICTED: hypothetical protein [Vitis vinifera]	54.2308	1e-79	260	516	466	1245	38	295	1	0	Q0WQW5	Pentatricopeptide repeat-containing protein At1g59720, mitochondrial OS=Arabidopsis thaliana GN=PCMP-H51 PE=2 SV=2	36.2319	3e-43	276	638	442	1245	27	297	1	0
EG01Contigs_fgenesh-EGC01002771-abinit-gene-0.3-mRNA-1	EGC01002771	276	1088	813	+	813	NM_001054922	Oryza sativa Japonica Group Os02g0796300 (Os02g0796300) mRNA, complete cds	87.619	7e-21	105		2885	34	138	274	378	1	XP_002452981	hypothetical protein SORBIDRAFT_04g035960 [Sorghum bicolor]	66.6667	1e-100	264	288	13	804	17	279	1	0	Q9SKZ2	Probable CCR4-associated factor 1 homolog 7 OS=Arabidopsis thaliana GN=CAF1-7 PE=2 SV=2	61.6858	3e-96	261	275	22	804	7	266	1	0
EG01Contigs_maker-EGC01002772-snap-gene-0.3-mRNA-1	EGC01002772	536	1199	664	+	390	XM_002266632	PREDICTED: Vitis vinifera hypothetical protein LOC100241769 (LOC100241769), mRNA	87.2587	2e-65	259		2463	14	272	1583	1841	1	XP_002873136	hypothetical protein ARALYDRAFT_487191 [Arabidopsis lyrata subsp. lyrata]	90.7692	1e-64	130	729	1	390	534	663	1	0	Q5NBJ3	DNA gyrase subunit B, chloroplastic/mitochondrial OS=Oryza sativa subsp. japonica GN=GYRB PE=2 SV=1	90	4e-64	130	729	1	390	534	663	1	0	NM_120495	Arabidopsis thaliana DNA gyrase subunit B (GYRB2) mRNA, complete cds	83.0769	3e-53	325	2515	13
EG01Contigs_fgenesh-EGC01002779-abinit-gene-0.1-mRNA-1	EGC01002779	590	1222	633	-	564	XM_002439424	Sorghum bicolor hypothetical protein, mRNA	82.659	2e-51	346		1613	211	553	241	586	1	XP_002284430	PREDICTED: hypothetical protein isoform 2 [Vitis vinifera]	81.383	2e-87	188	650	1	552	177	364	1	0	Q9LV48	Proline-rich receptor-like protein kinase PERK1 OS=Arabidopsis thaliana GN=PERK1 PE=1 SV=1	72.973	2e-69	185	652	4	552	191	366	1	0
EG01Contigs_fgenesh-EGC01002782-abinit-gene-0.1-mRNA-1	EGC01002782	756	1619	864	+	864													XP_002519116	conserved hypothetical protein [Ricinus communis]	32.766	2e-27	235	513	187	852	59	293	1	0
EG01Contigs_augustus-EGC01002784-abinit-gene-0.0-mRNA-1	EGC01002784	1170	1634	465	-	465													NP_001048538	Os02g0819900 [Oryza sativa Japonica Group]	56.8627	2e-42	153	424	4	462	279	424	1	0
EG01Contigs_maker-EGC01002786-snap-gene-0.2-mRNA-1	EGC01002786	627	1583	957	+	837													XP_002325214	predicted protein [Populus trichocarpa]	58.5034	1e-87	294	378	3	761	7	299	3	0	Q9FHX5	Glucan endo-1,3-beta-glucosidase 10 OS=Arabidopsis thaliana GN=At5g42100 PE=1 SV=1	39.5904	2e-49	293	425	3	752	17	308	3	0
EG01Contigs_fgenesh-EGC01002789-abinit-gene-0.1-mRNA-1	EGC01002789	977	1447	471	+	372	XM_002316141	Populus trichocarpa tubulin gamma complex-associated protein (TUBGCP4), mRNA	86.6667	5e-23	120		2463	240	359	1998	2117	1	NP_001053231	Os04g0501700 [Oryza sativa Japonica Group]	57.265	3e-29	117	711	16	366	594	708	1	0
EG01Contigs_augustus-EGC01002794-abinit-gene-0.0-mRNA-1	EGC01002794	601	1248	648	+	411													XP_002278703	PREDICTED: hypothetical protein [Vitis vinifera]	42.3611	2e-23	144	297	4	348	150	293	1	0
EG01Contigs_augustus-EGC01002807-abinit-gene-0.0-mRNA-1	EGC01002807	691	1198	508	+	408													NP_001060654	Os07g0681500 [Oryza sativa Japonica Group]	68.2171	1e-41	129	1315	22	405	4	132	1	0
EG01Contigs_maker-EGC01002810-snap-gene-0.1-mRNA-1	EGC01002810	104	1336	1233	+	513	XM_002338072	Populus trichocarpa predicted protein, mRNA	88.4892	6e-79	278		297	36	313	1	278	1	YP_003540956	clpP-like protease [Phoenix dactylifera]	86.1111	9e-80	180	204	42	512	25	204	3	0	Q3BAL3	ATP-dependent Clp protease proteolytic subunit OS=Phalaenopsis aphrodite subsp. formosana GN=clpP PE=3 SV=1	82.9545	2e-75	176	204	42	500	25	200	3	0
EG01Contigs_augustus-EGC01002816-abinit-gene-0.0-mRNA-1	EGC01002816	632	1588	957	+	957													XP_002518792	catalytic, putative [Ricinus communis]	51.875	3e-88	320	316	1	954	1	316	1	0	Q9SX78	Probable carboxylesterase 2 OS=Arabidopsis thaliana GN=CXE2 PE=2 SV=1	45.0794	1e-78	315	314	7	951	4	311	1	0
EG01Contigs_snap-EGC01002822-abinit-gene-0.2-mRNA-1	EGC01002822	281	1557	1277	-	507	XM_002273911	PREDICTED: Vitis vinifera hypothetical protein LOC100259303 (LOC100259303), mRNA	84.0404	7e-97	495		2049	13	507	460	948	1	XP_002316177	tubulin gamma complex-associated protein [Populus trichocarpa]	88.7574	1e-83	169	711	1	507	156	322	1	0	Q921G8	Gamma-tubulin complex component 2 OS=Mus musculus GN=Tubgcp2 PE=2 SV=1	45.5621	3e-36	169	905	1	504	302	467	1	0
EG01Contigs_fgenesh-EGC01002823-abinit-gene-0.3-mRNA-1	EGC01002823	711	1208	498	+	498													XP_002285024	PREDICTED: hypothetical protein [Vitis vinifera]	71.5152	1e-70	165	421	3	497	257	421	3	0
EG01Contigs_snap-EGC01002831-abinit-gene-0.3-mRNA-1	EGC01002831	73	1104	1032	+	678													NP_001169339	hypothetical protein LOC100383206 [Zea mays]	46.3415	8e-39	205	479	106	678	181	385	1	0
EG01Contigs_maker-EGC01002836-snap-gene-0.4-mRNA-1	EGC01002836	204	1145	942	+	495													XP_002523448	cysteine protease, putative [Ricinus communis]	63.2353	7e-42	136	341	31	435	10	145	1	0	P80884	Ananain OS=Ananas comosus GN=AN1 PE=1 SV=2	45.2555	6e-24	137	345	37	441	12	146	1	0
EG01Contigs_maker-EGC01002839-snap-gene-0.2-mRNA-1	EGC01002839	402	1561	1160	+	477													XP_002275928	PREDICTED: hypothetical protein [Vitis vinifera]	60.7143	8e-61	196	913	7	477	271	466	1	0	Q9ZVD5	Protein argonaute 4 OS=Arabidopsis thaliana GN=AGO4 PE=1 SV=2	58.4615	1e-58	195	924	7	477	283	477	1	0
EG01Contigs_augustus-EGC01002847-abinit-gene-0.0-mRNA-1	EGC01002847	1351	1698	348	+	348	NM_001049401	Oryza sativa Japonica Group Os01g0312500 (Os01g0312500) mRNA, complete cds	83.0846	2e-28	201		1488	18	218	613	813	1	XP_002304257	predicted protein [Populus trichocarpa]	73.6842	2e-44	114	579	6	347	352	465	3	0	P83948	Pectinesterase 3 OS=Citrus sinensis PE=1 SV=1	70.4348	3e-42	115	584	3	347	356	470	3	0
EG01Contigs_maker-EGC01002850-fgenesh-gene-0.2-mRNA-1	EGC01002850	273	1261	989	+	474													XP_002277678	PREDICTED: hypothetical protein [Vitis vinifera]	75.7962	2e-59	157	190	1	471	33	186	1	0	Q9M8K6	Transcription factor MUTE OS=Arabidopsis thaliana GN=MUTE PE=2 SV=1	57.0552	1e-43	163	202	1	462	33	195	1	0
EG01Contigs_genemark-EGC01002851-abinit-gene-0.1-mRNA-1	EGC01002851	821	1451	631	-	408	XM_002887775	Arabidopsis lyrata subsp. lyrata ethylene-responsive element-binding family protein, mRNA	87.7358	8e-22	106		777	200	305	371	476	1	XP_002530445	DNA binding protein, putative [Ricinus communis]	56.9106	4e-29	123	287	76	348	90	209	1	0	Q9M8M5	Ethylene-responsive transcription factor ERF084 OS=Arabidopsis thaliana GN=ERF084 PE=2 SV=1	64.5833	2e-26	96	256	67	348	78	171	1	0
EG01Contigs_augustus-EGC01002857-abinit-gene-0.0-mRNA-1	EGC01002857	1	882	882	+	786													NP_001132554	hypothetical protein LOC100194019 [Zea mays]	38.6454	6e-42	251	389	16	765	122	369	1	0
EG01Contigs_maker-EGC01002866-snap-gene-0.4-mRNA-1	EGC01002866	496	1672	1177	+	621	XM_002280285	PREDICTED: Vitis vinifera hypothetical protein LOC100254336 (LOC100254336), mRNA	86.7257	5e-21	113		1116	300	412	805	917	1	NP_001151014	LOC100284647 [Zea mays]	75.2475	3e-82	202	377	21	614	168	369	3	0	Q9SQI3	Myristoyl-acyl carrier protein thioesterase, chloroplastic OS=Gossypium hirsutum GN=FATB1 PE=1 SV=1	53.8071	8e-58	197	413	21	611	207	397	3	0
EG01Contigs_snap-EGC01002867-abinit-gene-0.2-mRNA-1	EGC01002867	1113	1622	510	-	426													NP_001050027	Os03g0334000 [Oryza sativa Japonica Group]	81.4815	1e-61	135	480	1	396	346	480	1	0	Q39030	Serine/threonine-protein kinase AtPK2/AtPK19 OS=Arabidopsis thaliana GN=ATPK2 PE=1 SV=2	62.6984	2e-39	126	471	1	363	335	459	1	0
EG01Contigs_fgenesh-EGC01002877-abinit-gene-0.3-mRNA-1	EGC01002877	564	1673	1110	+	1110	XM_002465006	Sorghum bicolor hypothetical protein, mRNA	81.2598	5e-84	635		4034	466	1100	475	1109	1	XP_002465051	hypothetical protein SORBIDRAFT_01g031300 [Sorghum bicolor]	87.9781	0	366	1259	19	1110	8	373	1	0	Q9FIZ7	5-oxoprolinase OS=Arabidopsis thaliana GN=OXP1 PE=2 SV=1	83.871	1e-178	372	1266	1	1110	1	372	1	0	NM_123142	Arabidopsis thaliana 5-oxoprolinase (OXP1) mRNA, complete cds	79.8493	8e-47	531	4351	547
EG01Contigs_snap-EGC01002879-abinit-gene-0.2-mRNA-1	EGC01002879	262	720	459	-	459													XP_002529346	conserved hypothetical protein [Ricinus communis]	51.1628	1e-34	172	474	1	459	112	275	1	0
EG01Contigs_fgenesh-EGC01002887-abinit-gene-0.1-mRNA-1	EGC01002887	872	1492	621	+	621													XP_002274689	PREDICTED: hypothetical protein [Vitis vinifera]	51.3889	8e-51	216	985	1	618	5	214	1	0
EG01Contigs_fgenesh-EGC01002899-abinit-gene-0.1-mRNA-1	EGC01002899	115	1578	1464	-	1464													XP_002450439	hypothetical protein SORBIDRAFT_05g005490 [Sorghum bicolor]	49.1111	1e-108	450	1020	4	1332	262	709	1	0	C0LGP4	Probable LRR receptor-like serine/threonine-protein kinase At3g47570 OS=Arabidopsis thaliana GN=At3g47570 PE=1 SV=1	40.8451	4e-94	497	1010	1	1449	256	741	1	0
EG01Contigs_fgenesh-EGC01002900-abinit-gene-0.2-mRNA-1	EGC01002900	20	1684	1665	-	1665													XP_002272157	PREDICTED: hypothetical protein [Vitis vinifera]	61.1012	0	563	803	1	1665	103	659	1	0	P17801	Putative receptor protein kinase ZmPK1 OS=Zea mays GN=PK1 PE=2 SV=2	49.5682	1e-155	579	817	1	1665	111	685	1	0
EG01Contigs_fgenesh-EGC01002908-abinit-gene-0.3-mRNA-1	EGC01002908	73	1287	1215	+	1215													XP_002267810	PREDICTED: hypothetical protein [Vitis vinifera]	60.5128	1e-144	390	509	25	1194	114	502	1	0	Q9SY02	Pentatricopeptide repeat-containing protein At4g02750 OS=Arabidopsis thaliana GN=PCMP-H24 PE=2 SV=1	43.9589	3e-93	389	781	25	1191	264	652	1	0
EG01Contigs_maker-EGC01002910-snap-gene-0.3-mRNA-1	EGC01002910	66	1392	1327	+	1191													XP_002274540	PREDICTED: hypothetical protein [Vitis vinifera]	52.4752	1e-114	404	1017	3	1178	603	1002	3	0	C0LGP4	Probable LRR receptor-like serine/threonine-protein kinase At3g47570 OS=Arabidopsis thaliana GN=At3g47570 PE=1 SV=1	44.0594	1e-91	404	1010	3	1187	609	1001	3	0
EG01Contigs_maker-EGC01002921-snap-gene-0.3-mRNA-1	EGC01002921	454	1628	1175	+	591													XP_002516271	Protein kinase APK1B, chloroplast precursor, putative [Ricinus communis]	42.2619	9e-27	168	451	91	588	104	262	1	0	Q8H186	Probable receptor-like protein kinase At3g55450 OS=Arabidopsis thaliana GN=At3g55450 PE=1 SV=1	41.7722	3e-26	158	389	121	588	98	249	1	0
EG01Contigs_augustus-EGC01002930-abinit-gene-0.0-mRNA-1	EGC01002930	1	459	459	+	459													NP_001067729	Os11g0299300 [Oryza sativa Japonica Group]	70.9459	3e-59	148	460	15	458	313	460	3	0	Q9MA46	Galactolipase DONGLE, chloroplastic OS=Arabidopsis thaliana GN=DGL PE=1 SV=1	58.1395	3e-40	129	471	15	389	311	439	3	0
EG01Contigs_snap-EGC01002931-abinit-gene-0.2-mRNA-1	EGC01002931	75	576	502	-	502													NP_001137114	hypothetical protein LOC100217292 [Zea mays]	48.7342	2e-33	158	402	34	501	251	402	1	0
EG01Contigs_fgenesh-EGC01002941-abinit-gene-0.3-mRNA-1	EGC01002941	372	1274	903	+	903													XP_002274010	PREDICTED: hypothetical protein [Vitis vinifera]	59.7523	2e-99	323	1171	1	900	1	313	1	0	Q2QNS6	Cellulose synthase-like protein D4 OS=Oryza sativa subsp. japonica GN=CSLD4 PE=2 SV=1	52.3669	7e-87	338	1215	1	900	1	327	1	0
EG01Contigs_fgenesh-EGC01002942-abinit-gene-0.1-mRNA-1	EGC01002942	274	594	321	+	321													XP_002277118	PREDICTED: hypothetical protein [Vitis vinifera]	50	2e-22	106	189	2	319	90	189	2	0	P81391	Myb-related protein 305 OS=Antirrhinum majus GN=MYB305 PE=2 SV=1	45.2991	5e-21	117	205	2	319	90	205	2	0
EG01Contigs_augustus-EGC01002969-abinit-gene-0.1-mRNA-1	EGC01002969	532	921	390	-	390													XP_002276427	PREDICTED: hypothetical protein [Vitis vinifera]	59.375	3e-30	128	265	1	363	1	125	1	0
EG01Contigs_maker-EGC01002975-augustus-gene-0.5-mRNA-1	EGC01002975	2	503	502	-	333													XP_002307903	predicted protein [Populus trichocarpa]	70.3704	2e-36	108	202	7	330	5	111	1	0	A7R385	CASP-like protein GSVIVT00013502001 OS=Vitis vinifera GN=GSVIVT00013502001 PE=2 SV=1	74.0741	2e-37	108	202	7	330	5	111	1	0
EG01Contigs_fgenesh-EGC01002978-abinit-gene-0.1-mRNA-1	EGC01002978	90	1194	1105	-	834													XP_002448746	hypothetical protein SORBIDRAFT_06g032480 [Sorghum bicolor]	53.0201	1e-38	149	690	1	447	43	175	1	0	Q0J952	Zinc finger CCCH domain-containing protein 32 OS=Oryza sativa subsp. japonica GN=Os04g0671800 PE=2 SV=1	44.5783	3e-33	166	711	1	471	50	201	1	0
EG01Contigs_augustus-EGC01002981-abinit-gene-0.0-mRNA-1	EGC01002981	1054	1434	381	+	381													XP_002280231	PREDICTED: hypothetical protein [Vitis vinifera]	61.8321	4e-34	131	1448	1	378	1	126	1	0	Q5W274	Pleiotropic drug resistance protein 3 OS=Nicotiana tabacum GN=PDR3 PE=2 SV=1	59.542	4e-32	131	1447	1	378	1	129	1	0
EG01Contigs_fgenesh-EGC01002988-abinit-gene-0.3-mRNA-1	EGC01002988	128	865	738	+	738	XM_002448235	Sorghum bicolor hypothetical protein, mRNA	87.5676	8e-45	185		1453	304	488	500	684	1	XP_002270581	PREDICTED: hypothetical protein [Vitis vinifera]	46.2963	2e-46	270	282	28	696	9	265	1	0	O80337	Ethylene-responsive transcription factor 1A OS=Arabidopsis thaliana GN=ERF1A PE=1 SV=2	43.5685	1e-39	241	268	31	606	9	245	1	0	NM_130048	Arabidopsis thaliana ethylene-responsive transcription factor 13 (ERF13) mRNA, complete cds	84.7826	2e-22	138	932	306
EG01Contigs_snap-EGC01003010-abinit-gene-0.2-mRNA-1	EGC01003010	311	1234	924	-	654													NP_001053312	Os04g0515900 [Oryza sativa Japonica Group]	53.271	3e-55	214	278	1	615	58	264	1	0	Q9S851	Protein CUP-SHAPED COTYLEDON 3 OS=Arabidopsis thaliana GN=NAC031 PE=1 SV=1	41.0377	6e-35	212	334	1	582	70	275	1	0
EG01Contigs_augustus-EGC01003012-abinit-gene-0.0-mRNA-1	EGC01003012	22	1533	1512	+	1512													NP_001047900	Os02g0711100 [Oryza sativa Japonica Group]	55.8943	1e-147	492	489	49	1509	2	489	1	0	Q9FVX2	Pentatricopeptide repeat-containing protein At1g77360, mitochondrial OS=Arabidopsis thaliana GN=At1g77360 PE=2 SV=2	29.7921	6e-45	433	517	205	1497	83	506	1	0
EG01Contigs_maker-EGC01003017-fgenesh-gene-0.4-mRNA-1	EGC01003017	155	951	797	-	672	XM_002268435	PREDICTED: Vitis vinifera hypothetical protein LOC100254775 (LOC100254775), mRNA	81.3953	4e-22	215		3083	442	656	2713	2927	1	XP_002324461	predicted protein [Populus trichocarpa]	70.6667	3e-80	225	961	1	669	748	961	1	0	O65570	Villin-4 OS=Arabidopsis thaliana GN=VLN4 PE=1 SV=1	65.5022	5e-72	229	974	1	669	748	974	1	0	NM_001203940	Arabidopsis thaliana villin 4 (VLN4) mRNA, complete cds	84.2857	2e-21	140	3462	517
EG01Contigs_augustus-EGC01003027-abinit-gene-0.0-mRNA-1	EGC01003027	90	890	801	-	801													NP_001043387	Os01g0574800 [Oryza sativa Japonica Group]	46.1017	6e-66	295	291	1	798	1	291	1	0
EG01Contigs_augustus-EGC01003029-abinit-gene-0.0-mRNA-1	EGC01003029	5	484	480	+	480													XP_002327563	predicted protein [Populus trichocarpa]	60.9589	2e-48	146	214	10	447	66	211	1	0	P42761	Glutathione S-transferase F10 OS=Arabidopsis thaliana GN=GSTF10 PE=1 SV=3	49.6503	5e-36	143	215	10	438	65	207	1	0
EG01Contigs_fgenesh-EGC01003031-abinit-gene-0.3-mRNA-1	EGC01003031	705	1328	624	+	624													NP_001060788	Os08g0105800 [Oryza sativa Japonica Group]	60	4e-67	210	549	1	615	340	546	1	0	P24465	Cytochrome P450 71A1 OS=Persea americana GN=CYP71A1 PE=1 SV=2	62.8141	2e-67	199	502	1	597	300	498	1	0
EG01Contigs_fgenesh-EGC01003035-abinit-gene-0.2-mRNA-1	EGC01003035	377	1644	1268	+	318	XM_002442843	Sorghum bicolor hypothetical protein, mRNA	85.0746	7e-22	134		3015	100	233	2118	2251	1	XP_002442888	hypothetical protein SORBIDRAFT_08g004410 [Sorghum bicolor]	68.8679	8e-43	106	923	1	318	656	761	1	0	Q0INM3	Beta-galactosidase 15 OS=Oryza sativa subsp. japonica GN=Os12g0429200 PE=2 SV=1	67.9245	3e-40	106	919	1	318	653	757	1	0
EG01Contigs_fgenesh-EGC01003036-abinit-gene-0.3-mRNA-1	EGC01003036	600	1679	1080	-	1080													NP_001051938	Os03g0854500 [Oryza sativa Japonica Group]	55.3672	1e-92	354	506	10	1068	164	502	1	0	Q84T61	Heat stress transcription factor A-1 OS=Oryza sativa subsp. japonica GN=HSFA1 PE=2 SV=1	55.3672	1e-92	354	506	10	1068	164	502	1	0
EG01Contigs_augustus-EGC01003039-abinit-gene-0.0-mRNA-1	EGC01003039	373	1315	943	-	657													XP_002298592	predicted protein [Populus trichocarpa]	41.1765	1e-38	221	547	1	657	1	219	1	0
EG01Contigs_snap-EGC01003040-abinit-gene-0.2-mRNA-1	EGC01003040	281	1672	1392	+	807													XP_002513302	conserved hypothetical protein [Ricinus communis]	66.7925	1e-100	265	315	1	795	1	256	1	0
EG01Contigs_fgenesh-EGC01003042-abinit-gene-0.3-mRNA-1	EGC01003042	31	1222	1192	-	651													XP_002285169	PREDICTED: hypothetical protein [Vitis vinifera]	44.8113	2e-41	212	652	1	597	437	648	1	0	Q43125	Cryptochrome-1 OS=Arabidopsis thaliana GN=CRY1 PE=1 SV=2	33.7719	3e-21	228	681	1	579	443	657	1	0
EG01Contigs_fgenesh-EGC01003044-abinit-gene-0.1-mRNA-1	EGC01003044	251	826	576	-	576	XM_002276318	PREDICTED: Vitis vinifera hypothetical protein LOC100262709 (LOC100262709), mRNA	80.7229	9e-35	332		3469	211	542	2830	3161	1	NP_001060337	Os07g0626500 [Oryza sativa Japonica Group]	85.4167	1e-93	192	1059	1	576	868	1059	1	0	Q0WR59	Probable inactive receptor kinase At5g10020 OS=Arabidopsis thaliana GN=At5g10020 PE=1 SV=2	68.0628	7e-71	191	1048	1	573	858	1047	1	0
EG01Contigs_fgenesh-EGC01003048-abinit-gene-0.3-mRNA-1	EGC01003048	65	786	722	+	624													XP_002527792	conserved hypothetical protein [Ricinus communis]	53.2258	8e-46	186	589	76	624	24	205	1	0
EG01Contigs_augustus-EGC01003061-abinit-gene-0.0-mRNA-1	EGC01003061	441	1412	972	+	972													XP_002264599	PREDICTED: hypothetical protein [Vitis vinifera]	64.527	1e-105	296	459	1	888	149	442	1	0	Q8GT20	Benzyl alcohol O-benzoyltransferase OS=Nicotiana tabacum GN=HSR201 PE=1 SV=1	61.7834	1e-107	314	460	1	942	151	456	1	0
EG01Contigs_maker-EGC01003062-fgenesh-gene-0.4-mRNA-1	EGC01003062	81	1630	1550	-	1425													XP_002265890	PREDICTED: hypothetical protein [Vitis vinifera]	59.309	1e-161	521	1126	1	1425	382	896	1	0	Q9LYN8	Leucine-rich repeat receptor protein kinase EXS OS=Arabidopsis thaliana GN=EXS PE=1 SV=1	40.9002	4e-83	511	1192	4	1425	468	966	1	0
EG01Contigs_maker-EGC01003072-fgenesh-gene-0.2-mRNA-1	EGC01003072	53	1140	1088	+	1005	XM_002268896	PREDICTED: Vitis vinifera hypothetical protein LOC100251582 (LOC100251582), mRNA	83.6634	6e-31	202		1512	367	568	877	1078	1	NP_001056689	Os06g0130400 [Oryza sativa Japonica Group]	75.8209	1e-153	335	542	1	1002	204	538	1	0	Q8GYY0	Probable aminotransferase ACS12 OS=Arabidopsis thaliana GN=ACS12 PE=2 SV=2	62.1622	1e-125	333	495	1	999	160	492	1	0
EG01Contigs_maker-EGC01003078-snap-gene-0.5-mRNA-1	EGC01003078	60	1662	1603	+	1206	NM_001112508	Zea mays lipoxygenase7 (lox7), mRNA	83.5249	3e-42	261		3003	396	656	1817	2077	1	NP_001049158	Os03g0179900 [Oryza sativa Japonica Group]	75.4386	1e-180	399	918	4	1200	424	796	1	0	Q8H016	Probable lipoxygenase 6 OS=Oryza sativa subsp. japonica GN=Os03g0179900 PE=2 SV=2	75.4386	1e-180	399	918	4	1200	424	796	1	0
EG01Contigs_snap-EGC01003083-abinit-gene-0.2-mRNA-1	EGC01003083	190	1533	1344	+	1344													XP_002263939	PREDICTED: hypothetical protein [Vitis vinifera]	47.3094	5e-93	446	560	4	1293	88	472	1	0	Q7Y214	Transcription factor GTE7 OS=Arabidopsis thaliana GN=GTE7 PE=2 SV=1	44.0909	5e-85	440	590	4	1278	70	482	1	0
EG01Contigs_fgenesh-EGC01003084-abinit-gene-0.1-mRNA-1	EGC01003084	192	626	435	-	435													XP_002284384	PREDICTED: hypothetical protein [Vitis vinifera]	51.4706	1e-27	136	159	1	387	12	143	1	0	Q9SLD4	Zinc finger protein ZAT11 OS=Arabidopsis thaliana GN=ZAT11 PE=2 SV=1	42.5676	2e-21	148	178	1	387	12	159	1	0
EG01Contigs_fgenesh-EGC01003089-abinit-gene-0.1-mRNA-1	EGC01003089	349	1598	1250	+	843													NP_191202	uncharacterized protein [Arabidopsis thaliana]	46.9945	5e-34	183	434	202	729	59	232	1	0
EG01Contigs_snap-EGC01003099-abinit-gene-0.2-mRNA-1	EGC01003099	189	1097	909	-	909													XP_002275884	PREDICTED: hypothetical protein [Vitis vinifera]	53.0035	1e-86	283	561	61	909	27	307	1	0	Q9FHR3	Putative pentatricopeptide repeat-containing protein At5g37570 OS=Arabidopsis thaliana GN=PCMP-E37 PE=3 SV=1	48.227	5e-74	282	550	61	903	12	292	1	0
EG01Contigs_snap-EGC01003101-abinit-gene-0.2-mRNA-1	EGC01003101	381	1496	1116	-	1116													XP_002461097	hypothetical protein SORBIDRAFT_02g040640 [Sorghum bicolor]	68.7166	1e-153	374	669	1	1113	299	669	1	0
EG01Contigs_fgenesh-EGC01003105-abinit-gene-0.1-mRNA-1	EGC01003105	804	1502	699	+	699													XP_002263734	PREDICTED: hypothetical protein [Vitis vinifera]	51.3274	3e-56	226	402	16	690	8	233	1	0	Q9C502	Putative clathrin assembly protein At1g33340 OS=Arabidopsis thaliana GN=At1g33340 PE=2 SV=1	45.1754	4e-47	228	374	16	690	8	235	1	0
EG01Contigs_maker-EGC01003114-fgenesh-gene-0.2-mRNA-1	EGC01003114	114	1474	1361	-	654													XP_002458939	hypothetical protein SORBIDRAFT_03g043060 [Sorghum bicolor]	62.7451	7e-80	255	1175	4	654	813	1067	1	0	Q9C5Y4	Structural maintenance of chromosomes protein 2-1 OS=Arabidopsis thaliana GN=SMC2-1 PE=2 SV=2	54.902	8e-69	255	1175	4	654	813	1067	1	0
EG01Contigs_maker-EGC01003117-fgenesh-gene-0.2-mRNA-1	EGC01003117	212	1497	1286	+	513													XP_002275692	PREDICTED: hypothetical protein [Vitis vinifera]	48.5549	2e-36	173	662	9	509	200	369	3	0	Q0INW1	Probable Ufm1-specific protease OS=Oryza sativa subsp. japonica GN=Os12g0285500 PE=2 SV=2	46.2428	1e-34	173	640	3	512	181	350	3	0
EG01Contigs_fgenesh-EGC01003118-abinit-gene-0.3-mRNA-1	EGC01003118	424	774	351	-	351													XP_002274494	PREDICTED: hypothetical protein [Vitis vinifera]	65.1685	5e-27	89	118	76	342	30	118	1	0	Q6TPK4	Cysteine proteinase inhibitor 1 OS=Actinidia deliciosa PE=1 SV=1	53.211	8e-24	109	116	16	342	9	116	1	0
EG01Contigs_fgenesh-EGC01003130-abinit-gene-0.3-mRNA-1	EGC01003130	342	1634	1293	-	1293													XP_002466666	hypothetical protein SORBIDRAFT_01g011860 [Sorghum bicolor]	57.0175	1e-137	456	460	1	1284	3	458	1	0	A9ZPJ7	Agmatine coumaroyltransferase-2 OS=Hordeum vulgare GN=ACT-2 PE=1 SV=1	56.092	1e-134	435	439	1	1284	3	437	1	0
EG01Contigs_snap-EGC01003134-abinit-gene-0.3-mRNA-1	EGC01003134	792	1568	777	+	462													XP_002275256	PREDICTED: hypothetical protein [Vitis vinifera]	64.8649	2e-51	148	375	19	462	8	148	1	0
EG01Contigs_maker-EGC01003136-fgenesh-gene-0.4-mRNA-1	EGC01003136	22	1429	1408	+	936													XP_002462056	hypothetical protein SORBIDRAFT_02g014490 [Sorghum bicolor]	65.4709	2e-78	223	478	10	675	158	380	1	0	Q9FIK1	BTB/POZ domain-containing protein At5g47800 OS=Arabidopsis thaliana GN=At5g47800 PE=2 SV=1	42.7184	2e-58	309	559	25	930	255	559	1	0
EG01Contigs_maker-EGC01003146-snap-gene-0.3-mRNA-1	EGC01003146	612	1618	1007	+	954													NP_680106	cytochrome P450 71A26 [Arabidopsis thaliana]	47.8689	8e-77	305	489	49	954	1	286	1	0	Q9STK7	Cytochrome P450 71A26 OS=Arabidopsis thaliana GN=CYP71A26 PE=3 SV=1	47.8689	9e-77	305	489	49	954	1	286	1	0
EG01Contigs_snap-EGC01003150-abinit-gene-0.1-mRNA-1	EGC01003150	897	1392	496	-	321													XP_002458239	hypothetical protein SORBIDRAFT_03g029700 [Sorghum bicolor]	75	1e-44	104	398	4	315	199	301	1	0
EG01Contigs_fgenesh-EGC01003157-abinit-gene-0.1-mRNA-1	EGC01003157	247	669	423	+	423													XP_002533815	conserved hypothetical protein [Ricinus communis]	41.1348	5e-23	141	165	4	420	31	165	1	0
EG01Contigs_snap-EGC01003166-abinit-gene-0.2-mRNA-1	EGC01003166	677	1285	609	-	477													XP_002277172	PREDICTED: hypothetical protein [Vitis vinifera]	60.7595	3e-51	158	1451	16	477	3	159	1	0	Q8GU86	Pleiotropic drug resistance protein 5 OS=Oryza sativa subsp. japonica GN=PDR5 PE=2 SV=2	55.8282	4e-43	163	1454	49	477	8	170	1	0
EG01Contigs_snap-EGC01003179-abinit-gene-0.2-mRNA-1	EGC01003179	410	1093	684	-	684	NM_001061801	Oryza sativa Japonica Group Os05g0347400 (Os05g0347400) mRNA, complete cds	82.8042	9e-60	378		1236	172	549	316	693	1	XP_002313971	predicted protein [Populus trichocarpa]	70.4545	4e-84	220	223	28	684	2	220	1	0
EG01Contigs_augustus-EGC01003189-abinit-gene-0.0-mRNA-1	EGC01003189	1138	1635	498	+	498													NP_200674	oxidoreductase, 2OG-Fe(II) oxygenase family protein [Arabidopsis thaliana]	46.5278	8e-25	144	352	28	405	6	138	1	0
EG01Contigs_fgenesh-EGC01003191-abinit-gene-0.3-mRNA-1	EGC01003191	16	1170	1155	+	1155	NM_001061611	Oryza sativa Japonica Group Os05g0276100 (Os05g0276100) mRNA, complete cds	78.8296	1e-41	581		2730	112	692	1531	2102	1	XP_002440851	hypothetical protein SORBIDRAFT_09g008200 [Sorghum bicolor]	64.8649	1e-126	370	796	1	1110	423	785	1	0	Q9LUN4	Cation/H(+) antiporter 19 OS=Arabidopsis thaliana GN=CHX19 PE=2 SV=1	57.6819	1e-113	371	800	1	1083	426	789	1	0
EG01Contigs_maker-EGC01003196-snap-gene-0.6-mRNA-1	EGC01003196	73	1627	1555	-	1338	NM_001057530	Oryza sativa Japonica Group Os03g0700700 (Os03g0700700) mRNA, complete cds	79.0373	4e-51	644		2846	286	929	1525	2168	1	XP_002315780	predicted protein [Populus trichocarpa]	76.8539	0	445	880	1	1335	436	880	1	0	Q53RB0	Probable linoleate 9S-lipoxygenase 4 OS=Oryza sativa subsp. japonica GN=Os03g0700700 PE=2 SV=1	74.7228	0	451	877	1	1335	427	877	1	0
EG01Contigs_fgenesh-EGC01003197-abinit-gene-0.2-mRNA-1	EGC01003197	46	1661	1616	+	900													NP_001042484	Os01g0229200 [Oryza sativa Japonica Group]	44.0367	2e-53	327	711	1	894	294	604	1	0
EG01Contigs_maker-EGC01003198-fgenesh-gene-0.2-mRNA-1	EGC01003198	288	1603	1316	-	696													XP_002269759	PREDICTED: hypothetical protein [Vitis vinifera]	75	1e-95	192	1488	1	573	1262	1453	1	0	O64827	Histone-lysine N-methyltransferase SUVR5 OS=Arabidopsis thaliana GN=SUVR5 PE=1 SV=3	64.9215	4e-73	191	1382	1	573	1154	1344	1	0
EG01Contigs_augustus-EGC01003201-abinit-gene-0.0-mRNA-1	EGC01003201	961	1461	501	-	501													NP_001054064	Os04g0645200 [Oryza sativa Japonica Group]	43.0168	5e-25	179	202	4	492	35	198	1	0
EG01Contigs_snap-EGC01003202-abinit-gene-0.1-mRNA-1	EGC01003202	1232	1612	381	-	381	NM_001060777	Oryza sativa Japonica Group Os04g0674700 (Os04g0674700) mRNA, complete cds	90.8163	1e-26	98		1897	4	101	1454	1551	1	XP_002438211	hypothetical protein SORBIDRAFT_10g009610 [Sorghum bicolor]	74.4898	4e-38	98	558	1	294	452	549	1	0
EG01Contigs_maker-EGC01003210-augustus-gene-0.5-mRNA-1	EGC01003210	1	1037	1037	+	576	XM_002454663	Sorghum bicolor hypothetical protein, mRNA	85.1675	4e-40	209		2676	1	209	661	869	1	XP_002282928	PREDICTED: hypothetical protein [Vitis vinifera]	73.6559	5e-72	186	693	3	548	69	253	3	0	P62598	Two-component response regulator ARR12 OS=Arabidopsis thaliana GN=ARR12 PE=2 SV=1	66.4835	3e-61	182	596	3	548	68	244	3	0	NM_128075	Arabidopsis thaliana response regulator 12 (RR12) mRNA, complete cds	82.5641	8e-21	195	1980	3
EG01Contigs_augustus-EGC01003212-abinit-gene-0.0-mRNA-1	EGC01003212	808	1603	796	-	796													XP_002283212	PREDICTED: hypothetical protein [Vitis vinifera]	62.6374	8e-95	273	388	4	795	6	269	1	0	P0CH30	E3 ubiquitin-protein ligase RING1 OS=Gossypium hirsutum GN=RING1 PE=2 SV=1	36.6906	6e-38	278	338	13	729	23	292	1	0
EG01Contigs_fgenesh-EGC01003215-abinit-gene-0.1-mRNA-1	EGC01003215	930	1535	606	-	606													XP_002465557	hypothetical protein SORBIDRAFT_01g041090 [Sorghum bicolor]	41.3462	2e-33	208	888	1	606	686	888	1	0
EG01Contigs_fgenesh-EGC01003226-abinit-gene-0.1-mRNA-1	EGC01003226	18	1019	1002	-	1002													NP_001053293	Os04g0511600 [Oryza sativa Japonica Group]	31.9355	3e-26	310	730	10	924	4	296	1	0
EG01Contigs_fgenesh-EGC01003233-abinit-gene-0.3-mRNA-1	EGC01003233	625	1632	1008	-	1008													XP_002273088	PREDICTED: hypothetical protein [Vitis vinifera]	66.8657	1e-130	335	531	1	1005	119	453	1	0	P0C899	Putative pentatricopeptide repeat-containing protein At3g49142 OS=Arabidopsis thaliana GN=PCMP-H77 PE=3 SV=1	46.8657	8e-87	335	686	1	1005	269	603	1	0
EG01Contigs_augustus-EGC01003237-abinit-gene-0.0-mRNA-1	EGC01003237	1216	1662	447	+	447	NM_001062338	Oryza sativa Japonica Group Os05g0469600 (Os05g0469600) mRNA, complete cds	87.3457	5e-85	324		2205	124	447	249	572	1	XP_002439941	hypothetical protein SORBIDRAFT_09g023060 [Sorghum bicolor]	79.8611	4e-63	144	609	25	447	11	154	1	0	P28516	Pyruvate decarboxylase isozyme 1 OS=Zea mays GN=PDC1 PE=2 SV=1	80	5e-63	145	610	25	447	11	155	1	0	NM_120210	Arabidopsis thaliana pyruvate decarboxylase (AT5G01320) mRNA, complete cds	81.6733	2e-30	251	1994	181
EG01Contigs_snap-EGC01003248-abinit-gene-0.3-mRNA-1	EGC01003248	994	1388	395	-	395													XP_002464065	hypothetical protein SORBIDRAFT_01g011600 [Sorghum bicolor]	52.5253	4e-22	99	1060	55	348	1	99	-3	0
EG01Contigs_fgenesh-EGC01003249-abinit-gene-0.3-mRNA-1	EGC01003249	1105	1598	494	+	432													XP_002281166	PREDICTED: hypothetical protein isoform 1 [Vitis vinifera]	65.2174	2e-40	138	398	1	408	1	132	1	0
EG01Contigs_fgenesh-EGC01003251-abinit-gene-0.1-mRNA-1	EGC01003251	562	924	363	-	363													NP_001060067	Os07g0573400 [Oryza sativa Japonica Group]	60.3306	1e-42	121	430	13	363	310	430	1	0
EG01Contigs_fgenesh-EGC01003254-abinit-gene-0.1-mRNA-1	EGC01003254	14	1267	1254	-	1254													XP_002280683	PREDICTED: hypothetical protein [Vitis vinifera]	61.1111	1e-147	414	545	13	1254	92	504	1	0	Q9FGR2	Pentatricopeptide repeat-containing protein At5g59600 OS=Arabidopsis thaliana GN=PCMP-E1 PE=2 SV=1	53.11	1e-126	418	534	1	1254	77	493	1	0
EG01Contigs_maker-EGC01003257-snap-gene-0.3-mRNA-1	EGC01003257	241	1626	1386	-	879													XP_002531424	receptor-kinase, putative [Ricinus communis]	57.9861	1e-91	288	1015	25	876	728	1012	1	0	C0LGP4	Probable LRR receptor-like serine/threonine-protein kinase At3g47570 OS=Arabidopsis thaliana GN=At3g47570 PE=1 SV=1	52.0979	5e-79	286	1010	13	861	724	999	1	0
EG01Contigs_fgenesh-EGC01003264-abinit-gene-0.3-mRNA-1	EGC01003264	102	1228	1127	+	498	NM_001069203	Oryza sativa Japonica Group Os09g0248300 (Os09g0248300) mRNA, complete cds	84.6561	5e-33	189		2018	89	277	1362	1550	1	NP_001062668	Os09g0248300 [Oryza sativa Japonica Group]	69.5946	2e-56	148	542	60	497	395	542	3	0
EG01Contigs_maker-EGC01003266-fgenesh-gene-0.4-mRNA-1	EGC01003266	171	1494	1324	-	706	XM_002276853	PREDICTED: Vitis vinifera hypothetical protein LOC100241332 (LOC100241332), mRNA	83.0084	9e-57	359		1694	100	455	725	1083	1	XP_002276889	PREDICTED: hypothetical protein [Vitis vinifera]	74.477	5e-94	239	285	1	705	47	285	1	0	Q8S7W9	Homeobox-leucine zipper protein HOX21 OS=Oryza sativa subsp. japonica GN=HOX21 PE=2 SV=1	62.4088	2e-76	274	366	1	705	94	366	1	0
EG01Contigs_maker-EGC01003270-snap-gene-0.1-mRNA-1	EGC01003270	119	1359	1241	+	1185	XM_002886814	Arabidopsis lyrata subsp. lyrata photosystem I P700 chlorophyll a apoprotein A2, mRNA	92.4314	0	1057		2205	113	1169	623	1679	1	YP_003540930	photosystem I P700 chlorophyll A apoprotein A2 [Phoenix dactylifera]	99.7253	0	364	734	94	1185	202	565	1	0	A6MMU3	Photosystem I P700 chlorophyll a apoprotein A2 OS=Illicium oligandrum GN=psaB PE=3 SV=1	98.0769	0	364	734	94	1185	202	565	1	0
EG01Contigs_fgenesh-EGC01003273-abinit-gene-0.3-mRNA-1	EGC01003273	709	1647	939	-	939													XP_002277218	PREDICTED: hypothetical protein [Vitis vinifera]	60.1227	1e-103	326	791	1	933	466	791	1	0	Q03387	Eukaryotic initiation factor iso-4F subunit p82-34 OS=Triticum aestivum PE=1 SV=2	56.875	3e-91	320	788	1	930	470	786	1	0
EG01Contigs_augustus-EGC01003276-abinit-gene-0.0-mRNA-1	EGC01003276	887	1570	684	-	684													XP_002317274	predicted protein [Populus trichocarpa]	50	4e-60	236	473	19	678	37	272	1	0
EG01Contigs_fgenesh-EGC01003293-abinit-gene-0.1-mRNA-1	EGC01003293	310	1393	1084	-	1047													XP_002310003	predicted protein [Populus trichocarpa]	71.0526	2e-52	114	464	679	1017	109	222	1	0
EG01Contigs_fgenesh-EGC01003295-abinit-gene-0.3-mRNA-1	EGC01003295	702	1275	574	+	357													XP_002268351	PREDICTED: hypothetical protein [Vitis vinifera]	67.8571	7e-39	112	196	19	336	2	113	1	0
EG01Contigs_fgenesh-EGC01003296-abinit-gene-0.3-mRNA-1	EGC01003296	708	1448	741	+	741													XP_002320678	predicted protein [Populus trichocarpa]	56.5401	2e-67	237	412	40	738	176	412	1	0	Q9SY57	Protein PHLOEM PROTEIN 2-LIKE A10 OS=Arabidopsis thaliana GN=PP2A10 PE=2 SV=1	50.6667	5e-57	225	414	43	717	182	401	1	0
EG01Contigs_fgenesh-EGC01003297-abinit-gene-0.3-mRNA-1	EGC01003297	570	1448	879	-	879	NM_001177195	Zea mays hypothetical protein LOC100384725 (LOC100384725), mRNA	86.7403	6e-40	181		1291	375	555	555	735	1	XP_002446885	hypothetical protein SORBIDRAFT_06g024380 [Sorghum bicolor]	40.7303	6e-51	356	346	1	876	1	346	1	0	Q40478	Ethylene-responsive transcription factor 5 OS=Nicotiana tabacum GN=ERF5 PE=2 SV=1	40.4389	3e-48	319	291	1	873	1	290	1	0
EG01Contigs_maker-EGC01003305-snap-gene-0.4-mRNA-1	EGC01003305	420	1191	772	-	389	XM_002329843	Populus trichocarpa predicted protein, mRNA	87.1921	1e-48	203		2347	169	371	1768	1970	1	NP_001050501	Os03g0565500 [Oryza sativa Japonica Group]	88.9764	7e-61	127	757	4	384	577	703	1	0	Q9FE64	Elongation factor G, mitochondrial OS=Oryza sativa subsp. japonica GN=Os03g0565500 PE=2 SV=2	88.9764	8e-61	127	757	4	384	577	703	1	0
EG01Contigs_maker-EGC01003315-snap-gene-0.3-mRNA-1	EGC01003315	73	1153	1081	-	381													XP_002332480	predicted protein [Populus trichocarpa]	80.7018	7e-48	114	488	28	369	376	488	1	0	Q0JLP9	Probable protein phosphatase 2C 6 OS=Oryza sativa subsp. japonica GN=Os01g0583100 PE=2 SV=1	75.8929	1e-44	112	467	37	369	356	467	1	0
EG01Contigs_snap-EGC01003344-abinit-gene-0.2-mRNA-1	EGC01003344	551	1605	1055	-	726													XP_002266891	PREDICTED: hypothetical protein [Vitis vinifera]	66.6667	3e-83	225	633	1	666	88	312	1	0
EG01Contigs_maker-EGC01003348-fgenesh-gene-0.3-mRNA-1	EGC01003348	257	1621	1365	+	783	XM_002264622	PREDICTED: Vitis vinifera hypothetical protein LOC100257037 (LOC100257037), mRNA	81.9672	7e-30	244		3069	492	735	1799	2042	1	XP_002323702	predicted protein [Populus trichocarpa]	57.2347	1e-98	311	946	2	781	360	670	2	0	Q9LT96	Probable leucine-rich repeat receptor-like protein kinase At5g49770 OS=Arabidopsis thaliana GN=At5g49770 PE=2 SV=1	38.1988	2e-45	322	946	2	781	392	704	2	0
EG01Contigs_augustus-EGC01003350-abinit-gene-0.0-mRNA-1	EGC01003350	174	1301	1128	-	1128													XP_002308367	predicted protein [Populus trichocarpa]	47.769	4e-82	381	340	1	1116	1	334	1	0
EG01Contigs_snap-EGC01003360-abinit-gene-0.2-mRNA-1	EGC01003360	233	1506	1274	-	783													XP_002282762	PREDICTED: hypothetical protein [Vitis vinifera]	56.1338	5e-81	269	590	19	777	12	277	1	0
EG01Contigs_maker-EGC01003367-fgenesh-gene-0.4-mRNA-1	EGC01003367	500	1547	1048	-	960	NM_001050158	Oryza sativa Japonica Group Os01g0625300 (Os01g0625300) mRNA, complete cds	84.8485	1e-35	198		1571	54	251	184	381	1	NP_001043623	Os01g0625300 [Oryza sativa Japonica Group]	47.5362	3e-69	345	339	25	957	16	339	1	0	Q6VBA4	Heat stress transcription factor C-1a OS=Oryza sativa subsp. japonica GN=HSFC1A PE=2 SV=2	47.5362	3e-69	345	339	25	957	16	339	1	0
EG01Contigs_augustus-EGC01003377-abinit-gene-0.0-mRNA-1	EGC01003377	972	1533	562	-	562													NP_001045722	Os02g0121900 [Oryza sativa Japonica Group]	60.9626	2e-61	187	624	1	561	346	532	1	0	O81908	Pentatricopeptide repeat-containing protein At1g02060, chloroplastic OS=Arabidopsis thaliana GN=At1g02060 PE=2 SV=2	52.4064	9e-46	187	710	1	561	436	620	1	0
EG01Contigs_fgenesh-EGC01003379-abinit-gene-0.1-mRNA-1	EGC01003379	985	1650	666	-	582													NP_001042055	Os01g0153500 [Oryza sativa Japonica Group]	49.2611	1e-42	203	243	1	579	40	238	1	0
EG01Contigs_augustus-EGC01003394-abinit-gene-0.0-mRNA-1	EGC01003394	702	1457	756	-	756													XP_002333971	predicted protein [Populus trichocarpa]	53.0172	2e-64	232	1217	7	696	621	851	1	0	O81906	G-type lectin S-receptor-like serine/threonine-protein kinase B120 OS=Arabidopsis thaliana GN=B120 PE=1 SV=1	47.012	1e-57	251	849	19	735	11	257	1	0
EG01Contigs_fgenesh-EGC01003398-abinit-gene-0.3-mRNA-1	EGC01003398	350	1324	975	-	975													XP_002317696	predicted protein [Populus trichocarpa]	54.2751	1e-73	269	1018	160	966	30	296	1	0	C0LGT6	LRR receptor-like serine/threonine-protein kinase EFR OS=Arabidopsis thaliana GN=EFR PE=1 SV=1	45.9459	4e-66	296	1031	79	966	1	293	1	0
EG01Contigs_augustus-EGC01003412-abinit-gene-0.0-mRNA-1	EGC01003412	431	1268	838	+	420													XP_002280819	PREDICTED: similar to putative multidrug resistance-associated protein [Vitis vinifera]	68.6567	2e-49	134	1623	16	417	1491	1623	1	0	Q9C8G9	ABC transporter C family member 1 OS=Arabidopsis thaliana GN=ABCC1 PE=1 SV=1	65.4412	1e-45	136	1622	22	417	1487	1622	1	0
EG01Contigs_fgenesh-EGC01003413-abinit-gene-0.3-mRNA-1	EGC01003413	54	896	843	+	843													XP_002269780	PREDICTED: hypothetical protein [Vitis vinifera]	70.9016	1e-100	244	469	1	723	187	430	1	0	Q10DK7	1-aminocyclopropane-1-carboxylate synthase 1 OS=Oryza sativa subsp. japonica GN=ACC1 PE=2 SV=1	70.3252	4e-98	246	487	1	723	199	444	1	0
EG01Contigs_maker-EGC01003415-fgenesh-gene-0.4-mRNA-1	EGC01003415	293	1582	1290	-	1071													NP_001059981	Os07g0559700 [Oryza sativa Japonica Group]	70.5382	1e-150	353	530	1	1059	155	507	1	0	Q39228	Sugar transport protein 4 OS=Arabidopsis thaliana GN=STP4 PE=1 SV=1	61.3181	1e-129	349	514	1	1047	152	500	1	0
EG01Contigs_fgenesh-EGC01003416-abinit-gene-0.3-mRNA-1	EGC01003416	131	1525	1395	-	888													XP_002274736	PREDICTED: similar to kinesin motor protein-related [Vitis vinifera]	55.2542	8e-89	295	1048	4	888	495	789	1	0
EG01Contigs_snap-EGC01003424-abinit-gene-0.1-mRNA-1	EGC01003424	568	1430	863	+	462													XP_002459201	hypothetical protein SORBIDRAFT_02g000460 [Sorghum bicolor]	48.75	5e-35	160	358	4	450	5	161	1	0	O49561	Gibberellin 2-beta-dioxygenase 8 OS=Arabidopsis thaliana GN=GA2OX7 PE=1 SV=2	46.5753	4e-29	146	338	10	411	2	144	1	0
EG01Contigs_fgenesh-EGC01003425-abinit-gene-0.1-mRNA-1	EGC01003425	540	1562	1023	+	927													NP_001060916	Os08g0129600 [Oryza sativa Japonica Group]	65.798	1e-107	307	798	4	921	17	323	1	0	Q9LI74	Protein CHUP1, chloroplastic OS=Arabidopsis thaliana GN=CHUP1 PE=1 SV=1	39.4068	1e-35	236	1004	307	903	130	364	1	0
EG01Contigs_maker-EGC01003428-snap-gene-0.6-mRNA-1	EGC01003428	515	1644	1130	+	390	XM_002269859	PREDICTED: Vitis vinifera hypothetical protein LOC100265888 (LOC100265888), mRNA	84.2466	8e-22	146		1428	234	379	491	636	1	XP_002318247	predicted protein [Populus trichocarpa]	86.0465	2e-61	129	364	3	389	41	169	3	0	Q1PSI9	L-idonate 5-dehydrogenase OS=Vitis vinifera GN=GSVIVT00012394001 PE=1 SV=2	77.5194	2e-56	129	366	3	389	43	171	3	0
EG01Contigs_augustus-EGC01003429-abinit-gene-0.0-mRNA-1	EGC01003429	709	1353	645	+	645													XP_002283659	PREDICTED: hypothetical protein [Vitis vinifera]	45.4148	8e-38	229	219	25	642	8	219	1	0
EG01Contigs_fgenesh-EGC01003433-abinit-gene-0.2-mRNA-1	EGC01003433	279	1175	897	+	897													XP_002511509	nitrate transporter, putative [Ricinus communis]	60.5442	1e-104	294	602	2	883	304	594	2	0	Q944G5	Probable peptide/nitrate transporter At3g47960 OS=Arabidopsis thaliana GN=At3g47960 PE=1 SV=3	52.2034	3e-93	295	636	2	886	331	625	2	0
EG01Contigs_snap-EGC01003434-abinit-gene-0.2-mRNA-1	EGC01003434	955	1383	429	+	429													NP_001143305	hypothetical protein LOC100275864 [Zea mays]	61.9048	6e-36	147	169	1	429	1	143	1	0
EG01Contigs_snap-EGC01003435-abinit-gene-0.4-mRNA-1	EGC01003435	389	1390	1002	+	903													NP_001172750	Os01g0956075 [Oryza sativa Japonica Group]	50.4505	5e-70	333	329	1	891	1	327	1	0	Q9FPQ6	Vegetative cell wall protein gp1 OS=Chlamydomonas reinhardtii GN=GP1 PE=2 SV=1	46	7e-23	150	555	62	493	101	243	2	0
EG01Contigs_snap-EGC01003438-abinit-gene-0.2-mRNA-1	EGC01003438	834	1313	480	+	480													XP_002269543	PREDICTED: hypothetical protein [Vitis vinifera]	57.764	1e-43	161	312	2	478	156	312	2	0
EG01Contigs_maker-EGC01003444-snap-gene-0.4-mRNA-1	EGC01003444	353	1579	1227	-	477	XM_002269481	PREDICTED: Vitis vinifera similar to expansin (LOC100261426), mRNA	82.5939	1e-42	293		1297	169	461	508	800	1	XP_002522457	Alpha-expansin 1 precursor, putative [Ricinus communis]	90.2913	9e-69	103	249	166	474	147	249	1	0	Q9LDR9	Expansin-A10 OS=Arabidopsis thaliana GN=EXPA10 PE=2 SV=1	86.4078	2e-65	103	249	166	474	147	249	1	0
EG01Contigs_augustus-EGC01003446-abinit-gene-0.0-mRNA-1	EGC01003446	438	917	480	+	480													XP_002316436	predicted protein [Populus trichocarpa]	47.1429	2e-27	140	167	1	411	1	135	1	0
EG01Contigs_maker-EGC01003449-fgenesh-gene-0.4-mRNA-1	EGC01003449	482	1605	1124	+	591	XM_002465116	Sorghum bicolor hypothetical protein, mRNA	81.6537	4e-46	387		3080	133	518	366	751	1	NP_001060278	Os07g0616800 [Oryza sativa Japonica Group]	78.9773	4e-77	176	816	7	519	19	194	1	0	Q41607	Sucrose synthase 2 OS=Tulipa gesneriana PE=2 SV=1	84.6591	4e-80	176	820	7	519	15	190	1	0
EG01Contigs_augustus-EGC01003456-abinit-gene-0.0-mRNA-1	EGC01003456	1	433	433	-	433	XM_002458328	Sorghum bicolor hypothetical protein, mRNA	85.2941	2e-56	272		2199	4	275	1378	1649	1	XP_002458373	hypothetical protein SORBIDRAFT_03g032350 [Sorghum bicolor]	81.9444	7e-65	144	732	1	432	459	602	1	0	Q9M2V6	ABC transporter G family member 17 OS=Arabidopsis thaliana GN=ABCG17 PE=2 SV=1	41.1348	2e-26	141	662	4	417	356	496	1	0
EG01Contigs_augustus-EGC01003458-abinit-gene-0.0-mRNA-1	EGC01003458	284	1066	783	+	783													XP_002448190	hypothetical protein SORBIDRAFT_06g022700 [Sorghum bicolor]	45.815	1e-55	227	745	16	666	7	226	1	0	Q9LMP1	Wall-associated receptor kinase 2 OS=Arabidopsis thaliana GN=WAK2 PE=1 SV=1	35.9375	8e-28	192	732	82	642	29	208	1	0
EG01Contigs_maker-EGC01003483-snap-gene-0.5-mRNA-1	EGC01003483	452	1614	1163	+	481													NP_001045858	Os02g0141300 [Oryza sativa Japonica Group]	64.6341	1e-53	164	996	4	480	685	847	1	0	O23461	L-arabinokinase OS=Arabidopsis thaliana GN=ARA1 PE=1 SV=1	56.3636	1e-43	165	1039	4	477	733	889	1	0
EG01Contigs_fgenesh-EGC01003491-abinit-gene-0.3-mRNA-1	EGC01003491	1171	1533	363	-	363																									P30617	Mannose-specific lectin OS=Galanthus nivalis PE=1 SV=1	66.6667	4e-30	90	157	1	264	48	137	1	0
EG01Contigs_maker-EGC01003495-fgenesh-gene-0.4-mRNA-1	EGC01003495	667	1638	972	+	408													XP_002298235	predicted protein [Populus trichocarpa]	83.0882	6e-60	136	703	1	408	1	136	1	0	Q9C5H4	VHS domain-containing protein At3g16270 OS=Arabidopsis thaliana GN=At3g16270 PE=1 SV=1	78.3582	3e-55	134	690	1	402	1	134	1	0
EG01Contigs_fgenesh-EGC01003496-abinit-gene-0.3-mRNA-1	EGC01003496	39	938	900	+	900	XM_002265254	PREDICTED: Vitis vinifera hypothetical protein LOC100248167, transcript variant 2 (LOC100248167), mRNA	80.5328	1e-53	488		3518	394	881	2702	3189	1	XP_002515715	translation elongation factor, putative [Ricinus communis]	71.6172	1e-118	303	1028	4	897	733	1028	1	0	Q7Z2Z2	Elongation factor Tu GTP-binding domain-containing protein 1 OS=Homo sapiens GN=EFTUD1 PE=1 SV=2	39.645	5e-55	338	1120	4	891	816	1118	1	0
EG01Contigs_fgenesh-EGC01003504-abinit-gene-0.2-mRNA-1	EGC01003504	31	1125	1095	+	1095													XP_002279360	PREDICTED: hypothetical protein [Vitis vinifera]	51.676	1e-105	358	743	10	1080	291	647	1	0	O82380	Pentatricopeptide repeat-containing protein At2g29760, chloroplastic OS=Arabidopsis thaliana GN=PCMP-H33 PE=2 SV=1	48.3333	3e-98	360	738	10	1086	286	644	1	0
EG01Contigs_fgenesh-EGC01003505-abinit-gene-0.2-mRNA-1	EGC01003505	1	1605	1605	+	1605													XP_002268823	PREDICTED: hypothetical protein [Vitis vinifera]	49.2509	1e-137	534	1009	4	1605	44	575	1	0	C0LGT6	LRR receptor-like serine/threonine-protein kinase EFR OS=Arabidopsis thaliana GN=EFR PE=1 SV=1	44.8669	1e-121	526	1031	28	1605	51	573	1	0
EG01Contigs_snap-EGC01003506-abinit-gene-0.2-mRNA-1	EGC01003506	571	1614	1044	-	1044													XP_002282915	PREDICTED: hypothetical protein [Vitis vinifera]	58.0838	1e-107	334	457	3	992	119	450	3	0	Q9SND9	Uncharacterized acetyltransferase At3g50280 OS=Arabidopsis thaliana GN=At3g50280 PE=1 SV=1	40.8408	7e-62	333	443	3	980	110	438	3	0
EG01Contigs_fgenesh-EGC01003513-abinit-gene-0.1-mRNA-1	EGC01003513	259	1176	918	+	918													XP_002519116	conserved hypothetical protein [Ricinus communis]	32.2034	1e-27	236	513	187	855	61	296	1	0
EG01Contigs_snap-EGC01003515-abinit-gene-0.2-mRNA-1	EGC01003515	10	1191	1182	-	1182													XP_002266745	PREDICTED: hypothetical protein [Vitis vinifera]	38.8753	7e-49	409	550	1	1182	1	367	1	0
EG01Contigs_fgenesh-EGC01003523-abinit-gene-0.3-mRNA-1	EGC01003523	1252	1605	354	-	354													XP_002529983	conserved hypothetical protein [Ricinus communis]	63.3929	9e-40	112	212	16	351	101	212	1	0
EG01Contigs_maker-EGC01003526-fgenesh-gene-0.4-mRNA-1	EGC01003526	150	980	831	+	450													XP_002529090	Polygalacturonase precursor, putative [Ricinus communis]	61.4865	7e-52	148	393	2	445	246	393	2	0	P48979	Polygalacturonase OS=Prunus persica PE=2 SV=1	62.8378	6e-52	148	393	2	445	246	393	2	0
EG01Contigs_maker-EGC01003529-fgenesh-gene-0.4-mRNA-1	EGC01003529	71	620	550	-	330	XM_002275882	PREDICTED: Vitis vinifera hypothetical protein LOC100242705 (LOC100242705), mRNA	86.036	4e-48	222		1733	33	254	201	422	1	XP_002515865	Chaperone protein dnaJ, putative [Ricinus communis]	87.963	1e-53	108	418	1	324	1	108	1	0	Q04960	DnaJ protein homolog OS=Cucumis sativus GN=DNAJ1 PE=2 SV=1	89.7196	8e-51	107	413	1	321	1	105	1	0	NM_122127	Arabidopsis thaliana chaperone protein dnaJ 2 (J2) mRNA, complete cds	82.9268	1e-21	164	1565	88
EG01Contigs_genemark-EGC01003532-abinit-gene-0.1-mRNA-1	EGC01003532	92	703	612	-	531	XM_002454848	Sorghum bicolor hypothetical protein, mRNA	82.9545	3e-50	352		2135	123	470	233	583	1	XP_002284115	PREDICTED: hypothetical protein [Vitis vinifera]	69.1892	2e-72	185	517	1	513	1	178	1	0	Q6P878	Eukaryotic translation initiation factor 3 subunit L OS=Xenopus tropicalis GN=eif3l PE=2 SV=1	52.3077	2e-37	130	562	112	489	85	214	1	0
EG01Contigs_augustus-EGC01003547-abinit-gene-0.0-mRNA-1	EGC01003547	295	939	645	+	645	XM_002467972	Sorghum bicolor hypothetical protein, mRNA	82.1538	7e-45	325		2710	105	429	1909	2233	1	XP_002468017	hypothetical protein SORBIDRAFT_01g038140 [Sorghum bicolor]	73.9535	4e-86	215	824	3	644	602	816	3	0	Q9SCT4	Probably inactive leucine-rich repeat receptor-like protein kinase IMK2 OS=Arabidopsis thaliana GN=IMK2 PE=1 SV=1	69.9507	6e-77	203	836	3	611	626	825	3	0
EG01Contigs_snap-EGC01003549-abinit-gene-0.2-mRNA-1	EGC01003549	127	702	576	-	576													NP_001182989	hypothetical protein LOC100501308 [Zea mays]	49.7436	5e-44	195	283	3	575	90	283	3	0
EG01Contigs_snap-EGC01003553-abinit-gene-0.2-mRNA-1	EGC01003553	296	646	351	-	351													XP_002298240	ABC transporter family, pleiotropic drug resistance protein [Populus trichocarpa]	60	1e-25	90	1436	82	348	11	100	1	0	Q7FMW4	Pleiotropic drug resistance protein 15 OS=Oryza sativa subsp. japonica GN=PDR15 PE=3 SV=1	53.5433	8e-27	127	1509	1	348	30	153	1	0
EG01Contigs_maker-EGC01003557-snap-gene-0.1-mRNA-1	EGC01003557	572	1540	969	-	835	XM_002339795	Populus trichocarpa predicted protein, mRNA	88.6431	0	678		988	129	806	1	678	1	YP_003540935	NADH-plastoquinone oxidoreductase subunit K [Phoenix dactylifera]	99.2157	1e-145	255	255	70	834	1	255	1	0	Q0G9L5	NAD(P)H-quinone oxidoreductase subunit K, chloroplastic OS=Liriodendron tulipifera GN=ndhK PE=3 SV=2	92.8889	1e-118	225	225	136	810	1	225	1	0
EG01Contigs_fgenesh-EGC01003569-abinit-gene-0.1-mRNA-1	EGC01003569	1289	1594	306	-	306													XP_002265361	PREDICTED: hypothetical protein [Vitis vinifera]	52.4272	7e-26	103	1354	1	303	1252	1354	1	0
EG01Contigs_fgenesh-EGC01003573-abinit-gene-0.2-mRNA-1	EGC01003573	410	1561	1152	+	1152													NP_001105186	DNA methyl transferase1 [Zea mays]	42.0896	3e-70	335	1457	193	1152	3	335	1	0	Q7Y1I7	DNA (cytosine-5)-methyltransferase 1A OS=Oryza sativa subsp. japonica GN=MET1A PE=2 SV=1	42.8947	2e-73	380	1527	76	1152	40	414	1	0
EG01Contigs_fgenesh-EGC01003586-abinit-gene-0.2-mRNA-1	EGC01003586	440	859	420	+	420													XP_002275992	PREDICTED: hypothetical protein [Vitis vinifera]	70.6767	7e-56	133	306	1	399	167	299	1	0	P50699	Thaumatin-like protein OS=Arabidopsis thaliana GN=At1g18250 PE=2 SV=2	48.3333	2e-31	120	243	34	390	120	239	1	0
EG01Contigs_fgenesh-EGC01003596-abinit-gene-0.1-mRNA-1	EGC01003596	512	1561	1050	-	1050													XP_002271934	PREDICTED: hypothetical protein [Vitis vinifera]	43.3884	1e-47	242	578	349	1050	52	292	1	0
EG01Contigs_fgenesh-EGC01003613-abinit-gene-0.3-mRNA-1	EGC01003613	293	926	634	-	549													XP_002527022	conserved hypothetical protein [Ricinus communis]	55.615	4e-43	187	419	1	549	1	179	1	0
EG01Contigs_augustus-EGC01003620-abinit-gene-0.0-mRNA-1	EGC01003620	388	1044	657	+	471													XP_002273879	PREDICTED: similar to cytidine/deoxycytidylate deaminase family protein [Vitis vinifera]	74.2424	6e-24	66	379	274	459	12	77	1	0
EG01Contigs_maker-EGC01003629-fgenesh-gene-0.5-mRNA-1	EGC01003629	25	746	722	-	435													XP_002283398	PREDICTED: hypothetical protein [Vitis vinifera]	67.8832	4e-48	137	199	25	432	63	199	1	0	P11432	Early light-induced protein, chloroplastic OS=Pisum sativum PE=2 SV=1	60.4167	7e-42	144	196	19	432	53	196	1	0
EG01Contigs_fgenesh-EGC01003630-abinit-gene-0.4-mRNA-1	EGC01003630	89	1042	954	-	954													XP_002272802	PREDICTED: hypothetical protein [Vitis vinifera]	52.5952	1e-80	289	436	82	948	40	327	1	0	Q766C2	Aspartic proteinase nepenthesin-2 OS=Nepenthes gracilis GN=nep2 PE=1 SV=1	45.4861	4e-68	288	438	88	948	42	328	1	0
EG01Contigs_snap-EGC01003633-abinit-gene-0.3-mRNA-1	EGC01003633	92	1475	1384	+	948													XP_002268328	PREDICTED: hypothetical protein [Vitis vinifera]	40.367	1e-46	327	686	1	912	57	363	1	0
EG01Contigs_fgenesh-EGC01003640-abinit-gene-0.2-mRNA-1	EGC01003640	521	1417	897	+	336	XM_002269857	PREDICTED: Vitis vinifera hypothetical protein LOC100243130 (LOC100243130), partial mRNA	85.3147	7e-25	143		987	94	236	580	722	1
EG01Contigs_snap-EGC01003643-abinit-gene-0.1-mRNA-1	EGC01003643	739	1170	432	+	327													XP_002273582	PREDICTED: hypothetical protein [Vitis vinifera]	65.7407	2e-34	108	331	4	327	73	180	1	0	Q96511	Peroxidase 69 OS=Arabidopsis thaliana GN=PER69 PE=1 SV=1	57.4074	6e-29	108	331	4	327	84	191	1	0
EG01Contigs_maker-EGC01003649-snap-gene-0.4-mRNA-1	EGC01003649	401	1563	1163	+	726	XM_002268595	PREDICTED: Vitis vinifera hypothetical protein LOC100257484 (LOC100257484), mRNA	83.6842	1e-28	190		1071	511	700	854	1043	1	XP_002269614	PREDICTED: hypothetical protein [Vitis vinifera]	76.3485	1e-107	241	541	3	725	329	541	3	0	Q00624	L-ascorbate oxidase homolog OS=Brassica napus GN=Bp10 PE=2 SV=1	46.8085	2e-52	235	555	3	695	334	540	3	0
EG01Contigs_snap-EGC01003652-abinit-gene-0.2-mRNA-1	EGC01003652	999	1548	550	+	390													XP_002267655	PREDICTED: hypothetical protein [Vitis vinifera]	47.1698	1e-23	106	508	1	312	46	151	1	0
EG01Contigs_fgenesh-EGC01003667-abinit-gene-0.2-mRNA-1	EGC01003667	91	1089	999	-	999													XP_002264635	PREDICTED: hypothetical protein [Vitis vinifera]	63.6364	1e-109	330	1005	7	996	677	1005	1	0	Q9LM76	U-box domain-containing protein 44 OS=Arabidopsis thaliana GN=PUB44 PE=1 SV=1	32.07	8e-26	343	801	34	996	458	797	1	0
EG01Contigs_snap-EGC01003669-abinit-gene-0.2-mRNA-1	EGC01003669	569	1612	1044	+	1044	NM_001049207	Oryza sativa Japonica Group Os01g0265800 (Os01g0265800) mRNA, partial cds	83.6158	9e-21	177		1894	676	851	879	1054	1	XP_002270568	PREDICTED: hypothetical protein [Vitis vinifera]	58.2173	1e-107	359	463	1	1044	1	329	1	0	Q60668	Heterogeneous nuclear ribonucleoprotein D0 OS=Mus musculus GN=Hnrnpd PE=1 SV=2	31.2102	8e-21	157	355	424	894	98	246	1	0
EG01Contigs_snap-EGC01003674-abinit-gene-0.3-mRNA-1	EGC01003674	536	1468	933	+	933													XP_002265348	PREDICTED: hypothetical protein isoform 2 [Vitis vinifera]	64.3087	1e-105	311	548	61	933	16	325	1	0	O48927	Cytochrome P450 78A3 OS=Glycine max GN=CYP78A3 PE=2 SV=1	43.4251	1e-60	327	523	7	933	2	318	1	0
EG01Contigs_fgenesh-EGC01003675-abinit-gene-0.1-mRNA-1	EGC01003675	290	1399	1110	+	1110													NP_001176962	Os12g0498650 [Oryza sativa Japonica Group]	53.2432	1e-101	370	702	3	1109	9	377	3	0	Q9SD62	Putative receptor-like protein kinase At3g47110 OS=Arabidopsis thaliana GN=At3g47110 PE=3 SV=1	48.5095	2e-89	369	1025	3	1109	264	630	3	0
EG01Contigs_fgenesh-EGC01003676-abinit-gene-0.1-mRNA-1	EGC01003676	224	1121	898	-	498													XP_002525367	conserved hypothetical protein [Ricinus communis]	52.9101	3e-46	189	329	1	465	135	321	1	0
EG01Contigs_fgenesh-EGC01003683-abinit-gene-0.3-mRNA-1	EGC01003683	119	1547	1429	+	324													NP_001057775	Os06g0529800 [Oryza sativa Japonica Group]	72.1154	1e-40	104	420	2	313	316	419	2	0
EG01Contigs_genemark-EGC01003703-abinit-gene-0.1-mRNA-1	EGC01003703	78	1406	1329	-	1329													XP_002265671	PREDICTED: hypothetical protein [Vitis vinifera]	32.3671	6e-26	207	1400	535	1155	61	257	1	0
EG01Contigs_augustus-EGC01003712-abinit-gene-0.0-mRNA-1	EGC01003712	244	1311	1068	+	339													NP_001141056	hypothetical protein LOC100273137 [Zea mays]	85.7143	7e-44	98	300	2	295	193	290	2	0	Q6GNT9	Protein MEMO1 OS=Xenopus laevis GN=memo1 PE=2 SV=1	57	7e-25	100	297	2	292	197	296	2	0
EG01Contigs_fgenesh-EGC01003713-abinit-gene-0.4-mRNA-1	EGC01003713	36	551	516	+	516													XP_002272572	PREDICTED: hypothetical protein [Vitis vinifera]	43.6242	3e-23	149	651	19	465	41	173	1	0
EG01Contigs_fgenesh-EGC01003719-abinit-gene-0.2-mRNA-1	EGC01003719	576	1462	887	+	303	XM_002271320	PREDICTED: Vitis vinifera hypothetical protein LOC100245266, transcript variant 2 (LOC100245266), mRNA	85.7143	3e-27	147		1915	9	155	1318	1464	1
EG01Contigs_fgenesh-EGC01003733-abinit-gene-0.2-mRNA-1	EGC01003733	191	1563	1373	+	600	XM_002266274	PREDICTED: Vitis vinifera hypothetical protein LOC100263071 (LOC100263071), mRNA	81.8565	3e-28	237		2484	275	511	632	868	1	XP_002268128	PREDICTED: hypothetical protein [Vitis vinifera]	68.1373	9e-76	204	1769	1	600	988	1191	1	0	P73627	Uncharacterized protein sll1770 OS=Synechocystis sp. (strain ATCC 27184 / PCC 6803 / N-1) GN=sll1770 PE=3 SV=1	51.4085	3e-37	142	585	175	600	26	167	1	0
EG01Contigs_fgenesh-EGC01003735-abinit-gene-0.1-mRNA-1	EGC01003735	348	909	562	-	354	XM_002519921	Ricinus communis conserved hypothetical protein, mRNA	89.0323	1e-41	155		183	136	290	1	155	1
EG01Contigs_fgenesh-EGC01003738-abinit-gene-0.1-mRNA-1	EGC01003738	62	678	617	+	348	XM_002509731	Ricinus communis receptor kinase, putative, mRNA	80.7432	3e-30	296		2608	1	296	1601	1896	1	XP_002509777	receptor kinase, putative [Ricinus communis]	83.8384	9e-48	99	690	1	297	356	454	1	0	C0LGH8	Probable LRR receptor-like serine/threonine-protein kinase At1g63430 OS=Arabidopsis thaliana GN=At1g63430 PE=1 SV=1	81.8182	4e-45	99	664	1	297	354	452	1	0
EG01Contigs_augustus-EGC01003742-abinit-gene-0.0-mRNA-1	EGC01003742	1	939	939	+	939	NM_001148810	Zea mays hypothetical protein LOC100274451 (LOC100274451), mRNA	82.9897	3e-26	194		1912	631	824	887	1080	1	NP_001046443	Os02g0250300 [Oryza sativa Japonica Group]	64.4518	1e-105	301	600	1	888	271	570	1	0	Q9LNC4	Transcription factor GTE4 OS=Arabidopsis thaliana GN=GTE4 PE=2 SV=1	57.1875	6e-92	320	766	13	915	389	699	1	0
EG01Contigs_maker-EGC01003750-fgenesh-gene-0.5-mRNA-1	EGC01003750	22	1366	1345	-	768	NM_001062240	Oryza sativa Japonica Group Os05g0451100 (Os05g0451100) mRNA, complete cds	85.2941	5e-31	170		2070	574	743	1403	1572	1	NP_001055705	Os05g0451100 [Oryza sativa Japonica Group]	73.0469	1e-108	256	535	1	768	166	421	1	0	Q53WP9	Probable anion transporter 2, chloroplastic OS=Oryza sativa subsp. japonica GN=PHT4;2 PE=2 SV=1	73.0469	1e-108	256	535	1	768	166	421	1	0
EG01Contigs_snap-EGC01003751-abinit-gene-0.1-mRNA-1	EGC01003751	868	1570	703	+	513	XM_002529615	Ricinus communis Structural maintenance of chromosome, putative, mRNA	86.1842	5e-30	152		3741	353	504	1076	1227	1	XP_002529661	Structural maintenance of chromosome, putative [Ricinus communis]	65.4971	4e-61	171	1246	1	513	242	412	1	0	O93309	Structural maintenance of chromosomes protein 3 OS=Xenopus laevis GN=smc3 PE=1 SV=2	26.9006	8e-21	171	1209	1	513	242	412	1	0
EG01Contigs_augustus-EGC01003757-abinit-gene-0.0-mRNA-1	EGC01003757	313	1035	723	+	723													XP_002265624	PREDICTED: hypothetical protein, partial [Vitis vinifera]	65.3509	4e-88	228	312	12	695	55	282	3	0
EG01Contigs_maker-EGC01003765-augustus-gene-0.6-mRNA-1	EGC01003765	421	1346	926	+	840	XM_002275062	PREDICTED: Vitis vinifera hypothetical protein LOC100259827 (LOC100259827), mRNA	87.1429	8e-30	140		2908	8	147	1545	1684	1	XP_002524053	bel1 homeotic protein, putative [Ricinus communis]	51.3333	2e-73	300	679	2	838	383	679	2	0	Q9SJ56	BEL1-like homeodomain protein 1 OS=Arabidopsis thaliana GN=BLH1 PE=1 SV=1	38.5852	2e-42	311	680	2	838	412	680	2	0
EG01Contigs_maker-EGC01003766-fgenesh-gene-0.2-mRNA-1	EGC01003766	116	1254	1139	+	594													XP_002510681	serine/threonine-protein kinase cx32, putative [Ricinus communis]	46.8966	2e-28	145	435	1	429	234	375	1	0	P43293	Probable serine/threonine-protein kinase NAK OS=Arabidopsis thaliana GN=NAK PE=2 SV=2	46.8085	2e-27	141	389	1	417	214	353	1	0
EG01Contigs_maker-EGC01003773-snap-gene-0.6-mRNA-1	EGC01003773	159	1048	890	-	456	XM_002316199	Populus trichocarpa predicted protein, mRNA	83.8129	5e-48	278		1446	151	428	318	595	1	XP_002263049	PREDICTED: hypothetical protein [Vitis vinifera]	66.4706	3e-55	170	393	1	441	1	169	1	0	P46285	Sedoheptulose-1,7-bisphosphatase, chloroplastic OS=Triticum aestivum PE=2 SV=1	71.0345	1e-51	145	393	19	441	25	169	1	0	NM_115438	Arabidopsis thaliana Sedoheptulose-1,7-bisphosphatase (SBPASE) mRNA, complete cds	81.7308	6e-24	208	1655	218
EG01Contigs_fgenesh-EGC01003775-abinit-gene-0.3-mRNA-1	EGC01003775	72	962	891	+	891	XM_002282401	PREDICTED: Vitis vinifera hypothetical protein LOC100256989 (LOC100256989), mRNA	82.0433	2e-43	323		2275	117	439	316	638	1	XP_002282437	PREDICTED: hypothetical protein [Vitis vinifera]	80.1347	1e-137	297	711	3	890	70	359	3	0	Q653H7	Auxin response factor 18 OS=Oryza sativa subsp. japonica GN=ARF18 PE=2 SV=1	73	1e-120	300	700	3	890	83	374	3	0	NM_119154	Arabidopsis thaliana auxin response factor 16 (ARF16) mRNA, complete cds	81.3559	6e-35	295	2360	127
EG01Contigs_fgenesh-EGC01003777-abinit-gene-0.3-mRNA-1	EGC01003777	66	1208	1143	+	1143													NP_001045443	Os01g0956800 [Oryza sativa Japonica Group]	44.2971	5e-74	377	1006	2	1108	255	624	2	0	P60838	Probable disease resistance protein At1g12280 OS=Arabidopsis thaliana GN=At1g12280 PE=2 SV=1	40.8333	3e-58	360	894	11	1051	207	551	2	0
EG01Contigs_snap-EGC01003779-abinit-gene-0.3-mRNA-1	EGC01003779	1238	1596	359	+	354													XP_002281631	PREDICTED: hypothetical protein [Vitis vinifera]	53.8462	3e-26	117	648	10	354	3	113	1	0
EG01Contigs_augustus-EGC01003783-abinit-gene-0.0-mRNA-1	EGC01003783	270	1610	1341	+	1341													XP_002266614	PREDICTED: hypothetical protein [Vitis vinifera]	29.8701	6e-39	462	444	37	1335	8	442	1	0	Q3EBM5	Probable aspartic protease At2g35615 OS=Arabidopsis thaliana GN=At2g35615 PE=3 SV=1	27.1715	2e-31	449	447	43	1299	9	434	1	0
EG01Contigs_fgenesh-EGC01003786-abinit-gene-0.1-mRNA-1	EGC01003786	120	671	552	-	453	XM_002320962	Populus trichocarpa predicted protein, mRNA	85.0575	3e-31	174		1911	280	453	295	468	1	XP_002523114	endo-1,4-beta-glucanase, putative [Ricinus communis]	67.9487	5e-51	156	510	1	453	1	156	1	0	O81416	Endoglucanase 17 OS=Arabidopsis thaliana GN=At4g02290 PE=2 SV=1	61.039	1e-44	154	516	10	453	9	162	1	0
EG01Contigs_snap-EGC01003793-abinit-gene-0.2-mRNA-1	EGC01003793	251	1597	1347	-	1347													XP_002329582	predicted protein [Populus trichocarpa]	32.3671	6e-41	414	440	94	1308	35	429	1	0	Q3EBM5	Probable aspartic protease At2g35615 OS=Arabidopsis thaliana GN=At2g35615 PE=3 SV=1	27.8867	3e-33	459	447	31	1329	7	442	1	0
EG01Contigs_snap-EGC01003794-abinit-gene-0.2-mRNA-1	EGC01003794	714	1106	393	-	393	NM_001146884	Zea mays hypothetical protein LOC100272406 (LOC100272406), mRNA	89.4737	6e-29	114		1612	238	351	504	617	1	XP_002278824	PREDICTED: hypothetical protein [Vitis vinifera]	56.2963	5e-30	135	315	1	393	1	131	1	0
EG01Contigs_maker-EGC01003799-augustus-gene-0.5-mRNA-1	EGC01003799	573	1214	642	-	549	NM_001188965	Oryza sativa Japonica Group Os09g0482610 (Os09g0482610) mRNA, complete cds	84.8315	1e-115	534		2409	16	549	111	644	1	NP_001175894	Os09g0482610 [Oryza sativa Japonica Group]	95.082	3e-94	183	699	1	549	1	183	1	0	Q0J4P2	Heat shock protein 81-1 OS=Oryza sativa subsp. japonica GN=HSP81-1 PE=2 SV=2	95.6284	3e-94	183	699	1	549	1	183	1	0	NM_001203624	Arabidopsis thaliana heat shock protein 81-2 (HSP81-2) mRNA, complete cds	81.686	3e-45	344	2316	157
EG01Contigs_snap-EGC01003806-abinit-gene-0.1-mRNA-1	EGC01003806	1019	1590	572	+	375													XP_002267513	PREDICTED: hypothetical protein isoform 2 [Vitis vinifera]	64.6341	1e-23	82	433	76	312	22	103	1	0
EG01Contigs_fgenesh-EGC01003810-abinit-gene-0.4-mRNA-1	EGC01003810	818	1594	777	-	672	NM_001157051	Zea mays chlorophyll a-b binding protein of LHCII type III (LOC100284154), mRNA	84.2266	1e-133	653		1172	4	656	247	899	1	XP_002317529	light-harvesting complex II protein Lhcb3 [Populus trichocarpa]	97.3094	1e-129	223	263	1	669	41	263	1	0	P27489	Chlorophyll a-b binding protein 13, chloroplastic OS=Solanum lycopersicum GN=CAB13 PE=1 SV=1	94.5946	1e-125	222	265	4	669	44	265	1	0	NM_128995	Arabidopsis thaliana light-harvesting complex II chlorophyll a/b binding protein 1 (LHB1B1) mRNA, complete cds	86.4865	9e-21	111	1008	490
EG01Contigs_maker-EGC01003822-fgenesh-gene-0.2-mRNA-1	EGC01003822	88	1570	1483	+	1221													XP_002467945	hypothetical protein SORBIDRAFT_01g036930 [Sorghum bicolor]	61.6162	1e-137	396	1047	13	1200	213	606	1	0	Q0WR59	Probable inactive receptor kinase At5g10020 OS=Arabidopsis thaliana GN=At5g10020 PE=1 SV=2	42.7861	7e-85	402	1048	16	1212	219	609	1	0
EG01Contigs_maker-EGC01003827-fgenesh-gene-0.3-mRNA-1	EGC01003827	4	1263	1260	-	609	XM_002266428	PREDICTED: Vitis vinifera hypothetical protein LOC100246084 (LOC100246084), mRNA	85.6287	9e-32	167		1692	427	593	565	731	1	XP_002310245	predicted protein [Populus trichocarpa]	64.9789	5e-86	237	562	25	609	12	248	1	0	Q8VZA1	Laccase-11 OS=Arabidopsis thaliana GN=LAC11 PE=2 SV=1	58.75	5e-78	240	557	19	609	4	243	1	0
EG01Contigs_snap-EGC01003829-abinit-gene-0.2-mRNA-1	EGC01003829	13	1197	1185	-	1185	XM_002443707	Sorghum bicolor hypothetical protein, mRNA	80.5785	3e-21	242		1473	925	1166	1096	1337	1	XP_002328742	predicted protein [Populus trichocarpa]	60.5392	1e-150	408	450	1	1185	5	412	1	0
EG01Contigs_fgenesh-EGC01003830-abinit-gene-0.3-mRNA-1	EGC01003830	791	1488	698	-	698													XP_002281462	PREDICTED: hypothetical protein [Vitis vinifera]	59.3074	6e-74	231	275	1	693	44	274	1	0	Q7FAE1	Momilactone A synthase OS=Oryza sativa subsp. japonica GN=Os04g0179200 PE=2 SV=1	57.2052	4e-67	229	274	1	684	45	273	1	0
EG01Contigs_maker-EGC01003836-snap-gene-0.6-mRNA-1	EGC01003836	47	1605	1559	-	1224	XM_002263896	PREDICTED: Vitis vinifera hypothetical protein LOC100260972 (LOC100260972), mRNA	80.719	1e-114	918		3860	130	1047	988	1905	1	XP_002450408	hypothetical protein SORBIDRAFT_05g004840 [Sorghum bicolor]	88.9435	0	407	1154	4	1224	288	694	1	0	F4J8D3	Protein TPLATE OS=Arabidopsis thaliana GN=TPLATE PE=1 SV=1	84.5209	0	407	1176	4	1221	290	696	1	0	NM_111044	Arabidopsis thaliana TPLATE protein (TPLATE) mRNA, complete cds	78.7037	8e-38	540	3823	261
EG01Contigs_augustus-EGC01003841-abinit-gene-0.0-mRNA-1	EGC01003841	1092	1613	522	+	522													XP_002298613	predicted protein [Populus trichocarpa]	65.4867	1e-36	113	141	184	522	2	114	1	0	Q9SRE6	Calcium-binding protein CML38 OS=Arabidopsis thaliana GN=CML38 PE=2 SV=1	45.5172	1e-27	145	177	88	522	11	150	1	0
EG01Contigs_fgenesh-EGC01003845-abinit-gene-0.1-mRNA-1	EGC01003845	578	1228	651	-	651													XP_002273004	PREDICTED: hypothetical protein [Vitis vinifera]	49.7717	4e-54	219	304	1	651	89	304	1	0
EG01Contigs_maker-EGC01003849-fgenesh-gene-0.4-mRNA-1	EGC01003849	88	899	812	+	726													XP_002333473	predicted protein [Populus trichocarpa]	61.2766	3e-83	235	250	28	723	16	250	1	0	Q9SMH2	Thaumatin-like protein 1 OS=Castanea sativa GN=TL1 PE=2 SV=1	53.5865	3e-76	237	243	19	723	7	243	1	0
EG01Contigs_maker-EGC01003851-fgenesh-gene-0.2-mRNA-1	EGC01003851	477	1235	759	-	543													XP_002526701	F-box protein, atfbl3, putative [Ricinus communis]	53.7445	1e-61	227	669	1	540	337	563	1	0	Q8RWU5	F-box/LRR-repeat protein 3 OS=Arabidopsis thaliana GN=FBL3 PE=2 SV=1	45.815	4e-50	227	665	1	540	333	559	1	0
EG01Contigs_maker-EGC01003854-fgenesh-gene-0.4-mRNA-1	EGC01003854	692	1612	921	-	867	NM_001073800	Oryza sativa Japonica Group Os12g0614600 (Os12g0614600) mRNA, complete cds	88.0597	5e-31	134		1760	51	184	747	880	1	XP_002468168	hypothetical protein SORBIDRAFT_01g040890 [Sorghum bicolor]	57.483	3e-87	294	525	1	867	206	491	1	0	Q94E49	Protein kinase PINOID 2 OS=Oryza sativa subsp. japonica GN=PID2 PE=2 SV=1	47.9021	3e-67	286	493	1	744	177	462	1	0
EG01Contigs_augustus-EGC01003872-abinit-gene-0.0-mRNA-1	EGC01003872	449	1073	625	+	306													NP_001141297	hypothetical protein LOC100273388 [Zea mays]	73.7864	3e-40	103	339	7	300	7	109	1	0
EG01Contigs_augustus-EGC01003876-abinit-gene-0.0-mRNA-1	EGC01003876	358	969	612	-	612													XP_002277386	PREDICTED: hypothetical protein [Vitis vinifera]	75.8621	8e-90	203	305	1	609	1	203	1	0
EG01Contigs_maker-EGC01003884-snap-gene-0.3-mRNA-1	EGC01003884	799	1533	735	+	441													NP_001060498	Os07g0655600 [Oryza sativa Japonica Group]	48.2993	1e-34	147	308	1	426	161	305	1	0	Q4PSN0	Probable pectinesterase 29 OS=Arabidopsis thaliana GN=PME29 PE=2 SV=1	46.9697	4e-29	132	335	37	420	144	275	1	0
EG01Contigs_fgenesh-EGC01003886-abinit-gene-0.1-mRNA-1	EGC01003886	563	1528	966	+	966													XP_002276666	PREDICTED: hypothetical protein [Vitis vinifera]	55.2147	1e-97	326	615	1	966	202	511	1	0
EG01Contigs_maker-EGC01003901-fgenesh-gene-0.4-mRNA-1	EGC01003901	187	1387	1201	-	642													NP_001043785	Os01g0663300 [Oryza sativa Japonica Group]	62.5	3e-75	216	403	10	642	8	223	1	0	Q0JKM9	Mannan endo-1,4-beta-mannosidase 1 OS=Oryza sativa subsp. japonica GN=MAN1 PE=2 SV=2	62.5	3e-75	216	432	10	642	8	223	1	0
EG01Contigs_fgenesh-EGC01003921-abinit-gene-0.4-mRNA-1	EGC01003921	1162	1562	401	+	318	XM_002338784	Populus trichocarpa predicted protein, mRNA	85.5556	1e-57	270		429	49	318	52	321	1	XP_002283717	PREDICTED: hypothetical protein [Vitis vinifera]	92.5234	8e-51	107	841	1	318	1	107	1	0	Q9ZU11	Homeobox-leucine zipper protein ATHB-15 OS=Arabidopsis thaliana GN=ATHB-15 PE=1 SV=1	92.233	2e-48	103	836	13	318	4	106	1	0	NM_001084233	Arabidopsis thaliana homeobox-leucine zipper protein ATHB-15 (ATHB-15) mRNA, complete cds	80.8824	7e-29	272	3509	46
EG01Contigs_genemark-EGC01003924-abinit-gene-0.0-mRNA-1	EGC01003924	208	902	695	+	456	XM_002277388	PREDICTED: Vitis vinifera hypothetical protein LOC100266722 (LOC100266722), mRNA	93.7956	1e-112	274		2122	70	343	1345	1618	1	YP_003540916	ATP synthase CF1 alpha chain [Phoenix dactylifera]	85.0394	2e-60	127	514	55	381	322	448	1	0	Q06H12	ATP synthase subunit alpha, chloroplastic OS=Drimys granadensis GN=atpA PE=3 SV=1	85.0394	4e-59	127	507	55	381	322	448	1	0
EG01Contigs_snap-EGC01003925-abinit-gene-0.3-mRNA-1	EGC01003925	575	1081	507	+	507													NP_001059875	Os07g0537500 [Oryza sativa Japonica Group]	38.8158	1e-27	152	659	1	450	71	222	1	0
EG01Contigs_maker-EGC01003931-fgenesh-gene-0.4-mRNA-1	EGC01003931	99	1116	1018	-	759	XM_002263890	PREDICTED: Vitis vinifera hypothetical protein LOC100256140 (LOC100256140), mRNA	83.5883	1e-136	719		1341	1	719	342	1060	1	XP_002263490	PREDICTED: hypothetical protein [Vitis vinifera]	90.4762	1e-139	252	358	1	756	107	358	1	0	Q6Z4G3	UDP-arabinopyranose mutase 3 OS=Oryza sativa subsp. japonica GN=UAM3 PE=1 SV=1	87.3016	1e-132	252	366	1	756	113	364	1	0	NM_111090	Arabidopsis thaliana reversibly glycosylated polypeptide 1 (RGP1) mRNA, complete cds	81.2796	2e-53	422	1387	115
EG01Contigs_maker-EGC01003932-snap-gene-0.6-mRNA-1	EGC01003932	39	1499	1461	-	918	XM_002451197	Sorghum bicolor hypothetical protein, mRNA	86.8421	2e-21	114		1539	805	918	1111	1224	1	NP_001044958	Os01g0874700 [Oryza sativa Japonica Group]	65.2733	1e-106	311	613	4	918	164	464	1	0	Q56Z59	Patellin-3 OS=Arabidopsis thaliana GN=PATL3 PE=1 SV=2	49.3939	1e-76	330	490	10	918	15	342	1	0
EG01Contigs_maker-EGC01003936-fgenesh-gene-0.4-mRNA-1	EGC01003936	80	1319	1240	-	399	XM_002266557	PREDICTED: Vitis vinifera hypothetical protein LOC100244395 (LOC100244395), mRNA	83.871	6e-29	186		1240	73	258	494	679	1	XP_002266593	PREDICTED: hypothetical protein [Vitis vinifera]	75.2212	2e-44	113	348	61	399	97	209	1	0	Q9FLQ4	Dihydrolipoyllysine-residue succinyltransferase component of 2-oxoglutarate dehydrogenase complex 1, mitochondrial OS=Arabidopsis thaliana GN=At5g55070 PE=1 SV=1	65.1515	2e-39	132	464	25	399	81	210	1	0
EG01Contigs_fgenesh-EGC01003941-abinit-gene-0.1-mRNA-1	EGC01003941	827	1534	708	-	708													NP_001045199	Os01g0917200 [Oryza sativa Japonica Group]	57.0833	2e-65	240	469	1	708	236	469	1	0
EG01Contigs_fgenesh-EGC01003944-abinit-gene-0.3-mRNA-1	EGC01003944	29	919	891	-	891													XP_002522721	cytochrome P450, putative [Ricinus communis]	45.1505	3e-72	299	499	16	891	1	297	1	0	A6YIH8	Premnaspirodiene oxygenase OS=Hyoscyamus muticus GN=CYP71D55 PE=1 SV=1	45.4849	1e-70	299	502	7	888	1	295	1	0
EG01Contigs_augustus-EGC01003945-abinit-gene-0.0-mRNA-1	EGC01003945	612	1604	993	-	993													XP_002530118	ubiquitin-protein ligase, putative [Ricinus communis]	28.7709	1e-21	358	740	31	993	42	361	1	0
EG01Contigs_maker-EGC01003958-snap-gene-0.1-mRNA-1	EGC01003958	116	1479	1364	+	780	XM_002488964	Sorghum bicolor hypothetical protein (SORBIDRAFT_0506s002020) mRNA, partial cds	93.4959	0	492		475	283	774	1	475	1	YP_002720176	rpl2 [Jatropha curcas]	89.9225	1e-130	258	287	3	776	41	285	3	0	A6MMP9	50S ribosomal protein L2, chloroplastic OS=Dioscorea elephantipes GN=rpl2-A PE=3 SV=1	89.9614	1e-129	259	274	3	779	41	274	3	0
EG01Contigs_fgenesh-EGC01003966-abinit-gene-0.1-mRNA-1	EGC01003966	409	1365	957	-	957													XP_002283162	PREDICTED: hypothetical protein [Vitis vinifera]	60	1e-107	315	921	1	942	495	809	1	0	Q9SIT7	Pentatricopeptide repeat-containing protein At2g13600 OS=Arabidopsis thaliana GN=PCMP-E76 PE=2 SV=1	39.557	2e-69	316	697	1	948	346	655	1	0
EG01Contigs_fgenesh-EGC01003967-abinit-gene-0.1-mRNA-1	EGC01003967	11	472	462	+	462													NP_001048104	Os02g0744700 [Oryza sativa Japonica Group]	81.0458	2e-72	153	677	1	459	525	677	1	0	Q6Z2T8	Soluble starch synthase 2-2, chloroplastic/amyloplastic OS=Oryza sativa subsp. japonica GN=SSII-2 PE=2 SV=2	81.0458	2e-72	153	694	1	459	542	694	1	0
EG01Contigs_fgenesh-EGC01003971-abinit-gene-0.2-mRNA-1	EGC01003971	753	1542	790	-	678													NP_001043925	Os01g0689900 [Oryza sativa Japonica Group]	33.8624	9e-22	189	693	4	558	105	277	1	0
EG01Contigs_augustus-EGC01003984-abinit-gene-0.0-mRNA-1	EGC01003984	804	1478	675	+	435													NP_001130111	hypothetical protein LOC100191204 [Zea mays]	53.5211	4e-31	142	389	13	414	28	169	1	0
EG01Contigs_fgenesh-EGC01003985-abinit-gene-0.3-mRNA-1	EGC01003985	68	1027	960	+	960	XM_002301960	Populus trichocarpa predicted protein, mRNA	82.5153	1e-47	326		1358	625	950	1023	1348	1	XP_002437754	hypothetical protein SORBIDRAFT_10g002020 [Sorghum bicolor]	60.6811	1e-108	323	329	1	957	23	329	1	0	Q5VSA8	Barley B recombinant-like protein D OS=Oryza sativa subsp. japonica GN=Os06g0130600 PE=2 SV=1	60.8025	1e-107	324	331	1	957	24	331	1	0
EG01Contigs_augustus-EGC01003987-abinit-gene-0.0-mRNA-1	EGC01003987	1	609	609	+	609													XP_002512250	transcription regulator, putative [Ricinus communis]	42.9907	2e-32	214	415	2	601	205	414	2	0
EG01Contigs_snap-EGC01003991-abinit-gene-0.1-mRNA-1	EGC01003991	20	1581	1562	-	324													NP_001173480	Os03g0425300 [Oryza sativa Japonica Group]	58.8785	2e-21	107	338	61	321	234	337	1	0
EG01Contigs_fgenesh-EGC01003998-abinit-gene-0.1-mRNA-1	EGC01003998	29	838	810	+	465	XM_002516774	Ricinus communis 80 kD MCM3-associated protein, putative, mRNA	82.9268	4e-67	410		4941	1	410	1747	2156	1	XP_002516820	80 kD MCM3-associated protein, putative [Ricinus communis]	93.5252	5e-72	139	1646	1	417	583	721	1	0													NM_111504	Arabidopsis thaliana SAC3/GANP/Nin1/mts3/eIF-3 p25 family protein (AT3G06290) mRNA, complete cds	81.8919	2e-51	370	5175	4
EG01Contigs_maker-EGC01004002-snap-gene-0.7-mRNA-1	EGC01004002	8	849	842	-	660	XM_002304069	Populus trichocarpa predicted protein, mRNA	86.9822	1e-37	169		825	491	659	311	479	1	NP_001147858	LOC100281468 [Zea mays]	59.4595	8e-70	222	484	1	660	163	368	1	0	Q0JLP9	Probable protein phosphatase 2C 6 OS=Oryza sativa subsp. japonica GN=Os01g0583100 PE=2 SV=1	59.4595	2e-66	222	467	1	660	162	351	1	0
EG01Contigs_snap-EGC01004004-abinit-gene-0.2-mRNA-1	EGC01004004	45	1526	1482	+	1482	XM_002456245	Sorghum bicolor hypothetical protein, mRNA	80.1757	2e-87	797		2993	25	821	202	998	1	XP_002268174	PREDICTED: hypothetical protein [Vitis vinifera]	84.6154	0	494	853	1	1482	30	522	1	0	Q9LMI0	Probable alpha,alpha-trehalose-phosphate synthase [UDP-forming] 7 OS=Arabidopsis thaliana GN=TPS7 PE=1 SV=1	75.9109	0	494	851	1	1482	31	519	1	0
EG01Contigs_augustus-EGC01004005-abinit-gene-0.0-mRNA-1	EGC01004005	113	1407	1295	-	819													XP_002283302	PREDICTED: hypothetical protein [Vitis vinifera]	31.8452	2e-27	336	380	34	819	20	347	1	0
EG01Contigs_snap-EGC01004007-abinit-gene-0.2-mRNA-1	EGC01004007	541	1026	486	-	486													XP_002463267	hypothetical protein SORBIDRAFT_02g040850 [Sorghum bicolor]	73.0337	9e-65	178	593	1	486	1	178	1	0	Q10KY3	Calcium/calmodulin-dependent serine/threonine-protein kinase 1 OS=Oryza sativa subsp. japonica GN=CAMK1 PE=1 SV=1	65.4054	2e-57	185	600	1	486	1	185	1	0
EG01Contigs_maker-EGC01004016-snap-gene-0.1-mRNA-1	EGC01004016	93	1120	1028	-	489													XP_002453402	hypothetical protein SORBIDRAFT_04g005380 [Sorghum bicolor]	74.6835	5e-69	158	420	13	486	263	420	1	0	Q6ETL2	Tubby-like protein 4 OS=Oryza sativa subsp. japonica GN=TULP4 PE=2 SV=2	75.3086	5e-70	162	419	1	486	258	419	1	0
EG01Contigs_maker-EGC01004022-snap-gene-0.6-mRNA-1	EGC01004022	143	912	770	-	432	XM_002466354	Sorghum bicolor hypothetical protein, mRNA	87.069	2e-56	232		864	7	238	13	244	1	NP_001051373	Os03g0765000 [Oryza sativa Japonica Group]	84.0278	5e-67	144	309	1	432	2	145	1	0	O64629	Serine/threonine-protein kinase Aurora-3 OS=Arabidopsis thaliana GN=AUR3 PE=2 SV=1	67.1329	4e-52	143	288	4	432	14	156	1	0
EG01Contigs_fgenesh-EGC01004026-abinit-gene-0.2-mRNA-1	EGC01004026	174	563	390	+	351													XP_002320725	predicted protein [Populus trichocarpa]	63.6364	5e-33	110	700	2	331	347	438	2	0	Q75IP6	ATP-dependent DNA helicase 2 subunit KU80 OS=Oryza sativa subsp. japonica GN=KU80 PE=1 SV=1	60	4e-32	110	688	2	331	326	417	2	0
EG01Contigs_fgenesh-EGC01004049-abinit-gene-0.1-mRNA-1	EGC01004049	126	1569	1444	+	1338													XP_002269653	PREDICTED: hypothetical protein, partial [Vitis vinifera]	37.0062	9e-75	481	537	16	1338	1	446	1	0	Q9STE5	Putative disease resistance RPP13-like protein 2 OS=Arabidopsis thaliana GN=RPP13L2 PE=2 SV=1	32.4435	2e-45	487	847	4	1338	349	790	1	0
EG01Contigs_maker-EGC01004062-snap-gene-0.2-mRNA-1	EGC01004062	36	1000	965	+	585													XP_002279745	PREDICTED: similar to MybPA2 [Vitis vinifera]	54.1899	6e-39	179	284	1	516	52	216	1	0	P10290	Anthocyanin regulatory C1 protein OS=Zea mays GN=C1 PE=2 SV=1	83.5821	3e-28	67	273	1	201	52	118	1	0
EG01Contigs_fgenesh-EGC01004063-abinit-gene-0.1-mRNA-1	EGC01004063	587	1453	867	-	867													NP_001044525	Os01g0798800 [Oryza sativa Japonica Group]	61.1684	1e-101	291	688	1	864	397	687	1	0
EG01Contigs_fgenesh-EGC01004064-abinit-gene-0.3-mRNA-1	EGC01004064	361	876	516	-	516													XP_002525760	Cyclic nucleotide-gated ion channel, putative [Ricinus communis]	46.4286	4e-45	196	687	1	510	1	196	1	0	Q94AS9	Cyclic nucleotide-gated ion channel 4 OS=Arabidopsis thaliana GN=CNGC4 PE=2 SV=2	46.9274	7e-34	179	694	7	510	29	202	1	0
EG01Contigs_maker-EGC01004065-snap-gene-0.1-mRNA-1	EGC01004065	1121	1541	421	+	372													XP_002437208	hypothetical protein SORBIDRAFT_10g022890 [Sorghum bicolor]	61.4754	2e-36	122	772	4	369	485	592	1	0	Q9M9S4	Probable LRR receptor-like serine/threonine-protein kinase At1g14390 OS=Arabidopsis thaliana GN=At1g14390 PE=2 SV=1	53.2258	2e-28	124	728	4	372	458	567	1	0
EG01Contigs_maker-EGC01004074-fgenesh-gene-0.5-mRNA-1	EGC01004074	291	1587	1297	+	711	NM_001154498	Zea mays glycoside transferase, six-hairpin, subgroup (LOC100281579), mRNA	88.4956	1e-25	113		2241	293	405	1169	1281	1	XP_002266444	PREDICTED: hypothetical protein [Vitis vinifera]	71.308	1e-102	237	619	1	711	230	466	1	0	Q7XUK4	Endoglucanase 12 OS=Oryza sativa subsp. japonica GN=GLU3 PE=2 SV=2	73.4177	1e-104	237	623	1	711	230	466	1	0
EG01Contigs_maker-EGC01004075-fgenesh-gene-0.4-mRNA-1	EGC01004075	57	515	459	-	357													NP_565813	putative mannan synthase 7 [Arabidopsis thaliana]	59.7701	4e-26	87	556	97	357	46	132	1	0	Q9ZQN8	Probable mannan synthase 7 OS=Arabidopsis thaliana GN=CSLA7 PE=2 SV=2	59.7701	5e-26	87	556	97	357	46	132	1	0
EG01Contigs_augustus-EGC01004086-abinit-gene-0.0-mRNA-1	EGC01004086	994	1395	402	-	402													XP_002318698	predicted protein [Populus trichocarpa]	66.1654	7e-45	133	235	16	402	34	163	1	0
EG01Contigs_maker-EGC01004088-fgenesh-gene-0.4-mRNA-1	EGC01004088	676	1120	445	-	321													XP_002512962	Purple acid phosphatase precursor, putative [Ricinus communis]	77.6699	1e-45	103	467	4	312	363	465	1	0	Q9SDZ9	Purple acid phosphatase 2 OS=Ipomoea batatas GN=PAP2 PE=1 SV=1	74.7573	8e-43	103	465	4	312	361	463	1	0
EG01Contigs_snap-EGC01004095-abinit-gene-0.2-mRNA-1	EGC01004095	6	1022	1017	-	1017													NP_001060302	Os07g0620600 [Oryza sativa Japonica Group]	37.5796	1e-43	314	414	91	1017	19	296	1	0
EG01Contigs_fgenesh-EGC01004113-abinit-gene-0.1-mRNA-1	EGC01004113	455	1112	658	+	591													XP_002277648	PREDICTED: hypothetical protein [Vitis vinifera]	41.4634	1e-24	164	350	93	584	213	341	3	0
EG01Contigs_fgenesh-EGC01004119-abinit-gene-0.1-mRNA-1	EGC01004119	89	1491	1403	+	1308	NM_001067315	Oryza sativa Japonica Group Os08g0104700 (Os08g0104700) mRNA, complete cds	81.0277	2e-25	253		5500	915	1167	4387	4639	1	XP_002444867	hypothetical protein SORBIDRAFT_07g000590 [Sorghum bicolor]	48.995	2e-94	398	1413	123	1307	874	1257	3	0	P34756	1-phosphatidylinositol-3-phosphate 5-kinase FAB1 OS=Saccharomyces cerevisiae (strain ATCC 204508 / S288c) GN=FAB1 PE=1 SV=3	30.5466	2e-29	311	2278	453	1301	1844	2149	3	0
EG01Contigs_maker-EGC01004124-snap-gene-0.6-mRNA-1	EGC01004124	60	1579	1520	-	1254	XM_002447204	Sorghum bicolor hypothetical protein, mRNA	82.2967	1e-134	836		3487	289	1124	643	1478	1	NP_001054118	Os04g0656100 [Oryza sativa Japonica Group]	86.3309	0	417	951	1	1251	73	462	1	0	Q7XPY2	Plasma membrane ATPase OS=Oryza sativa subsp. japonica GN=Os04g0656100 PE=2 SV=1	86.3309	0	417	951	1	1251	73	462	1	0	NM_001203941	Arabidopsis thaliana H(+)-ATPase 2 (HA2) mRNA, complete cds	82.3899	1e-102	636	3110	454
EG01Contigs_fgenesh-EGC01004127-abinit-gene-0.2-mRNA-1	EGC01004127	490	1494	1005	-	1005													XP_002275592	PREDICTED: hypothetical protein [Vitis vinifera]	45.3172	4e-71	331	772	1	981	120	435	1	0
EG01Contigs_genemark-EGC01004128-abinit-gene-0.2-mRNA-1	EGC01004128	387	985	599	+	387													XP_002278075	PREDICTED: hypothetical protein [Vitis vinifera]	53.0973	3e-22	113	702	58	372	206	312	1	0
EG01Contigs_snap-EGC01004133-abinit-gene-0.3-mRNA-1	EGC01004133	1113	1538	426	+	426													XP_002533270	conserved hypothetical protein [Ricinus communis]	66.3717	8e-39	113	295	1	339	172	278	1	0
EG01Contigs_augustus-EGC01004145-abinit-gene-0.0-mRNA-1	EGC01004145	574	1525	952	-	477													XP_002532681	Epsin-2, putative [Ricinus communis]	53.5032	2e-32	157	902	103	474	750	902	1	0	Q67YI9	Clathrin interactor EPSIN 2 OS=Arabidopsis thaliana GN=EPSIN2 PE=1 SV=1	50.9091	4e-32	165	895	100	474	734	895	1	0
EG01Contigs_maker-EGC01004153-augustus-gene-0.6-mRNA-1	EGC01004153	66	1514	1449	+	762	XM_002263205	PREDICTED: Vitis vinifera hypothetical protein LOC100267065 (LOC100267065), mRNA	80.1619	1e-80	741		3080	4	744	412	1152	1	XP_002438748	hypothetical protein SORBIDRAFT_10g025470 [Sorghum bicolor]	92.126	1e-132	254	956	1	762	142	395	1	0	Q03194	Plasma membrane ATPase 4 OS=Nicotiana plumbaginifolia GN=PMA4 PE=2 SV=1	90.1575	1e-130	254	952	1	762	137	390	1	0	NM_001198521	Arabidopsis thaliana H(+)-ATPase 9 (HA9) mRNA, complete cds	80.4348	8e-74	644	3288	25
EG01Contigs_maker-EGC01004158-augustus-gene-0.4-mRNA-1	EGC01004158	1	408	408	-	326													XP_002276889	PREDICTED: hypothetical protein [Vitis vinifera]	71.1712	1e-37	111	285	1	324	1	108	1	0	A2XD08	Homeobox-leucine zipper protein HOX21 OS=Oryza sativa subsp. indica GN=HOX21 PE=2 SV=2	47.7124	7e-23	153	360	1	324	1	152	1	0
EG01Contigs_maker-EGC01004160-snap-gene-0.2-mRNA-1	EGC01004160	563	1556	994	+	408	NM_126747	Arabidopsis thaliana F-type H+-transporting ATPase subunit alpha (AT2G07698) mRNA, complete cds	91.8644	1e-108	295		2433	113	407	827	1121	1	YP_002608395	ATPase subunit 1 [Vitis vinifera]	98.9899	3e-48	99	509	112	408	6	104	1	0	P05494	ATP synthase subunit alpha, mitochondrial OS=Zea mays GN=ATPA PE=3 SV=1	98.9899	6e-48	99	508	112	408	6	104	1	0	NM_126747	Arabidopsis thaliana F-type H+-transporting ATPase subunit alpha (AT2G07698) mRNA, complete cds	91.8644	1e-109	295	2433	113
EG01Contigs_genemark-EGC01004167-abinit-gene-0.1-mRNA-1	EGC01004167	14	1557	1544	-	1413													XP_002265671	PREDICTED: hypothetical protein [Vitis vinifera]	28.1046	3e-25	306	1400	406	1236	61	331	1	0
EG01Contigs_maker-EGC01004174-snap-gene-0.3-mRNA-1	EGC01004174	21	921	901	-	498													NP_001059081	Os07g0188700 [Oryza sativa Japonica Group]	75	1e-72	168	606	1	498	268	435	1	0	Q9FFN2	Probable glycosyltransferase At5g03795 OS=Arabidopsis thaliana GN=At5g03795 PE=3 SV=2	64.881	1e-63	168	518	1	498	186	353	1	0
EG01Contigs_snap-EGC01004185-abinit-gene-0.2-mRNA-1	EGC01004185	105	407	303	-	303	NM_001177232	Zea mays hypothetical protein LOC100384780 (LOC100384780), mRNA	90.1235	3e-48	162		1784	142	303	341	502	1	XP_002450173	hypothetical protein SORBIDRAFT_05g001470 [Sorghum bicolor]	71.1538	3e-37	104	423	16	303	8	111	1	0
EG01Contigs_maker-EGC01004206-augustus-gene-0.5-mRNA-1	EGC01004206	768	1417	650	+	564													XP_002270428	PREDICTED: hypothetical protein [Vitis vinifera]	55.1136	2e-50	176	524	34	558	15	190	1	0	Q50EK3	Cytochrome P450 704C1 OS=Pinus taeda GN=CYP704C1 PE=2 SV=1	45.6647	3e-36	173	518	40	558	9	170	1	0
EG01Contigs_fgenesh-EGC01004208-abinit-gene-0.1-mRNA-1	EGC01004208	185	1240	1056	-	1056													NP_001041843	Os01g0116400 [Oryza sativa Japonica Group]	65.812	1e-127	351	677	1	1047	326	670	1	0	Q3ECH2	Probable receptor-like protein kinase At1g67000 OS=Arabidopsis thaliana GN=At1g67000 PE=2 SV=2	47.8386	5e-82	347	892	19	1008	529	869	1	0
EG01Contigs_snap-EGC01004214-abinit-gene-0.2-mRNA-1	EGC01004214	191	1066	876	-	876													XP_002265671	PREDICTED: hypothetical protein [Vitis vinifera]	29.9517	1e-22	207	1400	241	861	61	257	1	0
EG01Contigs_maker-EGC01004222-snap-gene-0.5-mRNA-1	EGC01004222	548	1368	821	-	340	XM_002315057	Populus trichocarpa predicted protein, mRNA	86.1953	5e-69	297		1251	36	332	585	881	1	NP_001142417	hypothetical protein LOC100274592 [Zea mays]	86.7257	2e-53	113	412	1	339	182	294	1	0	Q06197	Isocitrate dehydrogenase [NADP] OS=Glycine max GN=IDH1 PE=2 SV=2	84.9558	9e-52	113	413	1	339	185	297	1	0	NM_104312	Arabidopsis thaliana isocitrate dehydrogenase (ICDH) mRNA, complete cds	80.4082	3e-22	245	1571	55
EG01Contigs_genemark-EGC01004226-abinit-gene-0.1-mRNA-1	EGC01004226	288	1102	815	-	636													XP_002277749	PREDICTED: hypothetical protein, partial [Vitis vinifera]	52.7897	1e-58	233	706	40	615	76	307	1	0
EG01Contigs_fgenesh-EGC01004228-abinit-gene-0.2-mRNA-1	EGC01004228	195	1403	1209	+	1209													XP_002269601	PREDICTED: hypothetical protein [Vitis vinifera]	60.3448	1e-130	406	661	40	1209	2	406	1	0	Q9LIQ7	Pentatricopeptide repeat-containing protein At3g24000, mitochondrial OS=Arabidopsis thaliana GN=PCMP-H87 PE=2 SV=1	55.0802	1e-110	374	633	91	1209	21	378	1	0
EG01Contigs_maker-EGC01004230-augustus-gene-0.5-mRNA-1	EGC01004230	1	1152	1152	+	822	NM_001153260	Zea mays hypothetical protein LOC100280334 (LOC100280334), mRNA	86.125	0	800		2740	1	800	1595	2394	1	XP_002530755	Pyrophosphate-energized vacuolar membrane proton pump, putative [Ricinus communis]	98.5348	1e-148	273	767	1	819	495	767	1	0	P31414	Pyrophosphate-energized vacuolar membrane proton pump 1 OS=Arabidopsis thaliana GN=AVP1 PE=1 SV=1	95.2381	1e-143	273	770	1	819	498	770	1	0	NM_001084073	Arabidopsis thaliana Pyrophosphate-energized vacuolar membrane proton pump 1 (AVP1) mRNA, complete cds	85.9694	7e-93	392	2602	16
EG01Contigs_maker-EGC01004231-snap-gene-0.4-mRNA-1	EGC01004231	55	1346	1292	+	540													XP_002529779	Oxysterol-binding protein, putative [Ricinus communis]	74.5342	4e-70	161	563	23	505	365	525	2	0	Q940Y1	Oxysterol-binding protein-related protein 2A OS=Arabidopsis thaliana GN=ORP2A PE=2 SV=1	69.2771	1e-65	166	721	23	520	550	715	2	0
EG01Contigs_fgenesh-EGC01004236-abinit-gene-0.3-mRNA-1	EGC01004236	695	1576	882	-	882	XM_002517481	Ricinus communis ATP-dependent transporter, putative, mRNA	79.3249	1e-62	711		2184	162	872	1464	2174	1	XP_002517527	ATP-dependent transporter, putative [Ricinus communis]	86.3481	1e-146	293	727	1	879	436	727	1	0	Q9M1H3	ABC transporter F family member 4 OS=Arabidopsis thaliana GN=ABCF4 PE=2 SV=1	84.3003	1e-141	293	723	1	879	431	723	1	0	NM_115311	Arabidopsis thaliana ABC transporter F family member 4 (GCN4) mRNA, complete cds	79.2857	2e-47	560	2500	178
EG01Contigs_fgenesh-EGC01004252-abinit-gene-0.1-mRNA-1	EGC01004252	4	456	453	-	453													XP_002274857	PREDICTED: hypothetical protein [Vitis vinifera]	51.9737	3e-40	152	875	1	453	46	197	1	0	Q9C507	Putative pentatricopeptide repeat-containing protein At1g69350, mitochondrial OS=Arabidopsis thaliana GN=PCMP-E66 PE=3 SV=1	51.7007	4e-36	147	787	1	438	47	193	1	0
EG01Contigs_maker-EGC01004253-fgenesh-gene-0.2-mRNA-1	EGC01004253	311	1395	1085	+	867													XP_002301891	predicted protein [Populus trichocarpa]	66.4384	1e-111	292	1044	3	863	611	902	3	0	Q6Z8M8	Squamosa promoter-binding-like protein 15 OS=Oryza sativa subsp. japonica GN=SPL15 PE=2 SV=1	61.9529	1e-97	297	1140	12	866	701	996	3	0
EG01Contigs_augustus-EGC01004259-abinit-gene-0.0-mRNA-1	EGC01004259	1	351	351	+	351													XP_002267419	PREDICTED: hypothetical protein [Vitis vinifera]	65.9574	4e-28	94	144	67	348	52	144	1	0
EG01Contigs_fgenesh-EGC01004260-abinit-gene-0.2-mRNA-1	EGC01004260	2	1541	1540	+	1068	XM_002314245	Populus trichocarpa predicted protein, mRNA	82.9077	3e-85	509		2004	22	530	40	548	1	XP_002314281	predicted protein [Populus trichocarpa]	81.3814	1e-160	333	668	1	999	7	339	1	0
EG01Contigs_maker-EGC01004266-snap-gene-0.3-mRNA-1	EGC01004266	444	1400	957	-	609													NP_001066400	Os12g0210400 [Oryza sativa Japonica Group]	45.0758	3e-55	264	967	1	609	389	651	1	0
EG01Contigs_fgenesh-EGC01004274-abinit-gene-0.3-mRNA-1	EGC01004274	54	715	662	-	480	XM_002457056	Sorghum bicolor hypothetical protein, mRNA	84.5161	1e-24	155		2233	304	458	265	419	1	NP_001172240	Os01g0225200 [Oryza sativa Japonica Group]	52.7607	4e-30	163	217	1	480	1	143	1	0
EG01Contigs_fgenesh-EGC01004288-abinit-gene-0.3-mRNA-1	EGC01004288	341	1531	1191	+	1191	XM_002439190	Sorghum bicolor hypothetical protein, mRNA	86.7797	0	1180		1649	12	1191	170	1349	1	XP_002457705	hypothetical protein SORBIDRAFT_03g011930 [Sorghum bicolor]	95.202	0	396	396	1	1188	1	396	1	0	Q944U4	S-adenosylmethionine synthase OS=Dendrobium crumenatum GN=SAMS PE=2 SV=1	95.4545	0	396	395	1	1188	1	395	1	0	NM_001084876	Arabidopsis thaliana S-adenosylmethionine synthase 2 (SAM-2) mRNA, complete cds	80.6535	1e-147	1163	1269	19
EG01Contigs_snap-EGC01004294-abinit-gene-0.2-mRNA-1	EGC01004294	109	1073	965	-	900													NP_001172880	Os02g0254100 [Oryza sativa Japonica Group]	51.9737	5e-38	152	436	118	558	21	172	1	0
EG01Contigs_fgenesh-EGC01004300-abinit-gene-0.2-mRNA-1	EGC01004300	695	1153	459	-	459													XP_002510512	Myosin heavy chain, striated muscle, putative [Ricinus communis]	49.6689	6e-31	151	1041	1	450	893	1039	1	0
EG01Contigs_maker-EGC01004305-snap-gene-0.2-mRNA-1	EGC01004305	296	1509	1214	-	702	XM_002272336	PREDICTED: Vitis vinifera hypothetical protein LOC100258406 (LOC100258406), mRNA	80.4348	5e-49	460		2313	74	533	1393	1852	1	XP_002444200	hypothetical protein SORBIDRAFT_07g014890 [Sorghum bicolor]	81.1159	1e-120	233	648	1	699	415	647	1	0	Q93ZX7	Probable galacturonosyltransferase 4 OS=Arabidopsis thaliana GN=GAUT4 PE=2 SV=1	78.97	1e-117	233	616	1	699	383	615	1	0	NM_124152	Arabidopsis thaliana alpha-1,4-galacturonosyltransferase (GAUT4) mRNA, complete cds	79.1045	4e-23	335	2075	70
EG01Contigs_augustus-EGC01004308-abinit-gene-0.0-mRNA-1	EGC01004308	427	1053	627	-	627													XP_002282529	PREDICTED: hypothetical protein [Vitis vinifera]	68.1564	1e-61	179	1004	34	567	768	936	1	0	Q8L9J9	Probable carbohydrate esterase At4g34215 OS=Arabidopsis thaliana GN=At4g34215 PE=1 SV=2	62.2951	1e-56	183	260	37	567	23	199	1	0
EG01Contigs_fgenesh-EGC01004310-abinit-gene-0.3-mRNA-1	EGC01004310	23	919	897	-	897													XP_002269481	PREDICTED: hypothetical protein [Vitis vinifera]	57.2848	1e-87	302	890	1	894	481	777	1	0	Q9C9H7	Receptor-like protein 12 OS=Arabidopsis thaliana GN=RLP12 PE=2 SV=2	43	3e-59	300	847	7	897	457	748	1	0
EG01Contigs_snap-EGC01004328-abinit-gene-0.2-mRNA-1	EGC01004328	598	1081	484	-	333													XP_002313794	predicted protein [Populus trichocarpa]	69.3182	4e-30	88	87	1	264	1	86	1	0
EG01Contigs_fgenesh-EGC01004329-abinit-gene-0.1-mRNA-1	EGC01004329	1167	1478	312	-	312													NP_001047461	Os02g0621500 [Oryza sativa Japonica Group]	55.7692	4e-26	104	408	1	309	304	407	1	0
EG01Contigs_augustus-EGC01004340-abinit-gene-0.0-mRNA-1	EGC01004340	560	988	429	-	429													XP_002285117	PREDICTED: similar to cytokinin receptor 1 [Vitis vinifera]	71.8121	7e-51	149	1002	1	429	767	915	1	0	Q9C5U0	Histidine kinase 4 OS=Arabidopsis thaliana GN=AHK4 PE=1 SV=1	64.3411	1e-36	129	1080	61	429	876	1003	1	0
EG01Contigs_snap-EGC01004342-abinit-gene-0.2-mRNA-1	EGC01004342	152	1514	1363	+	651													XP_002273896	PREDICTED: hypothetical protein [Vitis vinifera]	66.8269	2e-86	208	251	19	642	8	215	1	0	O23547	Expansin-like B1 OS=Arabidopsis thaliana GN=EXLB1 PE=2 SV=2	57.0681	5e-65	191	250	79	648	27	217	1	0
EG01Contigs_fgenesh-EGC01004352-abinit-gene-0.3-mRNA-1	EGC01004352	515	1534	1020	-	1020													XP_002275452	PREDICTED: hypothetical protein [Vitis vinifera]	55	3e-94	340	772	7	1011	436	769	1	0	O64495	Subtilisin-like protease SDD1 OS=Arabidopsis thaliana GN=SDD1 PE=2 SV=1	44.5402	8e-76	348	775	7	1017	427	772	1	0
EG01Contigs_fgenesh-EGC01004354-abinit-gene-0.2-mRNA-1	EGC01004354	98	1312	1215	-	627													XP_002273228	PREDICTED: hypothetical protein [Vitis vinifera]	43.6842	5e-29	190	997	67	627	263	438	1	0	Q75LH6	Squamosa promoter-binding-like protein 6 OS=Oryza sativa subsp. japonica GN=SPL6 PE=2 SV=1	44.0415	4e-26	193	969	58	627	259	435	1	0
EG01Contigs_fgenesh-EGC01004356-abinit-gene-0.1-mRNA-1	EGC01004356	167	1281	1115	+	900													XP_002458657	hypothetical protein SORBIDRAFT_03g037540 [Sorghum bicolor]	37.2263	6e-38	274	1112	31	834	687	940	1	0	Q9LRR4	Putative disease resistance RPP13-like protein 1 OS=Arabidopsis thaliana GN=RPPL1 PE=2 SV=1	30.5085	5e-29	295	1054	31	828	699	991	1	0
EG01Contigs_augustus-EGC01004374-abinit-gene-0.0-mRNA-1	EGC01004374	555	1574	1020	+	1020													XP_002281552	PREDICTED: hypothetical protein [Vitis vinifera]	60.0639	7e-98	313	1349	91	1020	935	1245	1	0	Q5PNY6	U-box domain-containing protein 21 OS=Arabidopsis thaliana GN=PUB21 PE=2 SV=1	44.9405	4e-75	336	435	13	1020	1	332	1	0
EG01Contigs_maker-EGC01004376-fgenesh-gene-0.5-mRNA-1	EGC01004376	433	935	503	-	414	NM_001059029	Oryza sativa Japonica Group Os04g0338000 (Os04g0338000) mRNA, complete cds	84.9593	5e-48	246		1371	15	260	70	315	1	XP_002266027	PREDICTED: hypothetical protein [Vitis vinifera]	86.2319	2e-66	138	341	1	414	1	138	1	0	P49249	IN2-2 protein OS=Zea mays GN=IN2-2 PE=2 SV=1	83.3333	9e-65	138	306	1	414	5	142	1	0
EG01Contigs_fgenesh-EGC01004381-abinit-gene-0.3-mRNA-1	EGC01004381	501	1514	1014	+	1014													NP_001066002	Os12g0117600 [Oryza sativa Japonica Group]	77.2861	1e-146	339	651	1	1014	54	392	1	0	Q9C9Z7	BTB/POZ domain-containing protein At3g08570 OS=Arabidopsis thaliana GN=At3g08570 PE=2 SV=2	55.5874	4e-97	349	617	1	1014	52	395	1	0
EG01Contigs_augustus-EGC01004382-abinit-gene-0.0-mRNA-1	EGC01004382	246	1523	1278	+	1278													XP_002275884	PREDICTED: hypothetical protein [Vitis vinifera]	46.1538	5e-94	377	561	1	1131	195	561	1	0	Q9SN39	Pentatricopeptide repeat-containing protein At4g18750, chloroplastic OS=Arabidopsis thaliana GN=PCMP-H45 PE=2 SV=1	37.0892	9e-81	426	871	1	1170	337	755	1	0
EG01Contigs_maker-EGC01004392-fgenesh-gene-0.4-mRNA-1	EGC01004392	308	1450	1143	-	486	NM_001155869	Zea mays serine carboxypeptidase 1 (LOC100282964), mRNA	85.4015	3e-22	137		1858	91	224	390	526	1	NP_001066510	Os12g0257000 [Oryza sativa Japonica Group]	77.5	1e-75	160	510	1	480	61	220	1	0	P37890	Serine carboxypeptidase 1 OS=Oryza sativa subsp. japonica GN=CBP1 PE=2 SV=1	77.5	1e-75	160	510	1	480	61	220	1	0
EG01Contigs_fgenesh-EGC01004408-abinit-gene-0.3-mRNA-1	EGC01004408	264	1533	1270	+	747													NP_001051442	Os03g0777700 [Oryza sativa Japonica Group]	46.8354	1e-29	158	800	276	743	580	735	3	0
EG01Contigs_maker-EGC01004413-snap-gene-0.6-mRNA-1	EGC01004413	691	1558	868	-	402													NP_001151923	cyclic phosphodiesterase [Zea mays]	55.3191	1e-35	141	184	1	393	44	184	1	0	O04147	Cyclic phosphodiesterase OS=Arabidopsis thaliana GN=At4g18930 PE=1 SV=1	43.1655	4e-24	139	181	1	387	41	179	1	0
EG01Contigs_fgenesh-EGC01004421-abinit-gene-0.1-mRNA-1	EGC01004421	740	1552	813	-	813													XP_002439070	hypothetical protein SORBIDRAFT_10g031050 [Sorghum bicolor]	45	1e-59	280	1043	1	798	542	818	1	0	Q7XA40	Putative disease resistance protein RGA3 OS=Solanum bulbocastanum GN=RGA3 PE=2 SV=2	36.1111	1e-28	252	992	10	756	543	767	1	0
EG01Contigs_maker-EGC01004426-fgenesh-gene-0.4-mRNA-1	EGC01004426	61	1392	1332	+	699	XM_002268229	PREDICTED: Vitis vinifera hypothetical protein LOC100248092 (LOC100248092), mRNA	83.299	2e-85	485		3738	198	682	1190	1674	1	XP_002327405	predicted protein [Populus trichocarpa]	83.4061	1e-117	229	1172	2	688	374	602	2	0	Q0WV90	Topless-related protein 1 OS=Arabidopsis thaliana GN=TPR1 PE=1 SV=3	81.2227	1e-114	229	1120	2	688	336	564	2	0	NM_001035973	Arabidopsis thaliana protein TOPLESS (TPL) mRNA, complete cds	81.9249	1e-60	426	4102	257
EG01Contigs_fgenesh-EGC01004427-abinit-gene-0.3-mRNA-1	EGC01004427	677	1108	432	+	432													XP_002267116	PREDICTED: hypothetical protein [Vitis vinifera]	58.3942	6e-42	137	259	19	429	8	131	1	0	P27061	Acid phosphatase 1 OS=Solanum lycopersicum GN=APS1 PE=2 SV=1	50.365	2e-35	137	255	19	429	5	127	1	0
EG01Contigs_augustus-EGC01004431-abinit-gene-0.0-mRNA-1	EGC01004431	1	1221	1221	-	1221													XP_002281455	PREDICTED: hypothetical protein [Vitis vinifera]	36.6013	2e-36	306	792	295	1206	395	662	1	0	Q9SD53	UPF0481 protein At3g47200 OS=Arabidopsis thaliana GN=At3g47200 PE=1 SV=1	29.4304	4e-22	316	476	289	1206	44	334	1	0
EG01Contigs_augustus-EGC01004434-abinit-gene-0.0-mRNA-1	EGC01004434	608	1507	900	-	512	XM_002441468	Sorghum bicolor hypothetical protein, mRNA	88.1944	8e-35	144		1471	6	149	283	426	1	XP_002278979	PREDICTED: hypothetical protein [Vitis vinifera]	75	1e-65	176	342	1	510	29	196	1	0	Q6AYU3	DnaJ homolog subfamily B member 6 OS=Rattus norvegicus GN=Dnajb6 PE=1 SV=1	45.0704	1e-23	142	357	1	369	28	155	1	0
EG01Contigs_snap-EGC01004435-abinit-gene-0.2-mRNA-1	EGC01004435	162	1568	1407	-	1407													NP_001068446	Os11g0675200 [Oryza sativa Japonica Group]	40	5e-82	445	937	19	1350	251	676	1	0	Q9LRR4	Putative disease resistance RPP13-like protein 1 OS=Arabidopsis thaliana GN=RPPL1 PE=2 SV=1	35.7143	4e-54	448	1054	43	1338	262	685	1	0
EG01Contigs_fgenesh-EGC01004443-abinit-gene-0.1-mRNA-1	EGC01004443	410	1549	1140	+	1011													NP_001059807	Os07g0521100 [Oryza sativa Japonica Group]	41.1972	2e-48	284	578	160	1008	1	272	1	0	Q9LRR5	Putative disease resistance protein At3g14460 OS=Arabidopsis thaliana GN=At3g14460 PE=2 SV=1	37.0607	1e-39	313	1424	76	996	522	828	1	0
EG01Contigs_augustus-EGC01004448-abinit-gene-0.0-mRNA-1	EGC01004448	546	1571	1026	-	1026	XM_002462341	Sorghum bicolor hypothetical protein, mRNA	84.4156	5e-93	462		1772	16	477	373	834	1	XP_002285269	PREDICTED: hypothetical protein isoform 2 [Vitis vinifera]	72.2388	1e-140	335	450	1	993	102	436	1	0	Q9LEU7	CBL-interacting serine/threonine-protein kinase 5 OS=Arabidopsis thaliana GN=CIPK5 PE=2 SV=1	64.6377	1e-128	345	445	4	1017	101	443	1	0
EG01Contigs_maker-EGC01004453-augustus-gene-0.5-mRNA-1	EGC01004453	535	935	401	-	309	XM_002284288	PREDICTED: Vitis vinifera hypothetical protein LOC100245575 (LOC100245575), mRNA	83.6066	2e-52	305		1592	1	305	985	1289	1	XP_002525256	Acetamidase, putative [Ricinus communis]	96.1165	1e-53	103	452	1	309	310	412	1	0	Q50228	Formamidase OS=Methylophilus methylotrophus GN=fmdA PE=1 SV=1	58.5106	7e-28	94	407	25	306	290	383	1	0
EG01Contigs_maker-EGC01004454-snap-gene-0.1-mRNA-1	EGC01004454	124	1553	1430	+	672	NM_001189356	Oryza sativa Japonica Group Os10g0573450 (Os10g0573450) mRNA, partial cds	97.4453	1e-136	274		609	244	517	284	557	1	YP_002720176	rpl2 [Jatropha curcas]	86.7133	2e-64	143	287	244	672	40	169	1	0	A6MMG4	50S ribosomal protein L2-A, chloroplastic OS=Chloranthus spicatus GN=rpl2-A PE=3 SV=1	82.5175	4e-59	143	275	244	672	40	158	1	0
EG01Contigs_fgenesh-EGC01004465-abinit-gene-0.1-mRNA-1	EGC01004465	653	1528	876	-	876													XP_002445748	hypothetical protein SORBIDRAFT_07g025050 [Sorghum bicolor]	58.7629	3e-97	291	760	1	873	220	510	1	0	Q9LRV9	Pentatricopeptide repeat-containing protein At3g13880 OS=Arabidopsis thaliana GN=PCMP-E89 PE=2 SV=1	46.0481	9e-68	291	748	1	873	293	582	1	0
EG01Contigs_fgenesh-EGC01004471-abinit-gene-0.3-mRNA-1	EGC01004471	1084	1479	396	+	396													XP_002272588	PREDICTED: hypothetical protein [Vitis vinifera]	69.1057	2e-41	123	336	1	369	157	274	1	0
EG01Contigs_maker-EGC01004475-snap-gene-0.3-mRNA-1	EGC01004475	263	1523	1261	-	1251													XP_002443455	hypothetical protein SORBIDRAFT_08g019750 [Sorghum bicolor]	54.75	1e-120	400	565	10	1188	169	565	1	0	Q9LN01	Pentatricopeptide repeat-containing protein At1g08070 OS=Arabidopsis thaliana GN=PCMP-H12 PE=2 SV=1	37.1429	3e-81	420	741	4	1248	220	638	1	0
EG01Contigs_fgenesh-EGC01004477-abinit-gene-0.2-mRNA-1	EGC01004477	606	1115	510	+	510													XP_002522496	conserved hypothetical protein [Ricinus communis]	46.6165	2e-25	133	132	85	483	1	120	1	0
EG01Contigs_fgenesh-EGC01004487-abinit-gene-0.1-mRNA-1	EGC01004487	323	1291	969	-	969													NP_001060783	Os08g0105000 [Oryza sativa Japonica Group]	49.6667	3e-84	300	563	40	924	268	563	1	0
EG01Contigs_maker-EGC01004491-snap-gene-0.3-mRNA-1	EGC01004491	47	1559	1513	-	702	NM_001051805	Oryza sativa Japonica Group Os01g0927600 (Os01g0927600) mRNA, complete cds	85.6115	1e-59	278		3148	400	677	739	1016	1	XP_002318767	predicted protein [Populus trichocarpa]	80.786	1e-100	229	854	1	684	95	300	1	0	Q94JM3	Auxin response factor 2 OS=Arabidopsis thaliana GN=ARF2 PE=1 SV=2	78.1659	8e-97	229	859	1	684	103	308	1	0
EG01Contigs_augustus-EGC01004492-abinit-gene-0.0-mRNA-1	EGC01004492	1	570	570	+	570													XP_002282602	PREDICTED: hypothetical protein [Vitis vinifera]	47.3684	6e-33	171	253	8	520	64	193	2	0	Q9M886	LOB domain-containing protein 41 OS=Arabidopsis thaliana GN=LBD41 PE=2 SV=1	58.7629	4e-26	97	263	11	301	65	161	2	0
EG01Contigs_augustus-EGC01004499-abinit-gene-0.0-mRNA-1	EGC01004499	833	1180	348	+	348													XP_002278527	PREDICTED: hypothetical protein [Vitis vinifera]	62.963	7e-34	108	588	1	324	1	106	1	0	Q944C1	Phosphoinositide phospholipase C 4 OS=Arabidopsis thaliana GN=PLC4 PE=2 SV=2	45.3704	2e-23	108	597	1	324	7	112	1	0
EG01Contigs_augustus-EGC01004503-abinit-gene-0.0-mRNA-1	EGC01004503	353	919	567	+	567													XP_002266706	PREDICTED: hypothetical protein [Vitis vinifera]	59.7938	1e-56	194	357	1	564	147	336	1	0
EG01Contigs_maker-EGC01004505-snap-gene-0.5-mRNA-1	EGC01004505	196	954	759	+	489													XP_002441914	hypothetical protein SORBIDRAFT_08g004800 [Sorghum bicolor]	54.2169	2e-40	166	429	2	487	260	422	2	0	A2ZC67	Aspartic proteinase Asp1 OS=Oryza sativa subsp. indica GN=ASP1 PE=2 SV=2	40.1198	2e-24	167	410	5	463	230	391	2	0
EG01Contigs_fgenesh-EGC01004519-abinit-gene-0.1-mRNA-1	EGC01004519	377	1311	935	+	354													XP_002273026	PREDICTED: hypothetical protein [Vitis vinifera]	57.3913	6e-25	115	528	4	318	41	148	1	0
EG01Contigs_snap-EGC01004531-abinit-gene-0.2-mRNA-1	EGC01004531	519	1224	706	+	510													NP_001045450	Os01g0958000 [Oryza sativa Japonica Group]	87.1345	3e-82	171	513	1	510	313	476	1	0	Q5JK68	Cyclin-dependent kinase C-2 OS=Oryza sativa subsp. japonica GN=CDKC-2 PE=2 SV=1	87.1345	4e-82	171	513	1	510	313	476	1	0
EG01Contigs_snap-EGC01004540-abinit-gene-0.2-mRNA-1	EGC01004540	1149	1541	393	+	393													NP_001056402	Os05g0576600 [Oryza sativa Japonica Group]	48.227	3e-27	141	176	1	393	1	138	1	0
EG01Contigs_fgenesh-EGC01004541-abinit-gene-0.1-mRNA-1	EGC01004541	84	1235	1152	+	1152													XP_002277304	PREDICTED: hypothetical protein [Vitis vinifera]	50.5495	8e-92	364	1557	53	1102	1096	1458	2	0
EG01Contigs_maker-EGC01004560-snap-gene-0.1-mRNA-1	EGC01004560	242	1031	790	-	666													XP_002329927	oligopeptide transporter OPT family [Populus trichocarpa]	63.0631	6e-82	222	727	4	666	151	372	1	0	Q9FG72	Oligopeptide transporter 1 OS=Arabidopsis thaliana GN=OPT1 PE=2 SV=1	55.8559	6e-73	222	755	4	666	177	398	1	0
EG01Contigs_maker-EGC01004562-fgenesh-gene-0.3-mRNA-1	EGC01004562	125	1164	1040	+	669													XP_002304289	predicted protein [Populus trichocarpa]	53.7415	9e-35	147	180	3	443	50	177	3	0	Q38850	Transcription repressor MYB5 OS=Arabidopsis thaliana GN=MYB5 PE=1 SV=1	40.2655	1e-32	226	249	3	656	57	246	3	0
EG01Contigs_maker-EGC01004568-fgenesh-gene-0.2-mRNA-1	EGC01004568	625	1124	500	+	429													NP_001059649	Os07g0484300 [Oryza sativa Japonica Group]	61.4286	6e-42	140	570	8	427	434	570	2	0	Q8VYC8	E3 ubiquitin protein ligase RIN2 OS=Arabidopsis thaliana GN=RIN2 PE=1 SV=1	50	5e-32	142	578	5	418	439	576	2	0
EG01Contigs_snap-EGC01004573-abinit-gene-0.2-mRNA-1	EGC01004573	87	1361	1275	+	1275													XP_002316197	predicted protein [Populus trichocarpa]	70.4327	1e-168	416	688	43	1272	273	688	1	0	Q9SNC6	U-box domain-containing protein 13 OS=Arabidopsis thaliana GN=PUB13 PE=1 SV=1	49.2537	2e-89	402	660	73	1254	257	633	1	0
EG01Contigs_fgenesh-EGC01004593-abinit-gene-0.3-mRNA-1	EGC01004593	34	1250	1217	-	693													XP_002324877	predicted protein [Populus trichocarpa]	48.3333	1e-32	180	510	112	561	21	194	1	0
EG01Contigs_maker-EGC01004602-snap-gene-0.1-mRNA-1	EGC01004602	83	1112	1030	-	921	XR_077467	PREDICTED: Vitis vinifera misc_RNA (LOC100254654), partial miscRNA	86.1933	1e-125	507		1403	415	921	417	923	1	XP_002271159	PREDICTED: similar to Os04g0237300, partial [Vitis vinifera]	79.1165	1e-104	249	274	28	774	46	274	1	0	A6MMN9	DNA-directed RNA polymerase subunit alpha OS=Dioscorea elephantipes GN=rpoA PE=3 SV=1	91.1765	1e-84	170	337	412	921	9	178	1	0
EG01Contigs_snap-EGC01004604-abinit-gene-0.2-mRNA-1	EGC01004604	273	1523	1251	+	1251	XM_002442190	Sorghum bicolor hypothetical protein, mRNA	85.7143	1e-35	182		2600	241	422	244	425	1	XP_002279739	PREDICTED: hypothetical protein [Vitis vinifera]	61.7433	1e-138	413	829	49	1251	13	421	1	0
EG01Contigs_snap-EGC01004610-abinit-gene-0.2-mRNA-1	EGC01004610	415	1044	630	-	630													NP_001151040	transferase family protein [Zea mays]	45.7143	1e-38	210	485	2	598	256	465	2	0
EG01Contigs_augustus-EGC01004618-abinit-gene-0.0-mRNA-1	EGC01004618	341	862	522	-	522	NM_001056338	Oryza sativa Japonica Group Os03g0292200 (Os03g0292200) mRNA, complete cds	84.8101	2e-63	316		1320	154	469	128	443	1	XP_002468034	hypothetical protein SORBIDRAFT_01g038400 [Sorghum bicolor]	72.1854	4e-56	151	333	25	468	6	156	1	0
EG01Contigs_fgenesh-EGC01004627-abinit-gene-0.4-mRNA-1	EGC01004627	928	1485	558	+	558	XM_002279065	PREDICTED: Vitis vinifera hypothetical protein LOC100249184 (LOC100249184), mRNA	82.8025	7e-48	314		2584	235	548	370	683	1	XP_002526446	heat shock protein, putative [Ricinus communis]	78.6096	4e-71	187	703	1	555	1	182	1	0	Q02028	Stromal 70 kDa heat shock-related protein, chloroplastic OS=Pisum sativum GN=HSP70 PE=2 SV=1	74.8634	4e-67	183	706	7	555	2	183	1	0	NM_118561	Arabidopsis thaliana chloroplast heat shock protein 70-1 (cpHsc70-1) mRNA, complete cds	82.6347	8e-21	167	2456	305
EG01Contigs_augustus-EGC01004631-abinit-gene-0.0-mRNA-1	EGC01004631	9	575	567	-	312													XP_002440127	hypothetical protein SORBIDRAFT_09g026550 [Sorghum bicolor]	59.0476	1e-27	105	373	4	309	3	106	1	0
EG01Contigs_snap-EGC01004644-abinit-gene-0.1-mRNA-1	EGC01004644	110	1046	937	+	525													XP_002521164	monooxygenase, putative [Ricinus communis]	76.4368	4e-76	174	423	1	522	225	398	1	0	Q9LKC0	Flavin-containing monooxygenase YUCCA5 OS=Arabidopsis thaliana GN=YUC5 PE=2 SV=1	71.2644	7e-72	174	424	1	522	226	399	1	0
EG01Contigs_augustus-EGC01004645-abinit-gene-0.0-mRNA-1	EGC01004645	3	401	399	-	399													XP_002269999	PREDICTED: hypothetical protein isoform 2 [Vitis vinifera]	60.6838	2e-35	117	421	47	397	7	123	2	0	Q9LZW4	CBL-interacting serine/threonine-protein kinase 14 OS=Arabidopsis thaliana GN=CIPK14 PE=1 SV=1	56.4516	6e-33	124	442	26	397	11	134	2	0
EG01Contigs_snap-EGC01004647-abinit-gene-0.2-mRNA-1	EGC01004647	471	860	390	-	390	XM_002277543	PREDICTED: Vitis vinifera hypothetical protein LOC100264083 (LOC100264083), mRNA	84.9741	2e-81	386		1224	4	389	359	744	1	XP_002277579	PREDICTED: hypothetical protein [Vitis vinifera]	96.1538	8e-67	130	217	1	390	75	204	1	0	Q9FJH0	Ras-related protein RABA1f OS=Arabidopsis thaliana GN=RABA1F PE=2 SV=1	93.8462	1e-65	130	217	1	390	75	204	1	0	NM_102623	Arabidopsis thaliana RAB GTPase-like protein A1I (RABA1i) mRNA, complete cds	81.5249	1e-43	341	657	1
EG01Contigs_maker-EGC01004650-fgenesh-gene-0.4-mRNA-1	EGC01004650	953	1544	592	-	555													XP_002314912	predicted protein [Populus trichocarpa]	52.7094	9e-55	203	472	7	552	270	472	1	0	Q9LZD8	UDP-glycosyltransferase 89A2 OS=Arabidopsis thaliana GN=UGT89A2 PE=2 SV=1	48.9691	4e-47	194	465	1	543	273	465	1	0
EG01Contigs_augustus-EGC01004656-abinit-gene-0.0-mRNA-1	EGC01004656	1065	1556	492	+	492													XP_002284986	PREDICTED: hypothetical protein [Vitis vinifera]	74.0506	2e-64	158	511	22	492	2	159	1	0	O48780	3-ketoacyl-CoA synthase 11 OS=Arabidopsis thaliana GN=KCS11 PE=1 SV=1	67.3333	4e-58	150	509	43	492	8	157	1	0
EG01Contigs_augustus-EGC01004657-abinit-gene-0.0-mRNA-1	EGC01004657	234	671	438	+	438													XP_002439906	hypothetical protein SORBIDRAFT_09g022270 [Sorghum bicolor]	49.2647	3e-27	136	570	29	436	96	223	2	0
EG01Contigs_maker-EGC01004659-snap-gene-0.4-mRNA-1	EGC01004659	524	1488	965	-	961	XM_002510670	Ricinus communis sugar transporter, putative, mRNA	81.9672	1e-38	305		2220	556	860	1183	1484	1	XP_002307812	predicted protein [Populus trichocarpa]	76.0125	1e-132	321	738	1	960	216	528	1	0	Q8LPQ8	Monosaccharide-sensing protein 2 OS=Arabidopsis thaliana GN=MSSP2 PE=2 SV=2	62.6168	1e-102	321	729	1	960	218	518	1	0
EG01Contigs_snap-EGC01004683-abinit-gene-0.2-mRNA-1	EGC01004683	17	1245	1229	+	720													XP_002277012	PREDICTED: hypothetical protein [Vitis vinifera]	67.1569	9e-74	204	655	1	612	436	632	1	0
EG01Contigs_maker-EGC01004690-fgenesh-gene-0.4-mRNA-1	EGC01004690	72	1495	1424	+	1047													XP_002440601	hypothetical protein SORBIDRAFT_09g003870 [Sorghum bicolor]	73.6994	1e-147	346	591	2	1036	169	514	2	0	Q0DKP3	Transport inhibitor response 1-like protein Os05g0150500 OS=Oryza sativa subsp. japonica GN=Os05g0150500 PE=2 SV=2	71.8841	1e-144	345	587	2	1036	168	510	2	0
EG01Contigs_fgenesh-EGC01004702-abinit-gene-0.3-mRNA-1	EGC01004702	568	1470	903	-	903													XP_002865121	predicted protein [Arabidopsis lyrata subsp. lyrata]	50.495	3e-79	303	1054	1	894	110	406	1	0
EG01Contigs_fgenesh-EGC01004706-abinit-gene-0.1-mRNA-1	EGC01004706	69	1476	1408	+	609													XP_002513837	phd finger protein, putative [Ricinus communis]	57.2072	6e-69	222	1478	4	609	1050	1271	1	0
EG01Contigs_fgenesh-EGC01004713-abinit-gene-0.2-mRNA-1	EGC01004713	680	1500	821	+	405													NP_001046641	Os02g0307000 [Oryza sativa Japonica Group]	61.9403	1e-44	134	1082	1	402	477	610	1	0
EG01Contigs_genemark-EGC01004719-abinit-gene-0.2-mRNA-1	EGC01004719	1112	1524	413	-	375													XP_002458797	hypothetical protein SORBIDRAFT_03g040440 [Sorghum bicolor]	68.1034	5e-41	116	528	7	351	414	527	1	0	P85191	Cytochrome P450 (Fragment) OS=Helianthus annuus PE=1 SV=1	54.8077	7e-30	104	155	7	318	49	151	1	0
EG01Contigs_augustus-EGC01004721-abinit-gene-0.1-mRNA-1	EGC01004721	673	1216	544	-	321													XP_002521651	conserved hypothetical protein [Ricinus communis]	48.5149	2e-27	101	433	7	309	330	430	1	0
EG01Contigs_fgenesh-EGC01004724-abinit-gene-0.3-mRNA-1	EGC01004724	157	1388	1232	+	750													XP_002453538	hypothetical protein SORBIDRAFT_04g007620 [Sorghum bicolor]	60.8	9e-80	250	725	2	733	225	474	2	0	Q9FKG6	U-box domain-containing protein 52 OS=Arabidopsis thaliana GN=PUB52 PE=2 SV=1	42.8571	4e-30	175	845	209	733	362	536	2	0
EG01Contigs_fgenesh-EGC01004730-abinit-gene-0.3-mRNA-1	EGC01004730	823	1452	630	-	630	NM_001148896	Zea mays hypothetical protein LOC100274540 (LOC100274540), mRNA	80.4089	4e-65	587		1573	1	587	183	769	1	NP_001050520	Os03g0570800 [Oryza sativa Japonica Group]	83.6538	1e-100	208	500	1	624	100	307	1	0	Q9LYT3	Protein TRANSPARENT TESTA 12 OS=Arabidopsis thaliana GN=TT12 PE=2 SV=1	50.9615	2e-56	208	507	1	624	109	316	1	0
EG01Contigs_fgenesh-EGC01004733-abinit-gene-0.1-mRNA-1	EGC01004733	1052	1463	412	-	324	XM_002275064	PREDICTED: Vitis vinifera hypothetical protein LOC100261898 (LOC100261898), mRNA	85.5263	6e-47	228		5295	2	229	1892	2119	1	XP_002313369	chromatin remodeling complex subunit [Populus trichocarpa]	70.0935	2e-36	107	1748	4	318	633	739	1	0	O14647	Chromodomain-helicase-DNA-binding protein 2 OS=Homo sapiens GN=CHD2 PE=1 SV=2	58.6667	1e-21	75	1828	1	225	497	571	1	0	NM_126926	Arabidopsis thaliana chromatin remodeling 5 (CHR5) mRNA, complete cds	84.7716	1e-36	197	5938	13
EG01Contigs_augustus-EGC01004744-abinit-gene-0.0-mRNA-1	EGC01004744	84	797	714	+	714													XP_002510598	conserved hypothetical protein [Ricinus communis]	40.7407	4e-46	270	275	1	711	1	269	1	0	Q9SGS5	Uncharacterized protein At1g76070 OS=Arabidopsis thaliana GN=At1g76070 PE=1 SV=1	33.8346	2e-27	266	272	31	708	17	269	1	0
EG01Contigs_snap-EGC01004747-abinit-gene-0.2-mRNA-1	EGC01004747	460	786	327	-	327													NP_001047003	Os02g0527300 [Oryza sativa Japonica Group]	62.3853	2e-29	109	498	1	327	127	232	1	0	Q6H6Q7	Heat stress transcription factor A-3 OS=Oryza sativa subsp. japonica GN=HSFA3 PE=2 SV=1	62.3853	3e-29	109	498	1	327	127	232	1	0
EG01Contigs_maker-EGC01004754-snap-gene-0.6-mRNA-1	EGC01004754	194	807	614	+	483													XP_002276381	PREDICTED: hypothetical protein [Vitis vinifera]	66.9014	2e-42	142	282	61	483	31	168	1	0	Q8GYB1	Nudix hydrolase 15, mitochondrial OS=Arabidopsis thaliana GN=NUDT15 PE=1 SV=2	62.069	7e-38	145	285	61	483	42	179	1	0
EG01Contigs_fgenesh-EGC01004755-abinit-gene-0.3-mRNA-1	EGC01004755	706	1545	840	-	840	XM_002456609	Sorghum bicolor hypothetical protein, mRNA	82.6433	1e-104	628		2002	106	733	1025	1652	1	NP_001044838	Os01g0854800 [Oryza sativa Japonica Group]	77.0609	1e-121	279	545	1	837	267	545	1	0	P48422	Cytochrome P450 86A1 OS=Arabidopsis thaliana GN=CYP86A1 PE=1 SV=2	73.7052	1e-106	251	513	1	753	258	508	1	0
EG01Contigs_snap-EGC01004759-abinit-gene-0.1-mRNA-1	EGC01004759	134	1243	1110	-	891													XP_002266466	PREDICTED: hypothetical protein [Vitis vinifera]	40.4558	3e-49	351	791	1	891	1	346	1	0
EG01Contigs_fgenesh-EGC01004764-abinit-gene-0.3-mRNA-1	EGC01004764	810	1259	450	-	450	NM_001052343	Oryza sativa Japonica Group Os02g0133800 (Os02g0133800) mRNA, complete cds	83.9623	9e-53	318		1080	1	317	78	394	1	XP_002510414	proteasome subunit alpha type, putative [Ricinus communis]	90.678	1e-55	118	283	1	354	1	118	1	0	O23712	Proteasome subunit alpha type-1-B OS=Arabidopsis thaliana GN=PAF2 PE=1 SV=2	88.9831	8e-55	118	277	1	354	1	118	1	0
EG01Contigs_fgenesh-EGC01004801-abinit-gene-0.1-mRNA-1	EGC01004801	19	687	669	-	669													XP_002271934	PREDICTED: hypothetical protein [Vitis vinifera]	46.2857	3e-33	175	578	151	669	209	380	1	0	P92543	Uncharacterized mitochondrial protein AtMg01110 OS=Arabidopsis thaliana GN=AtMg01110 PE=4 SV=1	43.75	4e-21	144	251	262	669	1	137	1	0
EG01Contigs_augustus-EGC01004803-abinit-gene-0.0-mRNA-1	EGC01004803	971	1540	570	+	570													XP_002281741	PREDICTED: hypothetical protein [Vitis vinifera]	47.4747	4e-30	198	499	1	570	15	182	1	0	Q9LVG9	BTB/POZ domain-containing protein At5g60050 OS=Arabidopsis thaliana GN=At5g60050 PE=2 SV=1	39.5	4e-24	200	499	1	570	9	185	1	0
EG01Contigs_augustus-EGC01004806-abinit-gene-0.0-mRNA-1	EGC01004806	297	1487	1191	-	1191	NM_001138941	Zea mays hypothetical protein LOC100193861 (LOC100193861), mRNA	84.8485	7e-28	165		1509	19	183	122	286	1	NP_001050284	Os03g0392400 [Oryza sativa Japonica Group]	45.9016	3e-83	427	405	1	1173	1	401	1	0	Q9FPQ6	Vegetative cell wall protein gp1 OS=Chlamydomonas reinhardtii GN=GP1 PE=2 SV=1	36.4754	1e-25	244	555	125	769	109	350	2	0
EG01Contigs_snap-EGC01004822-abinit-gene-0.2-mRNA-1	EGC01004822	202	1485	1284	-	1191													XP_002945771	pathogenesis-related protein 1-like protein [Volvox carteri f. nagariensis]	32.3607	1e-21	377	708	20	1081	191	534	-3	0
EG01Contigs_maker-EGC01004829-snap-gene-0.6-mRNA-1	EGC01004829	603	1332	730	-	471													XP_002284787	PREDICTED: hypothetical protein [Vitis vinifera]	70.7006	4e-62	157	447	1	471	1	157	1	0	O81983	Seryl-tRNA synthetase OS=Helianthus annuus PE=2 SV=1	73.8854	7e-61	157	438	1	471	1	157	1	0
EG01Contigs_genemark-EGC01004831-abinit-gene-0.0-mRNA-1	EGC01004831	823	1400	578	-	336	XM_002488963	Sorghum bicolor hypothetical protein (SORBIDRAFT_0506s002170) mRNA, partial cds	97.1429	3e-24	70		202	1	70	69	137	1
EG01Contigs_maker-EGC01004845-augustus-gene-0.5-mRNA-1	EGC01004845	536	1139	604	+	489	XM_002285821	PREDICTED: Vitis vinifera hypothetical protein LOC100245393 (LOC100245393), mRNA	81.7972	1e-55	434		1191	19	449	525	958	1	XP_002300987	hypothetical protein POPTRDRAFT_816277 [Populus trichocarpa]	91.358	7e-81	162	272	1	486	111	272	1	0	Q9FPP4	Photosystem II 22 kDa protein, chloroplastic OS=Solanum sogarandinum GN=PSBS PE=2 SV=1	89.6341	1e-78	164	276	1	486	113	276	1	0
EG01Contigs_augustus-EGC01004852-abinit-gene-0.0-mRNA-1	EGC01004852	123	710	588	+	588	NM_001050762	Oryza sativa Japonica Group Os01g0745700 (Os01g0745700) mRNA, complete cds	86.9863	4e-31	146		1751	320	465	1063	1208	1	XP_002518163	GATA transcription factor, putative [Ricinus communis]	49.162	2e-36	179	205	55	534	17	195	1	0	Q8LAU9	GATA transcription factor 1 OS=Arabidopsis thaliana GN=GATA1 PE=2 SV=2	42.4242	1e-32	198	274	55	519	63	260	1	0
EG01Contigs_augustus-EGC01004854-abinit-gene-0.0-mRNA-1	EGC01004854	750	1445	696	+	696													XP_002279484	PREDICTED: hypothetical protein [Vitis vinifera]	40.4545	6e-27	220	243	115	678	9	216	1	0
EG01Contigs_fgenesh-EGC01004856-abinit-gene-0.3-mRNA-1	EGC01004856	141	521	381	+	381													XP_002263854	PREDICTED: hypothetical protein [Vitis vinifera]	61.1111	3e-41	126	903	1	378	778	903	1	0	P38419	Lipoxygenase 7, chloroplastic OS=Oryza sativa subsp. japonica GN=CM-LOX1 PE=2 SV=2	63.7795	5e-40	127	924	1	378	798	924	1	0
EG01Contigs_augustus-EGC01004861-abinit-gene-0.0-mRNA-1	EGC01004861	483	1054	572	-	480													XP_002282973	PREDICTED: hypothetical protein [Vitis vinifera]	55.7143	7e-39	140	309	1	414	167	306	1	0
EG01Contigs_augustus-EGC01004862-abinit-gene-0.0-mRNA-1	EGC01004862	1	1403	1403	+	1308													XP_002266656	PREDICTED: hypothetical protein [Vitis vinifera]	51.6204	1e-109	432	1653	6	1274	167	589	3	0
EG01Contigs_snap-EGC01004865-abinit-gene-0.2-mRNA-1	EGC01004865	106	1437	1332	-	1332													XP_002273108	PREDICTED: hypothetical protein [Vitis vinifera]	50.885	1e-115	452	545	7	1314	100	536	1	0	Q4VYC8	Nodulation-signaling pathway 1 protein OS=Medicago truncatula GN=NSP1 PE=1 SV=1	48.4305	1e-111	446	554	31	1314	115	548	1	0
EG01Contigs_maker-EGC01004866-snap-gene-0.1-mRNA-1	EGC01004866	202	1381	1180	+	801	XM_002886818	Arabidopsis lyrata subsp. lyrata RNA polymerase beta subunit-1, mRNA	92.0471	0	679		2031	1	679	435	1113	1	YP_003540922	DNA-directed RNA polymerase beta' chain [Phoenix dactylifera]	99.115	1e-126	226	682	2	679	150	375	2	0	A9L987	DNA-directed RNA polymerase subunit beta' OS=Lemna minor GN=rpoC1 PE=3 SV=1	95.5752	1e-122	226	690	2	679	157	382	2	0
EG01Contigs_augustus-EGC01004867-abinit-gene-0.0-mRNA-1	EGC01004867	824	1544	721	-	612	XM_002438606	Sorghum bicolor hypothetical protein, mRNA	89.2405	4e-43	158		708	10	167	31	188	1	NP_001046226	Os02g0202000 [Oryza sativa Japonica Group]	66.5116	1e-70	215	205	1	609	8	205	1	0	Q9XI33	Ethylene-responsive transcription factor WIN1 OS=Arabidopsis thaliana GN=WIN1 PE=2 SV=1	62.8272	6e-63	191	199	1	540	7	197	1	0
EG01Contigs_fgenesh-EGC01004868-abinit-gene-0.1-mRNA-1	EGC01004868	578	1369	792	+	792													XP_002454207	hypothetical protein SORBIDRAFT_04g026660 [Sorghum bicolor]	48.4962	8e-60	266	1054	31	789	6	269	1	0	Q8LPB4	Phytosulfokine receptor 1 OS=Daucus carota GN=PSKR PE=1 SV=1	43.083	2e-47	253	1021	67	789	15	244	1	0
EG01Contigs_augustus-EGC01004870-abinit-gene-0.0-mRNA-1	EGC01004870	1041	1496	456	-	456													NP_001174983	Os06g0703100 [Oryza sativa Japonica Group]	45.6693	6e-22	127	868	1	372	712	837	1	0
EG01Contigs_snap-EGC01004874-abinit-gene-0.1-mRNA-1	EGC01004874	700	1379	680	+	459													XP_002281060	PREDICTED: hypothetical protein [Vitis vinifera]	70.8609	1e-57	151	616	7	456	467	616	1	0
EG01Contigs_snap-EGC01004884-abinit-gene-0.2-mRNA-1	EGC01004884	122	1033	912	+	912													XP_002267238	PREDICTED: hypothetical protein [Vitis vinifera]	60.687	1e-92	262	370	127	912	36	295	1	0	P29136	Metalloendoproteinase 1 OS=Glycine max PE=1 SV=2	46.1847	8e-53	249	305	181	909	48	289	1	0
EG01Contigs_fgenesh-EGC01004885-abinit-gene-0.3-mRNA-1	EGC01004885	40	1506	1467	+	1467													XP_002466382	hypothetical protein SORBIDRAFT_01g006780 [Sorghum bicolor]	58.5657	1e-167	502	683	3	1466	182	683	3	0	O80939	L-type lectin-domain containing receptor kinase IV.1 OS=Arabidopsis thaliana GN=LECRK41 PE=1 SV=1	57.0231	1e-155	477	675	3	1424	177	651	3	0
EG01Contigs_fgenesh-EGC01004899-abinit-gene-0.1-mRNA-1	EGC01004899	120	1490	1371	+	1371													NP_001060753	Os08g0100500 [Oryza sativa Japonica Group]	30.1653	2e-31	484	1428	40	1356	233	688	1	0
EG01Contigs_augustus-EGC01004924-abinit-gene-0.0-mRNA-1	EGC01004924	865	1539	675	+	675	NM_127596	Arabidopsis thaliana xyloglucan galactosyltransferase KATAMARI1 (MUR3) mRNA, complete cds	79.8507	7e-36	402		2416	274	675	802	1203	1	XP_002301846	glycosyltransferase, CAZy family GT47 [Populus trichocarpa]	64.6552	1e-83	232	585	4	675	23	251	1	0	Q8H038	Xyloglucan galactosyltransferase KATAMARI1 homolog OS=Oryza sativa subsp. japonica GN=Os03g0144800 PE=2 SV=1	59.0164	6e-78	244	588	1	675	22	255	1	0	NM_127596	Arabidopsis thaliana xyloglucan galactosyltransferase KATAMARI1 (MUR3) mRNA, complete cds	79.8507	7e-37	402	2416	274
EG01Contigs_augustus-EGC01004926-abinit-gene-0.0-mRNA-1	EGC01004926	728	1081	354	-	354													XP_002511801	homeobox protein, putative [Ricinus communis]	70.0855	2e-41	117	825	1	351	582	698	1	0	Q9M2E8	Homeobox-leucine zipper protein HDG1 OS=Arabidopsis thaliana GN=HDG1 PE=2 SV=1	64.1026	7e-39	117	808	1	351	564	680	1	0
EG01Contigs_fgenesh-EGC01004932-abinit-gene-0.3-mRNA-1	EGC01004932	302	1534	1233	-	1233	NM_001066452	Oryza sativa Japonica Group Os07g0545800 (Os07g0545800) mRNA, complete cds	83.4483	1e-47	290		2161	283	572	911	1200	1	XP_002460825	hypothetical protein SORBIDRAFT_02g035680 [Sorghum bicolor]	80.8824	0	408	570	10	1230	164	570	1	0	Q69VG1	Chitin-inducible gibberellin-responsive protein 1 OS=Oryza sativa subsp. japonica GN=CIGR1 PE=2 SV=1	79.8526	0	407	571	10	1230	165	571	1	0
EG01Contigs_fgenesh-EGC01004938-abinit-gene-0.3-mRNA-1	EGC01004938	124	1296	1173	-	1173	NM_001066983	Oryza sativa Japonica Group Os07g0644300 (Os07g0644300) mRNA, complete cds	82.8313	1e-113	664		3054	36	699	113	776	1	XP_002463280	hypothetical protein SORBIDRAFT_02g041110 [Sorghum bicolor]	74.7449	1e-173	392	932	4	1170	15	403	1	0	Q99PK0	Pre-mRNA-splicing factor SYF1 OS=Rattus norvegicus GN=Xab2 PE=2 SV=1	52.8	1e-108	375	855	46	1170	13	362	1	0
EG01Contigs_augustus-EGC01004951-abinit-gene-0.0-mRNA-1	EGC01004951	122	590	469	+	351													XP_002439765	hypothetical protein SORBIDRAFT_09g019680 [Sorghum bicolor]	64.6552	1e-38	116	168	1	348	1	116	1	0
EG01Contigs_snap-EGC01004955-abinit-gene-0.2-mRNA-1	EGC01004955	923	1408	486	+	486	NM_001176117	Zea mays hypothetical protein LOC100383469 (LOC100383469), mRNA	85.3448	2e-75	348		2400	139	486	335	682	1	XP_002461903	hypothetical protein SORBIDRAFT_02g010220 [Sorghum bicolor]	77.1605	1e-70	162	651	1	486	1	162	1	0
EG01Contigs_augustus-EGC01004958-abinit-gene-0.0-mRNA-1	EGC01004958	1	396	396	-	396													NP_001149155	polygalacturonase inhibitor 1 [Zea mays]	50.3704	3e-32	135	341	2	394	36	170	2	0	Q8GT95	Polygalacturonase inhibitor 1 OS=Oryza sativa subsp. japonica GN=FOR1 PE=2 SV=1	42.8571	6e-25	133	332	5	394	27	159	2	0
EG01Contigs_fgenesh-EGC01004960-abinit-gene-0.1-mRNA-1	EGC01004960	229	1230	1002	+	1002	XM_002509848	Ricinus communis Na(+)/H(+) antiporter, putative, mRNA	84.6715	8e-21	137		3076	310	446	1172	1308	1	XP_002276346	PREDICTED: hypothetical protein [Vitis vinifera]	82.0359	1e-150	334	786	1	1002	64	397	1	0	Q9FFR9	Cation/H(+) antiporter 18 OS=Arabidopsis thaliana GN=CHX18 PE=2 SV=1	77.8443	1e-145	334	810	1	1002	66	399	1	0
EG01Contigs_fgenesh-EGC01004962-abinit-gene-0.3-mRNA-1	EGC01004962	512	1246	735	+	735													XP_002320186	predicted protein [Populus trichocarpa]	58.6066	1e-85	244	442	7	723	199	442	1	0
EG01Contigs_snap-EGC01004974-abinit-gene-0.1-mRNA-1	EGC01004974	1147	1506	360	+	360													XP_002273608	PREDICTED: hypothetical protein [Vitis vinifera]	45.8333	2e-22	120	614	1	360	1	118	1	0	O82627	Granule-bound starch synthase 1, chloroplastic/amyloplastic OS=Antirrhinum majus GN=WAXY PE=2 SV=1	54.1667	4e-24	120	608	1	360	1	112	1	0
EG01Contigs_maker-EGC01004988-snap-gene-0.6-mRNA-1	EGC01004988	46	755	710	+	612	XM_002282222	PREDICTED: Vitis vinifera hypothetical protein LOC100257874 (LOC100257874), mRNA	84.8684	3e-25	152		1413	461	612	726	877	1	XP_002270614	PREDICTED: hypothetical protein [Vitis vinifera]	65.1163	2e-69	215	362	3	611	104	313	3	0	Q32SG4	Protein WRKY1 OS=Zea mays PE=1 SV=1	52.3207	2e-56	237	397	12	611	118	351	3	0
EG01Contigs_maker-EGC01004989-augustus-gene-0.5-mRNA-1	EGC01004989	1	1492	1492	+	1389													XP_002279123	PREDICTED: hypothetical protein [Vitis vinifera]	54.0305	1e-148	459	589	3	1358	118	574	3	0	Q3E8Z8	Putative pectinesterase/pectinesterase inhibitor 28 OS=Arabidopsis thaliana GN=PME28 PE=2 SV=1	50.2212	1e-134	452	732	3	1358	116	562	3	0
EG01Contigs_snap-EGC01004993-abinit-gene-0.1-mRNA-1	EGC01004993	1183	1494	312	-	312													XP_002266660	PREDICTED: hypothetical protein [Vitis vinifera]	61.7647	3e-29	102	650	13	309	549	650	1	0
EG01Contigs_fgenesh-EGC01005012-abinit-gene-0.3-mRNA-1	EGC01005012	962	1447	486	+	486													XP_002324825	predicted protein [Populus trichocarpa]	40.8805	2e-27	159	305	1	474	133	290	-1	0
EG01Contigs_maker-EGC01005028-fgenesh-gene-0.4-mRNA-1	EGC01005028	146	1109	964	+	639	XM_002275133	PREDICTED: Vitis vinifera hypothetical protein LOC100266576 (LOC100266576), mRNA	83.9779	4e-28	181		3810	1	181	401	581	1	XP_002457701	hypothetical protein SORBIDRAFT_03g011860 [Sorghum bicolor]	82.0755	6e-96	212	1280	3	638	132	343	3	0	O80725	ABC transporter B family member 4 OS=Arabidopsis thaliana GN=ABCB4 PE=1 SV=1	70.3349	8e-82	209	1286	12	638	127	335	3	0
EG01Contigs_fgenesh-EGC01005029-abinit-gene-0.3-mRNA-1	EGC01005029	48	1031	984	+	984													XP_002314424	predicted protein [Populus trichocarpa]	60.3659	1e-106	328	826	1	984	359	685	1	0
EG01Contigs_maker-EGC01005031-snap-gene-0.4-mRNA-1	EGC01005031	72	545	474	+	402													XP_002446076	hypothetical protein SORBIDRAFT_06g001430 [Sorghum bicolor]	70.9677	3e-42	124	362	10	381	241	352	1	0	Q7XWU3	Probable cinnamyl alcohol dehydrogenase 6 OS=Oryza sativa subsp. japonica GN=CAD6 PE=2 SV=2	67.4419	5e-42	129	360	10	396	243	359	1	0
EG01Contigs_snap-EGC01005044-abinit-gene-0.3-mRNA-1	EGC01005044	612	927	316	-	316	XM_002464323	Sorghum bicolor hypothetical protein, mRNA	90.9871	1e-78	233		1742	1	233	1150	1382	1	NP_001065069	Os10g0517500 [Oryza sativa Japonica Group]	81.3084	7e-45	107	464	1	312	357	463	1	0
EG01Contigs_snap-EGC01005061-abinit-gene-0.2-mRNA-1	EGC01005061	49	599	551	+	396													NP_001173574	Os03g0663800 [Oryza sativa Japonica Group]	47.5806	5e-30	124	406	2	370	257	380	2	0	P15590	Globulin-1 S allele OS=Zea mays GN=GLB1 PE=1 SV=2	46.3768	1e-28	138	573	2	373	392	529	2	0
EG01Contigs_genemark-EGC01005067-abinit-gene-0.1-mRNA-1	EGC01005067	23	1338	1316	+	483	XM_002283670	PREDICTED: Vitis vinifera hypothetical protein LOC100254372 (LOC100254372), mRNA	86.3905	2e-35	169		1959	76	244	403	571	1	NP_001172270	Os01g0263900 [Oryza sativa Japonica Group]	72.8261	6e-37	92	496	1	267	69	160	1	0	Q93ZL5	Dof zinc finger protein DOF5.2 OS=Arabidopsis thaliana GN=DOF5.2 PE=1 SV=2	73.75	6e-29	80	457	16	243	105	182	1	0	NM_123328	Arabidopsis thaliana Dof zinc finger protein DOF5.2 (CDF2) mRNA, complete cds	85.6	4e-22	125	1692	91
EG01Contigs_maker-EGC01005072-fgenesh-gene-0.4-mRNA-1	EGC01005072	338	749	412	-	321													XP_002282110	PREDICTED: hypothetical protein [Vitis vinifera]	78.8462	2e-40	104	308	10	321	3	106	1	0	P52577	Isoflavone reductase homolog P3 OS=Arabidopsis thaliana GN=At1g75280 PE=1 SV=1	70.0935	2e-35	107	310	1	321	1	107	1	0
EG01Contigs_maker-EGC01005076-snap-gene-0.3-mRNA-1	EGC01005076	126	882	757	+	486	XM_002276903	PREDICTED: Vitis vinifera hypothetical protein LOC100267912, transcript variant 2 (LOC100267912), mRNA	84.1542	2e-91	467		2996	1	467	1059	1525	1	XP_002276939	PREDICTED: hypothetical protein isoform 2 [Vitis vinifera]	92.5	1e-84	160	937	2	481	354	513	2	0	Q9Y2L1	Exosome complex exonuclease RRP44 OS=Homo sapiens GN=DIS3 PE=1 SV=2	51.25	1e-43	160	958	2	481	356	509	2	0
EG01Contigs_maker-EGC01005085-snap-gene-0.4-mRNA-1	EGC01005085	161	1516	1356	-	837	XM_002308298	Populus trichocarpa calcium dependent protein kinase 26 (CPK26), mRNA	80.9942	2e-33	342		1842	418	758	508	848	1	XP_002514436	calcium-dependent protein kinase, putative [Ricinus communis]	68.2482	1e-103	274	578	1	822	1	269	1	0	Q9ZV15	Calcium-dependent protein kinase 20 OS=Arabidopsis thaliana GN=CPK20 PE=2 SV=1	62.6263	3e-98	297	583	1	822	1	289	1	0	NM_111902	Arabidopsis thaliana calmodulin-domain protein kinase cdpk isoform 2 (CPK2) mRNA, complete cds	80.8765	2e-25	251	2142	421
EG01Contigs_snap-EGC01005089-abinit-gene-0.2-mRNA-1	EGC01005089	160	1261	1102	-	555	NM_001061591	Oryza sativa Japonica Group Os05g0270000 (Os05g0270000) mRNA, complete cds	88.0503	6e-39	159		1020	199	357	276	434	1	XP_002272347	PREDICTED: hypothetical protein [Vitis vinifera]	72.5806	6e-68	186	258	1	555	1	185	1	0
EG01Contigs_maker-EGC01005090-fgenesh-gene-0.4-mRNA-1	EGC01005090	361	902	542	+	453	NM_001156635	Zea mays LOC100283736 (umc2323), mRNA	82.5843	6e-54	356		1050	4	359	397	752	1	XP_002283949	PREDICTED: hypothetical protein [Vitis vinifera]	84.4595	2e-67	148	186	3	446	38	184	3	0	Q9C9M6	Probable histone chaperone ASF1A OS=Arabidopsis thaliana GN=ASF1A PE=2 SV=1	83.8462	3e-61	130	196	3	392	38	167	3	0	NM_105344	Arabidopsis thaliana histone chaperone ASF1 (SGA2) mRNA, complete cds	88.0342	7e-27	117	1055	1
EG01Contigs_augustus-EGC01005110-abinit-gene-0.0-mRNA-1	EGC01005110	1	864	864	+	864													XP_002279696	PREDICTED: hypothetical protein [Vitis vinifera]	76.4085	1e-116	284	1779	2	853	124	399	2	0	Q9Y6D5	Brefeldin A-inhibited guanine nucleotide-exchange protein 2 OS=Homo sapiens GN=ARFGEF2 PE=1 SV=3	32.2188	4e-30	329	1785	5	853	110	432	2	0
EG01Contigs_maker-EGC01005126-fgenesh-gene-0.2-mRNA-1	EGC01005126	630	1419	790	-	696													XP_002333003	predicted protein [Populus trichocarpa]	64.9351	7e-81	231	623	1	690	369	590	1	0	O80939	L-type lectin-domain containing receptor kinase IV.1 OS=Arabidopsis thaliana GN=LECRK41 PE=1 SV=1	60.0823	2e-77	243	675	1	630	386	627	1	0
EG01Contigs_augustus-EGC01005128-abinit-gene-0.0-mRNA-1	EGC01005128	533	1357	825	+	303													XP_002517009	N-carbamoyl-L-amino acid hydrolase, putative [Ricinus communis]	64.6341	7e-21	82	349	37	282	11	91	1	0
EG01Contigs_augustus-EGC01005138-abinit-gene-0.0-mRNA-1	EGC01005138	473	1270	798	+	363													XP_002442010	hypothetical protein SORBIDRAFT_08g007120 [Sorghum bicolor]	58.4746	1e-31	118	147	1	351	31	145	1	0
EG01Contigs_fgenesh-EGC01005146-abinit-gene-0.3-mRNA-1	EGC01005146	589	1509	921	-	921													NP_001061376	Os08g0250900 [Oryza sativa Japonica Group]	55.2632	2e-85	304	972	13	918	673	971	1	0
EG01Contigs_augustus-EGC01005161-abinit-gene-0.0-mRNA-1	EGC01005161	91	1225	1135	+	615													NP_001051585	Os03g0800500 [Oryza sativa Japonica Group]	72.6804	1e-73	194	322	31	612	99	283	1	0
EG01Contigs_fgenesh-EGC01005165-abinit-gene-0.3-mRNA-1	EGC01005165	770	1468	699	+	699													XP_002303550	predicted protein [Populus trichocarpa]	45.5357	9e-49	224	773	28	696	15	233	1	0	O64495	Subtilisin-like protease SDD1 OS=Arabidopsis thaliana GN=SDD1 PE=2 SV=1	40	4e-27	215	775	133	696	26	238	1	0
EG01Contigs_snap-EGC01005166-abinit-gene-0.2-mRNA-1	EGC01005166	1061	1453	393	-	393	NM_001062236	Oryza sativa Japonica Group Os05g0449600 (Os05g0449600) mRNA, partial cds	90.5983	4e-33	117		2053	256	372	305	421	1	NP_190284	beta-glucosidase [Arabidopsis thaliana]	69.8413	6e-44	126	608	1	378	1	126	1	0
EG01Contigs_snap-EGC01005179-abinit-gene-0.1-mRNA-1	EGC01005179	474	1452	979	+	372													XP_002316964	predicted protein [Populus trichocarpa]	63.3333	2e-37	120	430	3	356	305	424	3	0
EG01Contigs_fgenesh-EGC01005189-abinit-gene-0.2-mRNA-1	EGC01005189	859	1395	537	-	372	XM_002271475	PREDICTED: Vitis vinifera hypothetical protein LOC100267724 (LOC100267724), mRNA	88.1188	3e-21	101		1103	4	104	545	645	1	XP_002269376	PREDICTED: hypothetical protein, partial [Vitis vinifera]	77.4194	8e-49	124	120	1	369	2	120	1	0	P46604	Homeobox-leucine zipper protein HAT22 OS=Arabidopsis thaliana GN=HAT22 PE=1 SV=1	68.2171	2e-42	129	278	1	369	151	278	1	0
EG01Contigs_maker-EGC01005192-snap-gene-0.7-mRNA-1	EGC01005192	44	1499	1456	+	657	NM_001063762	Oryza sativa Japonica Group Os06g0232300 (Os06g0232300) mRNA, complete cds	88.1188	1e-52	202		2469	359	560	1618	1819	1	XP_002312436	auxin efflux carrier component [Populus trichocarpa]	79.8165	3e-87	218	649	1	654	458	649	1	0	Q8RWZ6	Auxin efflux carrier component 4 OS=Arabidopsis thaliana GN=PIN4 PE=1 SV=1	72.4771	2e-80	218	616	1	654	426	616	1	0
EG01Contigs_fgenesh-EGC01005198-abinit-gene-0.3-mRNA-1	EGC01005198	94	1518	1425	+	1425													XP_002513435	BRASSINOSTEROID INSENSITIVE 1-associated receptor kinase 1 precursor, putative [Ricinus communis]	53.2359	1e-140	479	797	10	1422	209	681	1	0	Q39202	G-type lectin S-receptor-like serine/threonine-protein kinase RLK1 OS=Arabidopsis thaliana GN=RLK1 PE=2 SV=2	43.8776	6e-99	490	832	25	1425	237	708	1	0
EG01Contigs_fgenesh-EGC01005205-abinit-gene-0.1-mRNA-1	EGC01005205	64	1281	1218	-	1218													XP_002531370	conserved hypothetical protein [Ricinus communis]	49.3827	1e-100	405	805	4	1215	241	632	1	0
EG01Contigs_snap-EGC01005211-abinit-gene-0.1-mRNA-1	EGC01005211	1159	1476	318	-	318													XP_002274502	PREDICTED: hypothetical protein [Vitis vinifera]	54.4643	2e-22	112	409	2	316	238	344	2	0
EG01Contigs_augustus-EGC01005212-abinit-gene-0.0-mRNA-1	EGC01005212	269	841	573	+	573													XP_002329301	nbs-lrr resistance protein [Populus trichocarpa]	40.1198	9e-27	167	908	10	504	721	879	1	0
EG01Contigs_fgenesh-EGC01005234-abinit-gene-0.2-mRNA-1	EGC01005234	134	496	363	-	363													XP_002440615	hypothetical protein SORBIDRAFT_09g004130 [Sorghum bicolor]	57.2581	3e-34	124	414	1	363	167	290	1	0
EG01Contigs_fgenesh-EGC01005239-abinit-gene-0.1-mRNA-1	EGC01005239	381	1368	988	+	600													NP_001047759	Os02g0684200 [Oryza sativa Japonica Group]	43.0769	6e-35	195	462	1	567	61	246	1	0
EG01Contigs_augustus-EGC01005245-abinit-gene-0.0-mRNA-1	EGC01005245	1	585	585	+	585													XP_002277217	PREDICTED: hypothetical protein [Vitis vinifera]	66.4706	1e-65	170	479	5	514	288	456	2	0	Q9M088	Glucan endo-1,3-beta-glucosidase 5 OS=Arabidopsis thaliana GN=At4g31140 PE=1 SV=1	51.5789	1e-50	190	484	2	571	297	478	2	0
EG01Contigs_fgenesh-EGC01005252-abinit-gene-0.1-mRNA-1	EGC01005252	165	1469	1305	-	666													XP_002313393	predicted protein [Populus trichocarpa]	70.6977	3e-88	215	603	1	645	170	379	1	0
EG01Contigs_maker-EGC01005255-augustus-gene-0.5-mRNA-1	EGC01005255	295	1130	836	+	459	XM_002517411	Ricinus communis H(\+)-transporting atpase plant/fungi plasma membrane type, putative, mRNA	81.8616	4e-58	419		2289	37	455	1867	2285	1	XP_002270344	PREDICTED: similar to plasma membrane H+ ATPase [Vitis vinifera]	91.4474	6e-78	152	956	1	456	805	956	1	0	Q9LV11	ATPase 11, plasma membrane-type OS=Arabidopsis thaliana GN=AHA11 PE=1 SV=1	88.8158	3e-75	152	956	1	456	805	956	1	0	NM_125662	Arabidopsis thaliana H(+)-ATPase 11 (HA11) mRNA, complete cds	82.4034	1e-31	233	3271	37
EG01Contigs_snap-EGC01005256-abinit-gene-0.2-mRNA-1	EGC01005256	575	1463	889	-	642	XM_002512963	Ricinus communis DNA binding protein, putative, mRNA	83.6364	2e-23	165		1725	376	540	1180	1344	1	XP_002269363	PREDICTED: hypothetical protein [Vitis vinifera]	68.3333	4e-79	240	589	1	642	269	507	1	0	Q69IL4	Transcription factor RF2a OS=Oryza sativa subsp. japonica GN=RF2a PE=1 SV=1	52.3438	1e-23	128	380	331	642	132	259	1	0
EG01Contigs_maker-EGC01005257-snap-gene-0.1-mRNA-1	EGC01005257	674	1509	836	+	504													XP_002280236	PREDICTED: hypothetical protein [Vitis vinifera]	63.4286	5e-58	175	1989	2	499	1517	1664	2	0	Q9FQ03	5'-3' exoribonuclease 3 OS=Arabidopsis thaliana GN=XRN3 PE=2 SV=1	57.1429	2e-49	175	1020	2	499	587	734	2	0
EG01Contigs_fgenesh-EGC01005263-abinit-gene-0.3-mRNA-1	EGC01005263	1119	1436	318	-	318													XP_002263138	PREDICTED: hypothetical protein [Vitis vinifera]	80.9524	1e-46	105	623	1	315	519	623	1	0	Q93ZS4	Protein NSP-INTERACTING KINASE 3 OS=Arabidopsis thaliana GN=NIK3 PE=1 SV=1	61.8644	1e-33	118	632	1	315	520	632	1	0
EG01Contigs_fgenesh-EGC01005269-abinit-gene-0.1-mRNA-1	EGC01005269	918	1295	378	-	322													XP_002440347	hypothetical protein SORBIDRAFT_09g030050 [Sorghum bicolor]	74.0385	6e-38	104	581	1	312	298	401	1	0	Q6I581	Probable indole-3-acetic acid-amido synthetase GH3.5 OS=Oryza sativa subsp. japonica GN=GH3.5 PE=2 SV=1	71.1538	2e-37	104	581	1	312	298	401	1	0
EG01Contigs_fgenesh-EGC01005270-abinit-gene-0.2-mRNA-1	EGC01005270	912	1451	540	-	435													NP_001052587	Os04g0378200 [Oryza sativa Japonica Group]	52.3438	5e-29	128	215	1	384	44	156	1	0
EG01Contigs_fgenesh-EGC01005278-abinit-gene-0.3-mRNA-1	EGC01005278	6	506	501	-	501													XP_002266764	PREDICTED: hypothetical protein [Vitis vinifera]	44.5545	9e-34	202	767	1	501	537	729	1	0
EG01Contigs_fgenesh-EGC01005282-abinit-gene-0.1-mRNA-1	EGC01005282	154	1104	951	+	321													XP_002330647	predicted protein [Populus trichocarpa]	57.0093	3e-25	107	554	1	321	351	432	1	0
EG01Contigs_snap-EGC01005289-abinit-gene-0.2-mRNA-1	EGC01005289	811	1479	669	-	669													NP_001049819	Os03g0294700 [Oryza sativa Japonica Group]	73.5426	2e-99	223	595	1	669	96	318	1	0	O65020	Ethylene-overproduction protein 1 OS=Arabidopsis thaliana GN=ETO1 PE=1 SV=2	68.1614	2e-91	223	951	1	669	453	675	1	0
EG01Contigs_augustus-EGC01005291-abinit-gene-0.0-mRNA-1	EGC01005291	299	814	516	-	516	NM_001159001	Zea mays germin-like protein subfamily 1 member 11 (LOC100286113), mRNA	88.2883	1e-24	111		977	217	327	468	578	1	XP_002276756	PREDICTED: hypothetical protein [Vitis vinifera]	76.6082	3e-70	171	225	1	510	53	223	1	0	Q6K5Q0	Putative germin-like protein 2-1 OS=Oryza sativa subsp. japonica GN=Os02g0491600 PE=3 SV=1	77.7778	1e-66	162	216	13	495	55	216	1	0
EG01Contigs_maker-EGC01005299-snap-gene-0.6-mRNA-1	EGC01005299	31	906	876	+	309													NP_001044119	Os01g0726400 [Oryza sativa Japonica Group]	58.8785	8e-27	107	196	1	309	87	193	1	0	Q8S151	MADS-box transcription factor 32 OS=Oryza sativa subsp. japonica GN=MADS32 PE=2 SV=1	58.8785	1e-26	107	196	1	309	87	193	1	0
EG01Contigs_fgenesh-EGC01005310-abinit-gene-0.1-mRNA-1	EGC01005310	432	1181	750	-	750													XP_002277320	PREDICTED: hypothetical protein [Vitis vinifera]	42.2925	9e-48	253	1084	1	750	831	1077	1	0
EG01Contigs_snap-EGC01005317-abinit-gene-0.2-mRNA-1	EGC01005317	1062	1505	444	+	444	NM_001154126	Zea mays LOC100281207 (pco114025), mRNA	89.6907	1e-57	194		2538	22	215	332	525	1	XP_002264906	PREDICTED: hypothetical protein [Vitis vinifera]	82.3129	4e-69	147	656	4	444	36	182	1	0
EG01Contigs_maker-EGC01005321-snap-gene-0.3-mRNA-1	EGC01005321	54	1008	955	-	526													XP_002462969	hypothetical protein SORBIDRAFT_02g035510 [Sorghum bicolor]	76.3006	1e-71	173	687	4	522	350	522	1	0	Q8GYA4	Cysteine-rich receptor-like protein kinase 10 OS=Arabidopsis thaliana GN=CRK10 PE=1 SV=3	67.6301	1e-63	173	669	4	522	341	513	1	0
EG01Contigs_fgenesh-EGC01005323-abinit-gene-0.1-mRNA-1	EGC01005323	938	1459	522	-	522	XM_002277388	PREDICTED: Vitis vinifera hypothetical protein LOC100266722 (LOC100266722), mRNA	90.8	1e-178	500		2122	1	500	1387	1886	1	YP_003540916	ATP synthase CF1 alpha chain [Phoenix dactylifera]	99.4253	2e-89	174	514	1	522	341	514	1	0	Q0G9N4	ATP synthase subunit alpha, chloroplastic OS=Liriodendron tulipifera GN=atpA PE=3 SV=1	96.3855	1e-81	166	507	1	498	341	506	1	0
EG01Contigs_fgenesh-EGC01005334-abinit-gene-0.3-mRNA-1	EGC01005334	602	913	312	-	312	XM_002502186	Micromonas sp. RCC299 chromosome 5 predicted protein (MICPUN_81444) mRNA, complete cds	89.4231	4e-97	312		312	1	312	1	312	1	XP_002881006	hypothetical protein ARALYDRAFT_481787 [Arabidopsis lyrata subsp. lyrata]	100	4e-53	103	103	1	309	1	103	1	0	P0CG89	Histone H4 OS=Glycine max PE=3 SV=1	100	5e-53	103	103	1	309	1	103	1	0	NM_001084008	Arabidopsis thaliana histone H4 (AT1G07660) mRNA, complete cds	85.7143	2e-26	140	666	130
EG01Contigs_fgenesh-EGC01005340-abinit-gene-0.3-mRNA-1	EGC01005340	381	1499	1119	-	1119	XM_002282552	PREDICTED: Vitis vinifera hypothetical protein LOC100260504 (LOC100260504), mRNA	79.7994	4e-69	698		3162	271	968	2311	3008	1	XP_002282588	PREDICTED: hypothetical protein [Vitis vinifera]	77.2358	1e-165	369	1053	13	1113	683	1051	1	0	Q9FN37	Phytosulfokine receptor 2 OS=Arabidopsis thaliana GN=PSKR2 PE=2 SV=1	69.9717	1e-143	353	1036	40	1098	674	1026	1	0
EG01Contigs_augustus-EGC01005344-abinit-gene-0.0-mRNA-1	EGC01005344	222	1286	1065	-	1065													XP_002452137	hypothetical protein SORBIDRAFT_04g020480 [Sorghum bicolor]	39.2045	1e-59	352	1047	34	1056	14	358	1	0	Q7XBQ9	Disease resistance protein RGA2 OS=Solanum bulbocastanum GN=RGA2 PE=1 SV=1	32.3782	4e-33	349	970	34	1056	2	312	1	0
[truncated: 2,743 more rows]
[truncated: 39 more columns]

## Sheet: EO
Predicted gene information							BLAST vs Plant Refseq RNA Database												BLAST vs Plant Refseq Protein Database												BLAST vs Swissprot database												BLAST vs Arabidopsis Refseq mRNA database
[truncated: 1,386 more rows]
[truncated: 39 more columns]

[truncated: 1 more sheets: BAC]
