# Supplementary material for: Analyses of Hypomethylated Oil Palm Gene Space
Source: PLoS One. 2014 Jan 30;9(1):e86728. doi: 10.1371/journal.pone.0086728 (PMC3907425; doi:10.1371/journal.pone.0086728)
Supplement: File S2 — List of genes not tagged by oil palm ESTs. (XLSX) [file pone.0086728.s009.xlsx]

## Sheet: EG
	BLAST vs Swissprot database
Predicted gene transcript name	Hit Accession	Hit Description	% Identity	E-Value	Match Length	Hit Length	Query Start	Query End	Hit Start	Hit End	Query Frame
EG01Contigs_augustus-EGC01000073-abinit-gene-0.0-mRNA-1
EG01Contigs_snap-EGC01000726-abinit-gene-0.2-mRNA-1	Q9SEA0	Capsanthin/capsorubin synthase, chromoplast OS=Citrus sinensis GN=CCS PE=3 SV=1	71.6814	1e-142	339	503	97	1110	50	387	1
EG01Contigs_maker-EGC01000787-snap-gene-0.4-mRNA-1	O48927	Cytochrome P450 78A3 OS=Glycine max GN=CYP78A3 PE=2 SV=1	55.9748	8e-94	318	523	10	963	55	367	1
EG01Contigs_snap-EGC01001195-abinit-gene-0.1-mRNA-1	C0LGS2	Probable LRR receptor-like serine/threonine-protein kinase At4g36180 OS=Arabidopsis thaliana GN=At4g36180 PE=1 SV=1	39.7727	3e-42	264	1136	28	810	5	261	1
EG01Contigs_snap-EGC01001263-abinit-gene-0.2-mRNA-1	Q9FPQ6	Vegetative cell wall protein gp1 OS=Chlamydomonas reinhardtii GN=GP1 PE=2 SV=1	36.1217	6e-30	263	555	17	757	128	383	2
EG01Contigs_augustus-EGC01001433-abinit-gene-0.0-mRNA-1	Q9FII5	Leucine-rich repeat receptor-like protein kinase TDR OS=Arabidopsis thaliana GN=TDR PE=1 SV=1	52.6515	1e-157	528	1041	22	1602	17	541	1
EG01Contigs_augustus-EGC01001652-abinit-gene-0.0-mRNA-1
EG01Contigs_augustus-EGC01002122-abinit-gene-0.0-mRNA-1
EG01Contigs_maker-EGC01002630-snap-gene-0.2-mRNA-1	P92543	Uncharacterized mitochondrial protein AtMg01110 OS=Arabidopsis thaliana GN=AtMg01110 PE=4 SV=1	46.9512	7e-33	164	251	1	465	51	213	1
EG01Contigs_fgenesh-EGC01002944-abinit-gene-0.3-mRNA-1
EG01Contigs_augustus-EGC01002957-abinit-gene-0.0-mRNA-1
EG01Contigs_snap-EGC01003291-abinit-gene-0.3-mRNA-1	P74436	Uncharacterized transporter sll0355 OS=Synechocystis sp. (strain ATCC 27184 / PCC 6803 / N-1) GN=sll0355 PE=3 SV=1	56.8182	2e-22	88	330	262	525	17	104	1
EG01Contigs_fgenesh-EGC01004737-abinit-gene-0.4-mRNA-1	Q9AV71	Cellulose synthase A catalytic subunit 7 [UDP-forming] OS=Oryza sativa subsp. japonica GN=CESA7 PE=2 SV=1	86.2745	1e-103	204	1063	1	612	191	394	1
EG01Contigs_snap-EGC01004740-abinit-gene-0.2-mRNA-1	Q8GT20	Benzyl alcohol O-benzoyltransferase OS=Nicotiana tabacum GN=HSR201 PE=1 SV=1	60	8e-46	145	460	4	438	6	150	1
EG01Contigs_augustus-EGC01005149-abinit-gene-0.0-mRNA-1
EG01Contigs_snap-EGC01005292-abinit-gene-0.2-mRNA-1	Q9S7C9	Putative DNA-binding protein ESCAROLA OS=Arabidopsis thaliana GN=ESC PE=2 SV=1	50.3937	4e-60	254	311	19	687	9	248	1
EG01Contigs_maker-EGC01005809-fgenesh-gene-0.5-mRNA-1	P92942	Chloride channel protein CLC-b OS=Arabidopsis thaliana GN=CLC-B PE=1 SV=1	68.3511	1e-142	376	780	7	1065	369	743	1
EG01Contigs_fgenesh-EGC01006467-abinit-gene-0.3-mRNA-1	O48837	Receptor like protein kinase S.2 OS=Arabidopsis thaliana GN=LECRKS2 PE=2 SV=2	55.3517	5e-90	327	851	1	936	4	328	1
EG01Contigs_fgenesh-EGC01006661-abinit-gene-0.3-mRNA-1
EG01Contigs_snap-EGC01006786-abinit-gene-0.3-mRNA-1	O65351	Subtilisin-like protease OS=Arabidopsis thaliana GN=ARA12 PE=1 SV=1	44.1048	1e-37	229	757	1	681	280	505	1
EG01Contigs_snap-EGC01007492-abinit-gene-0.2-mRNA-1	O22149	Probable pectinesterase/pectinesterase inhibitor 17 OS=Arabidopsis thaliana GN=PME17 PE=2 SV=2	39.1304	1e-37	230	511	1	678	1	228	1
EG01Contigs_snap-EGC01009082-abinit-gene-0.3-mRNA-1	Q9SIA4	MATE efflux family protein 5 OS=Arabidopsis thaliana GN=DTXL1 PE=2 SV=1	31.0345	1e-34	261	476	4	768	57	304	1
EG01Contigs_snap-EGC01009082-abinit-gene-0.2-mRNA-1
EG01Contigs_fgenesh-EGC01009358-abinit-gene-0.3-mRNA-1	Q8LNV6	Cytokinin dehydrogenase 3 OS=Oryza sativa subsp. japonica GN=CKX3 PE=2 SV=1	78.7565	4e-82	193	527	1	579	1	191	1
EG01Contigs_snap-EGC01009792-abinit-gene-0.2-mRNA-1
EG01Contigs_fgenesh-EGC01010024-abinit-gene-0.3-mRNA-1	Q9SIT5	Cation/H(+) antiporter 15 OS=Arabidopsis thaliana GN=CHX15 PE=2 SV=1	40.597	9e-70	335	821	4	1008	73	386	1
EG01Contigs_fgenesh-EGC01010503-abinit-gene-0.3-mRNA-1	Q40289	Anthocyanidin 3-O-glucosyltransferase 7 (Fragment) OS=Manihot esculenta GN=GT7 PE=2 SV=1	58.0645	3e-48	155	287	27	491	2	156	3
EG01Contigs_fgenesh-EGC01010907-abinit-gene-0.4-mRNA-1	B2UF87	Glycerol kinase OS=Ralstonia pickettii (strain 12J) GN=glpK PE=3 SV=1	73.9274	1e-128	303	498	1	909	188	490	1
EG01Contigs_augustus-EGC01011022-abinit-gene-0.0-mRNA-1
EG01Contigs_fgenesh-EGC01012090-abinit-gene-0.3-mRNA-1	Q43848	Transketolase, chloroplastic OS=Solanum tuberosum PE=2 SV=1	58.5106	5e-27	94	741	181	462	71	161	1
EG01Contigs_augustus-EGC01012527-abinit-gene-0.0-mRNA-1	Q6NKQ9	Cysteine-rich repeat secretory protein 15 OS=Arabidopsis thaliana GN=CRRSP15 PE=2 SV=1	54.4304	9e-68	237	279	34	720	5	238	1
EG01Contigs_fgenesh-EGC01012567-abinit-gene-0.3-mRNA-1	Q94JF3	Germin-like protein 1-2 OS=Oryza sativa subsp. japonica GN=Os01g0705100 PE=2 SV=1	52.8455	4e-32	123	224	1	369	99	221	1
EG01Contigs_augustus-EGC01012776-abinit-gene-0.0-mRNA-1
EG01Contigs_fgenesh-EGC01013467-abinit-gene-0.3-mRNA-1	Q9FFR9	Cation/H(+) antiporter 18 OS=Arabidopsis thaliana GN=CHX18 PE=2 SV=1	75.2976	1e-142	336	810	1	1005	66	401	1
EG01Contigs_augustus-EGC01014732-abinit-gene-0.0-mRNA-1	O65351	Subtilisin-like protease OS=Arabidopsis thaliana GN=ARA12 PE=1 SV=1	51.875	2e-36	160	757	4	483	155	305	1
EG01Contigs_fgenesh-EGC01014981-abinit-gene-0.3-mRNA-1	Q54T85	Probable transcription-associated protein 1 OS=Dictyostelium discoideum GN=tra1 PE=3 SV=2	32.2835	5e-33	254	4582	8	655	115	363	2
EG01Contigs_fgenesh-EGC01017293-abinit-gene-0.3-mRNA-1	Q948R1	Phospholipase A(1) DAD1, chloroplastic OS=Arabidopsis thaliana GN=DAD1 PE=1 SV=1	53	5e-48	200	447	1	570	251	445	1
EG01Contigs_augustus-EGC01017776-abinit-gene-0.0-mRNA-1
EG01Contigs_maker-EGC01018302-snap-gene-0.6-mRNA-1	Q9C9Y8	Probable inactive receptor kinase At3g08680 OS=Arabidopsis thaliana GN=At3g08680 PE=1 SV=1	36.2369	4e-30	287	640	10	822	27	284	1
EG01Contigs_fgenesh-EGC01019134-abinit-gene-0.3-mRNA-1	Q9LIK7	Putative calcium-transporting ATPase 13, plasma membrane-type OS=Arabidopsis thaliana GN=ACA13 PE=2 SV=1	59.19	1e-105	321	1017	10	972	88	408	1
EG01Contigs_snap-EGC01019736-abinit-gene-0.2-mRNA-1
EG01Contigs_augustus-EGC01019801-abinit-gene-0.0-mRNA-1	C0LGR3	Probable LRR receptor-like serine/threonine-protein kinase At4g26540 OS=Arabidopsis thaliana GN=At4g26540 PE=1 SV=1	62.931	1e-123	348	1091	2	1033	537	883	2
EG01Contigs_snap-EGC01020623-abinit-gene-0.2-mRNA-1	C0LGS3	Probable LRR receptor-like serine/threonine-protein kinase At4g37250 OS=Arabidopsis thaliana GN=At4g37250 PE=2 SV=1	34.3284	8e-42	335	768	22	852	9	341	1
EG01Contigs_augustus-EGC01020886-abinit-gene-0.0-mRNA-1	Q9FMY1	Cytochrome P450 86B1 OS=Arabidopsis thaliana GN=CYP86B1 PE=2 SV=1	65.411	1e-111	292	559	97	972	35	323	1
EG01Contigs_snap-EGC01022477-abinit-gene-0.2-mRNA-1
EG01Contigs_snap-EGC01023951-abinit-gene-0.3-mRNA-1
EG01Contigs_snap-EGC01023951-abinit-gene-0.2-mRNA-1	Q9FFR9	Cation/H(+) antiporter 18 OS=Arabidopsis thaliana GN=CHX18 PE=2 SV=1	36.9128	1e-23	149	810	1	447	209	357	1
EG01Contigs_fgenesh-EGC01024115-abinit-gene-0.1-mRNA-1	Q9LZV4	Serine/threonine-protein kinase STN8, chloroplastic OS=Arabidopsis thaliana GN=STN8 PE=2 SV=1	41.9689	6e-30	193	495	1	570	1	182	1
EG01Contigs_snap-EGC01024607-abinit-gene-0.2-mRNA-1	P52777	Phenylalanine ammonia-lyase OS=Pinus taeda GN=PAL PE=3 SV=1	46.6102	9e-23	118	754	82	411	29	145	1
EG01Contigs_augustus-EGC01025170-abinit-gene-0.0-mRNA-1
EG01Contigs_snap-EGC01025405-abinit-gene-0.2-mRNA-1
EG01Contigs_genemark-EGC01025747-abinit-gene-0.1-mRNA-1
EG01Contigs_augustus-EGC01028928-abinit-gene-0.0-mRNA-1
EG01Contigs_snap-EGC01029166-abinit-gene-0.2-mRNA-1
EG01Contigs_augustus-EGC01029401-abinit-gene-0.0-mRNA-1	Q9SZ46	Cytochrome P450 82C4 OS=Arabidopsis thaliana GN=CYP82C4 PE=2 SV=1	58.8235	5e-67	204	524	1	612	320	523	1
EG01Contigs_snap-EGC01030272-abinit-gene-0.1-mRNA-1	O65351	Subtilisin-like protease OS=Arabidopsis thaliana GN=ARA12 PE=1 SV=1	46.7949	3e-31	156	757	16	474	396	551	1
EG01Contigs_fgenesh-EGC01030645-abinit-gene-0.3-mRNA-1	C0LGU0	Probable LRR receptor-like serine/threonine-protein kinase RLK OS=Arabidopsis thaliana GN=RLK PE=2 SV=1	50.8333	2e-28	120	662	25	384	55	169	1
EG01Contigs_augustus-EGC01032188-abinit-gene-0.0-mRNA-1	P0AA67	Inner membrane transporter rhtA OS=Escherichia coli (strain K12) GN=rhtA PE=1 SV=1	53.876	6e-68	258	295	4	777	34	286	1
EG01Contigs_augustus-EGC01033967-abinit-gene-0.0-mRNA-1	Q9FRS6	Leucine-rich repeat receptor-like protein kinase PXL1 OS=Arabidopsis thaliana GN=PXL1 PE=2 SV=1	63.8655	2e-82	238	1029	1	714	235	472	1
EG01Contigs_fgenesh-EGC01034311-abinit-gene-0.3-mRNA-1	Q9FVN0	Ammonium transporter 1 member 3 OS=Solanum lycopersicum GN=AMT1-3 PE=2 SV=1	79.562	9e-58	137	460	1	411	1	134	1
EG01Contigs_snap-EGC01034815-abinit-gene-0.1-mRNA-1
EG01Contigs_snap-EGC01034999-abinit-gene-0.2-mRNA-1	O82318	Probably inactive leucine-rich repeat receptor-like protein kinase At2g25790 OS=Arabidopsis thaliana GN=At2g25790 PE=1 SV=1	43.0328	6e-52	244	960	1	726	454	697	1
EG01Contigs_snap-EGC01035974-abinit-gene-0.2-mRNA-1
EG01Contigs_augustus-EGC01036942-abinit-gene-0.0-mRNA-1	Q9LPV5	High affinity nitrate transporter 2.5 OS=Arabidopsis thaliana GN=NRT2.5 PE=2 SV=1	73.913	1e-74	184	502	58	609	19	201	1
EG01Contigs_augustus-EGC01037388-abinit-gene-0.0-mRNA-1	Q6YYZ2	4-coumarate--CoA ligase-like 3 OS=Oryza sativa subsp. japonica GN=4CLL3 PE=2 SV=1	43.7008	2e-44	254	591	3	722	74	325	3
EG01Contigs_snap-EGC01037937-abinit-gene-0.1-mRNA-1	P0C7R4	Pentatricopeptide repeat-containing protein At1g69290 OS=Arabidopsis thaliana GN=At1g69290 PE=2 SV=1	49.0826	2e-58	218	658	4	642	68	285	1
EG01Contigs_augustus-EGC01038842-abinit-gene-0.0-mRNA-1	O65351	Subtilisin-like protease OS=Arabidopsis thaliana GN=ARA12 PE=1 SV=1	50	2e-56	230	757	7	687	347	575	1
EG01Contigs_augustus-EGC01039857-abinit-gene-0.0-mRNA-1	Q9SYQ8	Receptor protein kinase CLAVATA1 OS=Arabidopsis thaliana GN=CLV1 PE=1 SV=3	62.1005	2e-68	219	980	7	657	86	304	1
EG01Contigs_fgenesh-EGC01040360-abinit-gene-0.3-mRNA-1
EG01Contigs_fgenesh-EGC01000002-abinit-gene-0.6-mRNA-1	O04017	Protein CUP-SHAPED COTYLEDON 2 OS=Arabidopsis thaliana GN=NAC098 PE=1 SV=1	83.1169	6e-74	154	375	10	468	5	158	1
EG01Contigs_augustus-EGC01000016-abinit-gene-0.0-mRNA-1
EG01Contigs_maker-EGC01000028-augustus-gene-0.4-mRNA-1	O80542	Ethylene-responsive transcription factor ERF019 OS=Arabidopsis thaliana GN=ERF019 PE=2 SV=1	51.8797	3e-27	133	144	25	402	11	143	1
EG01Contigs_fgenesh-EGC01000056-abinit-gene-0.2-mRNA-1	P93318	Uncharacterized mitochondrial protein AtMg00660 OS=Arabidopsis thaliana GN=AtMg00660 PE=4 SV=1	88.764	2e-47	89	149	186	452	29	117	3
EG01Contigs_snap-EGC01000083-abinit-gene-0.2-mRNA-1
EG01Contigs_augustus-EGC01000104-abinit-gene-0.0-mRNA-1
EG01Contigs_maker-EGC01000106-snap-gene-0.4-mRNA-1
EG01Contigs_snap-EGC01000107-abinit-gene-0.1-mRNA-1
EG01Contigs_snap-EGC01000123-abinit-gene-0.2-mRNA-1
EG01Contigs_augustus-EGC01000127-abinit-gene-0.0-mRNA-1
EG01Contigs_fgenesh-EGC01000149-abinit-gene-0.3-mRNA-1
EG01Contigs_fgenesh-EGC01000157-abinit-gene-0.4-mRNA-1	Q84QC2	Ethylene-responsive transcription factor ERF017 OS=Arabidopsis thaliana GN=ERF017 PE=2 SV=1	50.4348	4e-24	115	185	64	408	11	125	1
EG01Contigs_fgenesh-EGC01000185-abinit-gene-0.3-mRNA-1	Q6X5Y6	Ethylene-responsive transcription factor WRI1 OS=Arabidopsis thaliana GN=WRI1 PE=2 SV=1	72.6496	3e-43	117	430	10	360	135	251	1
EG01Contigs_augustus-EGC01000217-abinit-gene-0.0-mRNA-1	Q9T048	Disease resistance protein At4g27190 OS=Arabidopsis thaliana GN=At4g27190 PE=2 SV=1	39.2157	3e-34	204	985	226	825	152	355	1
EG01Contigs_fgenesh-EGC01000290-abinit-gene-0.1-mRNA-1	Q0DQA9	Cyclin-D5-1 OS=Oryza sativa subsp. japonica GN=CYCD5-1 PE=2 SV=2	38.0282	9e-47	355	367	16	924	11	362	1
EG01Contigs_snap-EGC01000329-abinit-gene-0.2-mRNA-1	O65351	Subtilisin-like protease OS=Arabidopsis thaliana GN=ARA12 PE=1 SV=1	43.6364	1e-67	330	757	13	918	92	421	1
EG01Contigs_fgenesh-EGC01000349-abinit-gene-0.3-mRNA-1	Q42484	Disease resistance protein RPS2 OS=Arabidopsis thaliana GN=RPS2 PE=1 SV=1	33.4719	6e-62	481	909	25	1428	14	464	1
EG01Contigs_genemark-EGC01000367-abinit-gene-0.0-mRNA-1
EG01Contigs_snap-EGC01000395-abinit-gene-0.2-mRNA-1
EG01Contigs_fgenesh-EGC01000400-abinit-gene-0.2-mRNA-1
EG01Contigs_fgenesh-EGC01000411-abinit-gene-0.2-mRNA-1
EG01Contigs_maker-EGC01000437-snap-gene-0.3-mRNA-1	Q93X23	Myrcene synthase, chloroplastic OS=Quercus ilex PE=1 SV=1	43.2584	6e-31	178	597	79	588	40	215	1
EG01Contigs_fgenesh-EGC01000459-abinit-gene-0.3-mRNA-1	Q39214	Disease resistance protein RPM1 OS=Arabidopsis thaliana GN=RPM1 PE=1 SV=1	25.2696	8e-45	649	926	118	1989	193	786	1
EG01Contigs_snap-EGC01000464-abinit-gene-0.3-mRNA-1
EG01Contigs_maker-EGC01000507-snap-gene-0.5-mRNA-1	Q5XF57	Probable receptor-like serine/threonine-protein kinase At5g57670 OS=Arabidopsis thaliana GN=At5g57670 PE=2 SV=1	60.5911	6e-71	203	579	22	630	245	447	1
EG01Contigs_augustus-EGC01000509-abinit-gene-0.0-mRNA-1	Q3EBR6	Phospholipase A1-Igamma2, chloroplastic OS=Arabidopsis thaliana GN=At2g30550 PE=1 SV=2	49.1979	1e-43	187	529	2	538	319	505	2
EG01Contigs_maker-EGC01000512-snap-gene-0.5-mRNA-1	Q94AZ2	Sugar transport protein 13 OS=Arabidopsis thaliana GN=STP13 PE=1 SV=2	65.1558	1e-131	353	526	1	1053	154	500	1
EG01Contigs_augustus-EGC01000522-abinit-gene-0.0-mRNA-1
EG01Contigs_snap-EGC01000528-abinit-gene-0.3-mRNA-1	Q84W41	Glutamate receptor 3.6 OS=Arabidopsis thaliana GN=GLR3.6 PE=2 SV=1	31.9672	3e-21	244	903	1	714	109	330	1
EG01Contigs_maker-EGC01000539-fgenesh-gene-0.4-mRNA-1	Q941X2	Laccase-3 OS=Oryza sativa subsp. japonica GN=LAC3 PE=2 SV=1	70.9677	1e-173	403	567	1	1206	166	567	1
EG01Contigs_augustus-EGC01000552-abinit-gene-0.0-mRNA-1	O94163	Endo-1,4-beta-xylanase F1 OS=Aspergillus oryzae (strain ATCC 42149 / RIB 40) GN=xynF1 PE=1 SV=1	31.3433	5e-22	201	327	1	573	71	266	1
EG01Contigs_maker-EGC01000558-snap-gene-0.4-mRNA-1	Q948T9	Respiratory burst oxidase homolog protein B OS=Solanum tuberosum GN=RBOHB PE=1 SV=1	57.277	4e-58	213	867	43	672	5	208	1
EG01Contigs_maker-EGC01000563-fgenesh-gene-0.4-mRNA-1	Q10MN8	Putative zinc finger CCCH domain-containing protein 21 OS=Oryza sativa subsp. japonica GN=Os03g0301500 PE=4 SV=1	40.2878	5e-46	278	457	88	834	202	445	1
EG01Contigs_fgenesh-EGC01000565-abinit-gene-0.3-mRNA-1	Q8LPB4	Phytosulfokine receptor 1 OS=Daucus carota GN=PSKR PE=1 SV=1	75.8503	1e-131	294	1021	1	879	724	1017	1
EG01Contigs_snap-EGC01000574-abinit-gene-0.2-mRNA-1
EG01Contigs_snap-EGC01000577-abinit-gene-0.2-mRNA-1	Q0III6	DnaJ homolog subfamily B member 6 OS=Bos taurus GN=DNAJB6 PE=2 SV=1	47.2527	2e-33	182	242	7	510	2	167	1
EG01Contigs_augustus-EGC01000578-abinit-gene-0.0-mRNA-1
EG01Contigs_maker-EGC01000585-snap-gene-0.6-mRNA-1	P05522	Endoglucanase 1 OS=Persea americana GN=CEL1 PE=2 SV=1	74.8252	1e-125	286	494	13	870	13	292	1
EG01Contigs_genemark-EGC01000665-abinit-gene-0.0-mRNA-1
EG01Contigs_augustus-EGC01000690-abinit-gene-0.0-mRNA-1
EG01Contigs_fgenesh-EGC01000709-abinit-gene-0.2-mRNA-1
EG01Contigs_fgenesh-EGC01000737-abinit-gene-0.1-mRNA-1
EG01Contigs_augustus-EGC01000753-abinit-gene-0.0-mRNA-1	A3AB67	Formin-like protein 16 OS=Oryza sativa subsp. japonica GN=FH16 PE=2 SV=1	38.8021	2e-51	384	906	4	987	61	433	1
EG01Contigs_snap-EGC01000768-abinit-gene-0.3-mRNA-1
EG01Contigs_augustus-EGC01000785-abinit-gene-0.0-mRNA-1
EG01Contigs_fgenesh-EGC01000797-abinit-gene-0.3-mRNA-1	Q9FG21	Putative RING-H2 finger protein ATL71 OS=Arabidopsis thaliana GN=ATL71 PE=3 SV=1	46.4286	2e-39	196	197	1	522	1	192	1
EG01Contigs_maker-EGC01000819-snap-gene-0.3-mRNA-1	Q9C5Q8	Small RNA 2'-O-methyltransferase OS=Arabidopsis thaliana GN=HEN1 PE=1 SV=1	35.4701	3e-65	468	942	8	1369	268	716	2
EG01Contigs_augustus-EGC01000836-abinit-gene-0.0-mRNA-1	Q9ZWQ9	Flavonol synthase/flavanone 3-hydroxylase OS=Citrus unshiu GN=FLS PE=1 SV=1	38.9706	7e-48	272	335	22	831	4	265	1
EG01Contigs_fgenesh-EGC01000841-abinit-gene-0.1-mRNA-1
EG01Contigs_fgenesh-EGC01000882-abinit-gene-0.1-mRNA-1
EG01Contigs_maker-EGC01000899-snap-gene-0.1-mRNA-1	Q9FF46	ABC transporter G family member 28 OS=Arabidopsis thaliana GN=ABCG28 PE=3 SV=1	60.8434	1e-63	166	1109	7	504	103	262	1
EG01Contigs_augustus-EGC01000907-abinit-gene-0.0-mRNA-1	Q6BDA0	Probable lysine-specific demethylase ELF6 OS=Arabidopsis thaliana GN=ELF6 PE=1 SV=1	53.4722	7e-74	288	1340	1	765	1	280	1
EG01Contigs_maker-EGC01000924-fgenesh-gene-0.2-mRNA-1	A6MMJ2	ATP synthase subunit alpha, chloroplastic OS=Dioscorea elephantipes GN=atpA PE=3 SV=1	97.3451	0	452	507	310	1665	1	452	1
EG01Contigs_fgenesh-EGC01000945-abinit-gene-0.3-mRNA-1	Q66PF2	Putative UDP-rhamnose:rhamnosyltransferase 1 OS=Fragaria ananassa GN=GT4 PE=2 SV=1	51.38	1e-127	471	478	16	1371	12	473	1
EG01Contigs_snap-EGC01000970-abinit-gene-0.2-mRNA-1
EG01Contigs_fgenesh-EGC01000995-abinit-gene-0.2-mRNA-1	Q9SSL9	Leucine-rich repeat receptor-like protein kinase PEPR1 OS=Arabidopsis thaliana GN=PEPR1 PE=1 SV=1	30.0469	3e-58	639	1123	22	1848	10	616	1
EG01Contigs_fgenesh-EGC01001009-abinit-gene-0.3-mRNA-1
EG01Contigs_fgenesh-EGC01001018-abinit-gene-0.1-mRNA-1	Q9LIQ7	Pentatricopeptide repeat-containing protein At3g24000, mitochondrial OS=Arabidopsis thaliana GN=PCMP-H87 PE=2 SV=1	36.4621	1e-49	277	633	31	852	66	342	1
EG01Contigs_maker-EGC01001020-snap-gene-0.6-mRNA-1	Q9C8K2	ABC transporter G family member 12 OS=Arabidopsis thaliana GN=ABCG12 PE=1 SV=1	49.1713	8e-42	181	687	1	495	259	439	1
EG01Contigs_fgenesh-EGC01001144-abinit-gene-0.3-mRNA-1
EG01Contigs_snap-EGC01001203-abinit-gene-0.1-mRNA-1
EG01Contigs_augustus-EGC01001223-abinit-gene-0.0-mRNA-1	Q69P51	Cellulose synthase A catalytic subunit 9 [UDP-forming] OS=Oryza sativa subsp. japonica GN=CESA9 PE=2 SV=1	94.5055	4e-48	91	1055	1	273	1	91	1
EG01Contigs_augustus-EGC01001231-abinit-gene-0.0-mRNA-1
EG01Contigs_genemark-EGC01001258-abinit-gene-0.2-mRNA-1
EG01Contigs_snap-EGC01001279-abinit-gene-0.2-mRNA-1	Q1PFC5	Pentatricopeptide repeat-containing protein At1g77405 OS=Arabidopsis thaliana GN=At1g77405 PE=2 SV=1	59.1549	1e-145	426	458	46	1302	9	434	1
EG01Contigs_maker-EGC01001293-fgenesh-gene-0.3-mRNA-1	Q9ZWJ9	Two-component response regulator ARR2 OS=Arabidopsis thaliana GN=ARR2 PE=1 SV=1	46	1e-42	200	664	1	576	83	264	1
EG01Contigs_fgenesh-EGC01001308-abinit-gene-0.1-mRNA-1
EG01Contigs_snap-EGC01001319-abinit-gene-0.2-mRNA-1	Q00451	36.4 kDa proline-rich protein OS=Solanum lycopersicum GN=TPRP-F1 PE=2 SV=1	52.0325	7e-31	123	346	58	417	233	344	1
EG01Contigs_maker-EGC01001379-fgenesh-gene-0.5-mRNA-1	Q9SVH0	Pentatricopeptide repeat-containing protein At4g20770 OS=Arabidopsis thaliana GN=PCMP-E35 PE=2 SV=2	41.0302	1e-121	563	774	13	1584	8	570	1
EG01Contigs_augustus-EGC01001390-abinit-gene-0.0-mRNA-1	Q9S7C9	Putative DNA-binding protein ESCAROLA OS=Arabidopsis thaliana GN=ESC PE=2 SV=1	41.1765	7e-42	238	311	52	729	49	276	1
EG01Contigs_maker-EGC01001396-snap-gene-0.4-mRNA-1	P17407	21 kDa protein OS=Daucus carota PE=2 SV=1	38.8601	7e-30	193	193	19	570	6	191	1
EG01Contigs_snap-EGC01001398-abinit-gene-0.3-mRNA-1
EG01Contigs_maker-EGC01001428-snap-gene-0.4-mRNA-1	P31657	Probable cinnamyl alcohol dehydrogenase OS=Populus deltoides PE=2 SV=2	71.5596	4e-85	218	357	37	672	136	353	1
EG01Contigs_maker-EGC01001521-fgenesh-gene-0.4-mRNA-1	O48538	Respiratory burst oxidase homolog protein F OS=Arabidopsis thaliana GN=RBOHF PE=1 SV=1	55.3571	4e-70	224	944	31	702	371	593	1
EG01Contigs_fgenesh-EGC01001526-abinit-gene-0.1-mRNA-1
EG01Contigs_fgenesh-EGC01001560-abinit-gene-0.1-mRNA-1
EG01Contigs_augustus-EGC01001614-abinit-gene-0.0-mRNA-1
EG01Contigs_fgenesh-EGC01001641-abinit-gene-0.2-mRNA-1	Q84VG6	Pentatricopeptide repeat-containing protein At2g17525, mitochondrial OS=Arabidopsis thaliana GN=At2g17525 PE=2 SV=2	43.7722	1e-67	281	626	1	843	344	620	1
EG01Contigs_fgenesh-EGC01001650-abinit-gene-0.2-mRNA-1	A2BGR3	DNA excision repair protein ERCC-6-like OS=Danio rerio GN=ercc6l PE=1 SV=1	31.3609	1e-23	169	1451	1	507	141	284	1
EG01Contigs_augustus-EGC01001671-abinit-gene-0.0-mRNA-1
EG01Contigs_fgenesh-EGC01001674-abinit-gene-0.3-mRNA-1	Q8L6Z7	Exonuclease 1 OS=Arabidopsis thaliana GN=EXO1 PE=2 SV=2	54.8077	9e-26	104	735	5	316	96	195	2
EG01Contigs_fgenesh-EGC01001690-abinit-gene-0.2-mRNA-1	C0LGP4	Probable LRR receptor-like serine/threonine-protein kinase At3g47570 OS=Arabidopsis thaliana GN=At3g47570 PE=1 SV=1	38.7868	3e-94	544	1010	37	1641	3	541	1
EG01Contigs_snap-EGC01001793-abinit-gene-0.2-mRNA-1	Q0J9X2	Homeobox-leucine zipper protein ROC2 OS=Oryza sativa subsp. japonica GN=ROC2 PE=2 SV=1	54.9296	2e-37	142	784	1	411	627	766	1
EG01Contigs_maker-EGC01001802-fgenesh-gene-0.4-mRNA-1	P42736	Ethylene-responsive transcription factor RAP2-3 OS=Arabidopsis thaliana GN=RAP2-3 PE=1 SV=2	49.6403	1e-27	139	248	1	381	1	136	1
EG01Contigs_maker-EGC01001804-snap-gene-0.4-mRNA-1	O65351	Subtilisin-like protease OS=Arabidopsis thaliana GN=ARA12 PE=1 SV=1	39.3382	4e-39	272	757	37	774	417	683	1
EG01Contigs_augustus-EGC01001811-abinit-gene-0.0-mRNA-1
EG01Contigs_augustus-EGC01001819-abinit-gene-0.0-mRNA-1	Q9SIT5	Cation/H(+) antiporter 15 OS=Arabidopsis thaliana GN=CHX15 PE=2 SV=1	40.625	4e-30	192	821	8	520	600	790	2
EG01Contigs_maker-EGC01001829-snap-gene-0.6-mRNA-1	Q9LSC2	PTI1-like tyrosine-protein kinase At3g15890 OS=Arabidopsis thaliana GN=At3g15890 PE=1 SV=1	47.3354	1e-76	319	361	10	963	35	318	1
EG01Contigs_fgenesh-EGC01001844-abinit-gene-0.3-mRNA-1	Q9SFB8	Phosphatidylinositol-4-phosphate 5-kinase 6 OS=Arabidopsis thaliana GN=PIP5K6 PE=2 SV=1	59.5376	4e-60	173	715	1	519	87	256	1
EG01Contigs_snap-EGC01001934-abinit-gene-0.1-mRNA-1	Q9MAH1	TPR repeat-containing thioredoxin TTL1 OS=Arabidopsis thaliana GN=TTL1 PE=1 SV=1	46.6667	6e-57	225	699	3	677	425	649	3
EG01Contigs_snap-EGC01001938-abinit-gene-0.3-mRNA-1	Q9SGS5	Uncharacterized protein At1g76070 OS=Arabidopsis thaliana GN=At1g76070 PE=1 SV=1	33.8346	2e-27	266	272	31	708	17	269	1
EG01Contigs_fgenesh-EGC01001949-abinit-gene-0.1-mRNA-1
EG01Contigs_fgenesh-EGC01001985-abinit-gene-0.2-mRNA-1
EG01Contigs_augustus-EGC01001992-abinit-gene-0.0-mRNA-1
EG01Contigs_snap-EGC01002019-abinit-gene-0.1-mRNA-1	O80961	MLO-like protein 12 OS=Arabidopsis thaliana GN=MLO12 PE=2 SV=2	51.6949	2e-28	118	576	22	375	6	119	1
EG01Contigs_fgenesh-EGC01002046-abinit-gene-0.2-mRNA-1
EG01Contigs_augustus-EGC01002076-abinit-gene-0.0-mRNA-1	Q8VZG8	Probable LRR receptor-like serine/threonine-protein kinase At4g08850 OS=Arabidopsis thaliana GN=At4g08850 PE=1 SV=3	42.5373	4e-22	134	1045	3	404	94	227	3
EG01Contigs_fgenesh-EGC01002077-abinit-gene-0.1-mRNA-1	Q9SFW8	Protein NLP5 OS=Arabidopsis thaliana GN=NLP5 PE=2 SV=1	41.8301	6e-52	306	808	37	930	9	275	1
EG01Contigs_snap-EGC01002110-abinit-gene-0.2-mRNA-1	P10478	Endo-1,4-beta-xylanase Z OS=Clostridium thermocellum (strain ATCC 27405 / DSM 1237) GN=xynZ PE=1 SV=3	26.6932	1e-23	251	837	13	711	551	795	1
EG01Contigs_maker-EGC01002160-fgenesh-gene-0.4-mRNA-1	Q8GXL3	Squamosa promoter-binding-like protein 8 OS=Arabidopsis thaliana GN=SPL8 PE=1 SV=2	54.6448	3e-45	183	333	34	516	146	325	1
EG01Contigs_snap-EGC01002179-abinit-gene-0.2-mRNA-1	Q7XAQ6	Transcription factor LAX PANICLE OS=Oryza sativa subsp. japonica GN=LAX PE=1 SV=1	81.8182	9e-30	77	215	130	360	29	105	1
EG01Contigs_fgenesh-EGC01002193-abinit-gene-0.2-mRNA-1
EG01Contigs_fgenesh-EGC01002199-abinit-gene-0.1-mRNA-1
EG01Contigs_snap-EGC01002218-abinit-gene-0.2-mRNA-1	O64495	Subtilisin-like protease SDD1 OS=Arabidopsis thaliana GN=SDD1 PE=2 SV=1	43.4234	1e-109	555	775	4	1572	26	571	1
EG01Contigs_fgenesh-EGC01002242-abinit-gene-0.3-mRNA-1	Q9M644	Ethylene-responsive transcription factor LEP OS=Arabidopsis thaliana GN=LEP PE=2 SV=1	42.2727	3e-34	220	211	151	807	18	201	1
EG01Contigs_maker-EGC01002288-snap-gene-0.6-mRNA-1	Q0DHL2	Laccase-12/13 OS=Oryza sativa subsp. japonica GN=LAC12 PE=2 SV=1	62.0603	1e-134	398	574	22	1155	218	574	1
EG01Contigs_snap-EGC01002302-abinit-gene-0.2-mRNA-1
EG01Contigs_maker-EGC01002350-fgenesh-gene-0.3-mRNA-1	O65351	Subtilisin-like protease OS=Arabidopsis thaliana GN=ARA12 PE=1 SV=1	44.8819	4e-49	254	757	1	753	504	754	1
EG01Contigs_augustus-EGC01002374-abinit-gene-0.0-mRNA-1	O24308	DNA topoisomerase 2 OS=Pisum sativum GN=TOP2 PE=2 SV=1	41.3408	6e-25	179	1462	156	671	1221	1393	3
EG01Contigs_fgenesh-EGC01002419-abinit-gene-0.2-mRNA-1	Q0J9X2	Homeobox-leucine zipper protein ROC2 OS=Oryza sativa subsp. japonica GN=ROC2 PE=2 SV=1	55.814	6e-22	86	784	9	260	541	626	3
EG01Contigs_fgenesh-EGC01002440-abinit-gene-0.1-mRNA-1	P0C899	Putative pentatricopeptide repeat-containing protein At3g49142 OS=Arabidopsis thaliana GN=PCMP-H77 PE=3 SV=1	45.9459	6e-21	111	686	1	333	446	556	1
EG01Contigs_snap-EGC01002444-abinit-gene-0.2-mRNA-1
EG01Contigs_snap-EGC01002467-abinit-gene-0.2-mRNA-1	Q54R82	Mitogen-activated protein kinase kinase kinase A OS=Dictyostelium discoideum GN=mkkA PE=1 SV=2	36.4964	8e-39	274	942	13	816	170	434	1
EG01Contigs_maker-EGC01002496-snap-gene-0.5-mRNA-1	Q50EK3	Cytochrome P450 704C1 OS=Pinus taeda GN=CYP704C1 PE=2 SV=1	51.3761	2e-26	109	518	142	468	38	146	1
EG01Contigs_fgenesh-EGC01002502-abinit-gene-0.4-mRNA-1	O64495	Subtilisin-like protease SDD1 OS=Arabidopsis thaliana GN=SDD1 PE=2 SV=1	40.2477	3e-55	323	775	31	912	5	316	1
EG01Contigs_fgenesh-EGC01002503-abinit-gene-0.2-mRNA-1
EG01Contigs_snap-EGC01002522-abinit-gene-0.2-mRNA-1
EG01Contigs_fgenesh-EGC01002534-abinit-gene-0.2-mRNA-1	Q9ZQ95	UDP-glycosyltransferase 73C6 OS=Arabidopsis thaliana GN=UGT73C6 PE=2 SV=1	48.8121	1e-126	463	495	1	1374	25	485	1
EG01Contigs_snap-EGC01002553-abinit-gene-0.2-mRNA-1	P68175	Strictosidine synthase OS=Rauvolfia serpentina GN=STR1 PE=1 SV=1	36.4238	4e-24	151	344	7	450	184	330	1
EG01Contigs_snap-EGC01002593-abinit-gene-0.4-mRNA-1
EG01Contigs_fgenesh-EGC01002638-abinit-gene-0.3-mRNA-1
EG01Contigs_augustus-EGC01002642-abinit-gene-0.0-mRNA-1
EG01Contigs_snap-EGC01002666-abinit-gene-0.3-mRNA-1	Q9SIJ0	Zinc finger protein ZAT2 OS=Arabidopsis thaliana GN=ZAT2 PE=2 SV=1	31.2253	1e-23	253	270	133	888	57	234	1
EG01Contigs_augustus-EGC01002686-abinit-gene-0.0-mRNA-1	O10341	Uncharacterized 29.3 kDa protein OS=Orgyia pseudotsugata multicapsid polyhedrosis virus GN=ORF92 PE=4 SV=1	46.6216	9e-21	148	279	23	439	48	191	2
EG01Contigs_augustus-EGC01002702-abinit-gene-0.0-mRNA-1
EG01Contigs_fgenesh-EGC01002712-abinit-gene-0.4-mRNA-1
EG01Contigs_snap-EGC01002736-abinit-gene-0.1-mRNA-1	Q9LLA7	MADS-box protein AeAP3-2 (Fragment) OS=Asarum europaeum GN=AP3-2 PE=2 SV=1	59.4059	2e-25	101	210	4	297	116	210	1
EG01Contigs_fgenesh-EGC01002782-abinit-gene-0.1-mRNA-1
EG01Contigs_augustus-EGC01002794-abinit-gene-0.0-mRNA-1
EG01Contigs_maker-EGC01002836-snap-gene-0.4-mRNA-1	P80884	Ananain OS=Ananas comosus GN=AN1 PE=1 SV=2	45.2555	6e-24	137	345	37	441	12	146	1
EG01Contigs_maker-EGC01002850-fgenesh-gene-0.2-mRNA-1	Q9M8K6	Transcription factor MUTE OS=Arabidopsis thaliana GN=MUTE PE=2 SV=1	57.0552	1e-43	163	202	1	462	33	195	1
EG01Contigs_genemark-EGC01002851-abinit-gene-0.1-mRNA-1	Q9M8M5	Ethylene-responsive transcription factor ERF084 OS=Arabidopsis thaliana GN=ERF084 PE=2 SV=1	64.5833	2e-26	96	256	67	348	78	171	1
EG01Contigs_maker-EGC01002866-snap-gene-0.4-mRNA-1	Q9SQI3	Myristoyl-acyl carrier protein thioesterase, chloroplastic OS=Gossypium hirsutum GN=FATB1 PE=1 SV=1	53.8071	8e-58	197	413	21	611	207	397	3
EG01Contigs_snap-EGC01002879-abinit-gene-0.2-mRNA-1
EG01Contigs_fgenesh-EGC01002887-abinit-gene-0.1-mRNA-1
EG01Contigs_fgenesh-EGC01002908-abinit-gene-0.3-mRNA-1	Q9SY02	Pentatricopeptide repeat-containing protein At4g02750 OS=Arabidopsis thaliana GN=PCMP-H24 PE=2 SV=1	43.9589	3e-93	389	781	25	1191	264	652	1
EG01Contigs_maker-EGC01002910-snap-gene-0.3-mRNA-1	C0LGP4	Probable LRR receptor-like serine/threonine-protein kinase At3g47570 OS=Arabidopsis thaliana GN=At3g47570 PE=1 SV=1	44.0594	1e-91	404	1010	3	1187	609	1001	3
EG01Contigs_maker-EGC01002921-snap-gene-0.3-mRNA-1	Q8H186	Probable receptor-like protein kinase At3g55450 OS=Arabidopsis thaliana GN=At3g55450 PE=1 SV=1	41.7722	3e-26	158	389	121	588	98	249	1
EG01Contigs_augustus-EGC01002930-abinit-gene-0.0-mRNA-1	Q9MA46	Galactolipase DONGLE, chloroplastic OS=Arabidopsis thaliana GN=DGL PE=1 SV=1	58.1395	3e-40	129	471	15	389	311	439	3
EG01Contigs_fgenesh-EGC01002941-abinit-gene-0.3-mRNA-1	Q2QNS6	Cellulose synthase-like protein D4 OS=Oryza sativa subsp. japonica GN=CSLD4 PE=2 SV=1	52.3669	7e-87	338	1215	1	900	1	327	1
EG01Contigs_fgenesh-EGC01002942-abinit-gene-0.1-mRNA-1	P81391	Myb-related protein 305 OS=Antirrhinum majus GN=MYB305 PE=2 SV=1	45.2991	5e-21	117	205	2	319	90	205	2
EG01Contigs_augustus-EGC01002969-abinit-gene-0.1-mRNA-1
EG01Contigs_augustus-EGC01003039-abinit-gene-0.0-mRNA-1
EG01Contigs_augustus-EGC01003061-abinit-gene-0.0-mRNA-1	Q8GT20	Benzyl alcohol O-benzoyltransferase OS=Nicotiana tabacum GN=HSR201 PE=1 SV=1	61.7834	1e-107	314	460	1	942	151	456	1
EG01Contigs_maker-EGC01003062-fgenesh-gene-0.4-mRNA-1	Q9LYN8	Leucine-rich repeat receptor protein kinase EXS OS=Arabidopsis thaliana GN=EXS PE=1 SV=1	40.9002	4e-83	511	1192	4	1425	468	966	1
EG01Contigs_fgenesh-EGC01003105-abinit-gene-0.1-mRNA-1	Q9C502	Putative clathrin assembly protein At1g33340 OS=Arabidopsis thaliana GN=At1g33340 PE=2 SV=1	45.1754	4e-47	228	374	16	690	8	235	1
EG01Contigs_fgenesh-EGC01003130-abinit-gene-0.3-mRNA-1	A9ZPJ7	Agmatine coumaroyltransferase-2 OS=Hordeum vulgare GN=ACT-2 PE=1 SV=1	56.092	1e-134	435	439	1	1284	3	437	1
EG01Contigs_snap-EGC01003150-abinit-gene-0.1-mRNA-1
EG01Contigs_fgenesh-EGC01003157-abinit-gene-0.1-mRNA-1
EG01Contigs_augustus-EGC01003189-abinit-gene-0.0-mRNA-1
EG01Contigs_fgenesh-EGC01003191-abinit-gene-0.3-mRNA-1	Q9LUN4	Cation/H(+) antiporter 19 OS=Arabidopsis thaliana GN=CHX19 PE=2 SV=1	57.6819	1e-113	371	800	1	1083	426	789	1
EG01Contigs_augustus-EGC01003201-abinit-gene-0.0-mRNA-1
EG01Contigs_fgenesh-EGC01003233-abinit-gene-0.3-mRNA-1	P0C899	Putative pentatricopeptide repeat-containing protein At3g49142 OS=Arabidopsis thaliana GN=PCMP-H77 PE=3 SV=1	46.8657	8e-87	335	686	1	1005	269	603	1
EG01Contigs_snap-EGC01003248-abinit-gene-0.3-mRNA-1
EG01Contigs_snap-EGC01003360-abinit-gene-0.2-mRNA-1
EG01Contigs_augustus-EGC01003394-abinit-gene-0.0-mRNA-1	O81906	G-type lectin S-receptor-like serine/threonine-protein kinase B120 OS=Arabidopsis thaliana GN=B120 PE=1 SV=1	47.012	1e-57	251	849	19	735	11	257	1
EG01Contigs_fgenesh-EGC01003413-abinit-gene-0.3-mRNA-1	Q10DK7	1-aminocyclopropane-1-carboxylate synthase 1 OS=Oryza sativa subsp. japonica GN=ACC1 PE=2 SV=1	70.3252	4e-98	246	487	1	723	199	444	1
EG01Contigs_fgenesh-EGC01003416-abinit-gene-0.3-mRNA-1
EG01Contigs_fgenesh-EGC01003425-abinit-gene-0.1-mRNA-1	Q9LI74	Protein CHUP1, chloroplastic OS=Arabidopsis thaliana GN=CHUP1 PE=1 SV=1	39.4068	1e-35	236	1004	307	903	130	364	1
EG01Contigs_augustus-EGC01003456-abinit-gene-0.0-mRNA-1	Q9M2V6	ABC transporter G family member 17 OS=Arabidopsis thaliana GN=ABCG17 PE=2 SV=1	41.1348	2e-26	141	662	4	417	356	496	1
EG01Contigs_fgenesh-EGC01003523-abinit-gene-0.3-mRNA-1
EG01Contigs_augustus-EGC01003547-abinit-gene-0.0-mRNA-1	Q9SCT4	Probably inactive leucine-rich repeat receptor-like protein kinase IMK2 OS=Arabidopsis thaliana GN=IMK2 PE=1 SV=1	69.9507	6e-77	203	836	3	611	626	825	3
EG01Contigs_snap-EGC01003553-abinit-gene-0.2-mRNA-1	Q7FMW4	Pleiotropic drug resistance protein 15 OS=Oryza sativa subsp. japonica GN=PDR15 PE=3 SV=1	53.5433	8e-27	127	1509	1	348	30	153	1
EG01Contigs_fgenesh-EGC01003569-abinit-gene-0.1-mRNA-1
EG01Contigs_fgenesh-EGC01003573-abinit-gene-0.2-mRNA-1	Q7Y1I7	DNA (cytosine-5)-methyltransferase 1A OS=Oryza sativa subsp. japonica GN=MET1A PE=2 SV=1	42.8947	2e-73	380	1527	76	1152	40	414	1
EG01Contigs_fgenesh-EGC01003586-abinit-gene-0.2-mRNA-1	P50699	Thaumatin-like protein OS=Arabidopsis thaliana GN=At1g18250 PE=2 SV=2	48.3333	2e-31	120	243	34	390	120	239	1
EG01Contigs_fgenesh-EGC01003630-abinit-gene-0.4-mRNA-1	Q766C2	Aspartic proteinase nepenthesin-2 OS=Nepenthes gracilis GN=nep2 PE=1 SV=1	45.4861	4e-68	288	438	88	948	42	328	1
EG01Contigs_snap-EGC01003643-abinit-gene-0.1-mRNA-1	Q96511	Peroxidase 69 OS=Arabidopsis thaliana GN=PER69 PE=1 SV=1	57.4074	6e-29	108	331	4	327	84	191	1
EG01Contigs_snap-EGC01003652-abinit-gene-0.2-mRNA-1
EG01Contigs_fgenesh-EGC01003675-abinit-gene-0.1-mRNA-1	Q9SD62	Putative receptor-like protein kinase At3g47110 OS=Arabidopsis thaliana GN=At3g47110 PE=3 SV=1	48.5095	2e-89	369	1025	3	1109	264	630	3
EG01Contigs_fgenesh-EGC01003735-abinit-gene-0.1-mRNA-1
EG01Contigs_augustus-EGC01003757-abinit-gene-0.0-mRNA-1
EG01Contigs_maker-EGC01003766-fgenesh-gene-0.2-mRNA-1	P43293	Probable serine/threonine-protein kinase NAK OS=Arabidopsis thaliana GN=NAK PE=2 SV=2	46.8085	2e-27	141	389	1	417	214	353	1
EG01Contigs_fgenesh-EGC01003786-abinit-gene-0.1-mRNA-1	O81416	Endoglucanase 17 OS=Arabidopsis thaliana GN=At4g02290 PE=2 SV=1	61.039	1e-44	154	516	10	453	9	162	1
EG01Contigs_snap-EGC01003794-abinit-gene-0.2-mRNA-1
EG01Contigs_snap-EGC01003806-abinit-gene-0.1-mRNA-1
EG01Contigs_maker-EGC01003827-fgenesh-gene-0.3-mRNA-1	Q8VZA1	Laccase-11 OS=Arabidopsis thaliana GN=LAC11 PE=2 SV=1	58.75	5e-78	240	557	19	609	4	243	1
EG01Contigs_snap-EGC01003829-abinit-gene-0.2-mRNA-1
EG01Contigs_augustus-EGC01003841-abinit-gene-0.0-mRNA-1	Q9SRE6	Calcium-binding protein CML38 OS=Arabidopsis thaliana GN=CML38 PE=2 SV=1	45.5172	1e-27	145	177	88	522	11	150	1
EG01Contigs_fgenesh-EGC01003845-abinit-gene-0.1-mRNA-1
EG01Contigs_maker-EGC01003854-fgenesh-gene-0.4-mRNA-1	Q94E49	Protein kinase PINOID 2 OS=Oryza sativa subsp. japonica GN=PID2 PE=2 SV=1	47.9021	3e-67	286	493	1	744	177	462	1
EG01Contigs_maker-EGC01003884-snap-gene-0.3-mRNA-1	Q4PSN0	Probable pectinesterase 29 OS=Arabidopsis thaliana GN=PME29 PE=2 SV=1	46.9697	4e-29	132	335	37	420	144	275	1
EG01Contigs_maker-EGC01003901-fgenesh-gene-0.4-mRNA-1	Q0JKM9	Mannan endo-1,4-beta-mannosidase 1 OS=Oryza sativa subsp. japonica GN=MAN1 PE=2 SV=2	62.5	3e-75	216	432	10	642	8	223	1
EG01Contigs_genemark-EGC01003924-abinit-gene-0.0-mRNA-1	Q06H12	ATP synthase subunit alpha, chloroplastic OS=Drimys granadensis GN=atpA PE=3 SV=1	85.0394	4e-59	127	507	55	381	322	448	1
EG01Contigs_fgenesh-EGC01003944-abinit-gene-0.3-mRNA-1	A6YIH8	Premnaspirodiene oxygenase OS=Hyoscyamus muticus GN=CYP71D55 PE=1 SV=1	45.4849	1e-70	299	502	7	888	1	295	1
EG01Contigs_fgenesh-EGC01003971-abinit-gene-0.2-mRNA-1
EG01Contigs_augustus-EGC01003984-abinit-gene-0.0-mRNA-1
EG01Contigs_augustus-EGC01004005-abinit-gene-0.0-mRNA-1
EG01Contigs_maker-EGC01004016-snap-gene-0.1-mRNA-1	Q6ETL2	Tubby-like protein 4 OS=Oryza sativa subsp. japonica GN=TULP4 PE=2 SV=2	75.3086	5e-70	162	419	1	486	258	419	1
EG01Contigs_maker-EGC01004022-snap-gene-0.6-mRNA-1	O64629	Serine/threonine-protein kinase Aurora-3 OS=Arabidopsis thaliana GN=AUR3 PE=2 SV=1	67.1329	4e-52	143	288	4	432	14	156	1
EG01Contigs_fgenesh-EGC01004064-abinit-gene-0.3-mRNA-1	Q94AS9	Cyclic nucleotide-gated ion channel 4 OS=Arabidopsis thaliana GN=CNGC4 PE=2 SV=2	46.9274	7e-34	179	694	7	510	29	202	1
EG01Contigs_maker-EGC01004075-fgenesh-gene-0.4-mRNA-1	Q9ZQN8	Probable mannan synthase 7 OS=Arabidopsis thaliana GN=CSLA7 PE=2 SV=2	59.7701	5e-26	87	556	97	357	46	132	1
EG01Contigs_genemark-EGC01004226-abinit-gene-0.1-mRNA-1
EG01Contigs_fgenesh-EGC01004252-abinit-gene-0.1-mRNA-1	Q9C507	Putative pentatricopeptide repeat-containing protein At1g69350, mitochondrial OS=Arabidopsis thaliana GN=PCMP-E66 PE=3 SV=1	51.7007	4e-36	147	787	1	438	47	193	1
EG01Contigs_fgenesh-EGC01004260-abinit-gene-0.2-mRNA-1
EG01Contigs_maker-EGC01004266-snap-gene-0.3-mRNA-1
EG01Contigs_snap-EGC01004294-abinit-gene-0.2-mRNA-1
EG01Contigs_snap-EGC01004328-abinit-gene-0.2-mRNA-1
EG01Contigs_fgenesh-EGC01004427-abinit-gene-0.3-mRNA-1	P27061	Acid phosphatase 1 OS=Solanum lycopersicum GN=APS1 PE=2 SV=1	50.365	2e-35	137	255	19	429	5	127	1
EG01Contigs_augustus-EGC01004431-abinit-gene-0.0-mRNA-1	Q9SD53	UPF0481 protein At3g47200 OS=Arabidopsis thaliana GN=At3g47200 PE=1 SV=1	29.4304	4e-22	316	476	289	1206	44	334	1
EG01Contigs_snap-EGC01004435-abinit-gene-0.2-mRNA-1	Q9LRR4	Putative disease resistance RPP13-like protein 1 OS=Arabidopsis thaliana GN=RPPL1 PE=2 SV=1	35.7143	4e-54	448	1054	43	1338	262	685	1
EG01Contigs_fgenesh-EGC01004443-abinit-gene-0.1-mRNA-1	Q9LRR5	Putative disease resistance protein At3g14460 OS=Arabidopsis thaliana GN=At3g14460 PE=2 SV=1	37.0607	1e-39	313	1424	76	996	522	828	1
EG01Contigs_fgenesh-EGC01004465-abinit-gene-0.1-mRNA-1	Q9LRV9	Pentatricopeptide repeat-containing protein At3g13880 OS=Arabidopsis thaliana GN=PCMP-E89 PE=2 SV=1	46.0481	9e-68	291	748	1	873	293	582	1
EG01Contigs_fgenesh-EGC01004477-abinit-gene-0.2-mRNA-1
EG01Contigs_augustus-EGC01004503-abinit-gene-0.0-mRNA-1
EG01Contigs_maker-EGC01004505-snap-gene-0.5-mRNA-1	A2ZC67	Aspartic proteinase Asp1 OS=Oryza sativa subsp. indica GN=ASP1 PE=2 SV=2	40.1198	2e-24	167	410	5	463	230	391	2
EG01Contigs_fgenesh-EGC01004519-abinit-gene-0.1-mRNA-1
EG01Contigs_snap-EGC01004540-abinit-gene-0.2-mRNA-1
EG01Contigs_maker-EGC01004560-snap-gene-0.1-mRNA-1	Q9FG72	Oligopeptide transporter 1 OS=Arabidopsis thaliana GN=OPT1 PE=2 SV=1	55.8559	6e-73	222	755	4	666	177	398	1
EG01Contigs_snap-EGC01004573-abinit-gene-0.2-mRNA-1	Q9SNC6	U-box domain-containing protein 13 OS=Arabidopsis thaliana GN=PUB13 PE=1 SV=1	49.2537	2e-89	402	660	73	1254	257	633	1
EG01Contigs_fgenesh-EGC01004593-abinit-gene-0.3-mRNA-1
EG01Contigs_snap-EGC01004604-abinit-gene-0.2-mRNA-1
EG01Contigs_genemark-EGC01004719-abinit-gene-0.2-mRNA-1	P85191	Cytochrome P450 (Fragment) OS=Helianthus annuus PE=1 SV=1	54.8077	7e-30	104	155	7	318	49	151	1
EG01Contigs_augustus-EGC01004721-abinit-gene-0.1-mRNA-1
EG01Contigs_fgenesh-EGC01004724-abinit-gene-0.3-mRNA-1	Q9FKG6	U-box domain-containing protein 52 OS=Arabidopsis thaliana GN=PUB52 PE=2 SV=1	42.8571	4e-30	175	845	209	733	362	536	2
EG01Contigs_augustus-EGC01004744-abinit-gene-0.0-mRNA-1	Q9SGS5	Uncharacterized protein At1g76070 OS=Arabidopsis thaliana GN=At1g76070 PE=1 SV=1	33.8346	2e-27	266	272	31	708	17	269	1
EG01Contigs_fgenesh-EGC01004755-abinit-gene-0.3-mRNA-1	P48422	Cytochrome P450 86A1 OS=Arabidopsis thaliana GN=CYP86A1 PE=1 SV=2	73.7052	1e-106	251	513	1	753	258	508	1
EG01Contigs_fgenesh-EGC01004801-abinit-gene-0.1-mRNA-1	P92543	Uncharacterized mitochondrial protein AtMg01110 OS=Arabidopsis thaliana GN=AtMg01110 PE=4 SV=1	43.75	4e-21	144	251	262	669	1	137	1
EG01Contigs_genemark-EGC01004831-abinit-gene-0.0-mRNA-1
EG01Contigs_maker-EGC01004866-snap-gene-0.1-mRNA-1	A9L987	DNA-directed RNA polymerase subunit beta' OS=Lemna minor GN=rpoC1 PE=3 SV=1	95.5752	1e-122	226	690	2	679	157	382	2
EG01Contigs_augustus-EGC01004867-abinit-gene-0.0-mRNA-1	Q9XI33	Ethylene-responsive transcription factor WIN1 OS=Arabidopsis thaliana GN=WIN1 PE=2 SV=1	62.8272	6e-63	191	199	1	540	7	197	1
EG01Contigs_fgenesh-EGC01004868-abinit-gene-0.1-mRNA-1	Q8LPB4	Phytosulfokine receptor 1 OS=Daucus carota GN=PSKR PE=1 SV=1	43.083	2e-47	253	1021	67	789	15	244	1
EG01Contigs_augustus-EGC01004870-abinit-gene-0.0-mRNA-1
EG01Contigs_fgenesh-EGC01004885-abinit-gene-0.3-mRNA-1	O80939	L-type lectin-domain containing receptor kinase IV.1 OS=Arabidopsis thaliana GN=LECRK41 PE=1 SV=1	57.0231	1e-155	477	675	3	1424	177	651	3
EG01Contigs_augustus-EGC01004926-abinit-gene-0.0-mRNA-1	Q9M2E8	Homeobox-leucine zipper protein HDG1 OS=Arabidopsis thaliana GN=HDG1 PE=2 SV=1	64.1026	7e-39	117	808	1	351	564	680	1
EG01Contigs_augustus-EGC01004951-abinit-gene-0.0-mRNA-1
EG01Contigs_fgenesh-EGC01004960-abinit-gene-0.1-mRNA-1	Q9FFR9	Cation/H(+) antiporter 18 OS=Arabidopsis thaliana GN=CHX18 PE=2 SV=1	77.8443	1e-145	334	810	1	1002	66	399	1
EG01Contigs_maker-EGC01004989-augustus-gene-0.5-mRNA-1	Q3E8Z8	Putative pectinesterase/pectinesterase inhibitor 28 OS=Arabidopsis thaliana GN=PME28 PE=2 SV=1	50.2212	1e-134	452	732	3	1358	116	562	3
EG01Contigs_fgenesh-EGC01005012-abinit-gene-0.3-mRNA-1
EG01Contigs_fgenesh-EGC01005165-abinit-gene-0.3-mRNA-1	O64495	Subtilisin-like protease SDD1 OS=Arabidopsis thaliana GN=SDD1 PE=2 SV=1	40	4e-27	215	775	133	696	26	238	1
EG01Contigs_snap-EGC01005166-abinit-gene-0.2-mRNA-1
EG01Contigs_fgenesh-EGC01005205-abinit-gene-0.1-mRNA-1
EG01Contigs_augustus-EGC01005212-abinit-gene-0.0-mRNA-1
EG01Contigs_fgenesh-EGC01005239-abinit-gene-0.1-mRNA-1
EG01Contigs_augustus-EGC01005245-abinit-gene-0.0-mRNA-1	Q9M088	Glucan endo-1,3-beta-glucosidase 5 OS=Arabidopsis thaliana GN=At4g31140 PE=1 SV=1	51.5789	1e-50	190	484	2	571	297	478	2
EG01Contigs_snap-EGC01005289-abinit-gene-0.2-mRNA-1	O65020	Ethylene-overproduction protein 1 OS=Arabidopsis thaliana GN=ETO1 PE=1 SV=2	68.1614	2e-91	223	951	1	669	453	675	1
EG01Contigs_fgenesh-EGC01005323-abinit-gene-0.1-mRNA-1	Q0G9N4	ATP synthase subunit alpha, chloroplastic OS=Liriodendron tulipifera GN=atpA PE=3 SV=1	96.3855	1e-81	166	507	1	498	341	506	1
EG01Contigs_maker-EGC01005368-snap-gene-0.1-mRNA-1	Q04647	Probable cytochrome c biosynthesis protein OS=Daucus carota PE=2 SV=1	84.5238	1e-147	252	579	1	741	1	252	1
EG01Contigs_fgenesh-EGC01005413-abinit-gene-0.1-mRNA-1	Q39962	Citrate-binding protein OS=Hevea brasiliensis GN=CBP PE=1 SV=1	59	2e-26	100	238	1	297	121	220	1
EG01Contigs_snap-EGC01005425-abinit-gene-0.1-mRNA-1
EG01Contigs_fgenesh-EGC01005447-abinit-gene-0.4-mRNA-1
EG01Contigs_snap-EGC01005459-abinit-gene-0.3-mRNA-1
EG01Contigs_snap-EGC01005474-abinit-gene-0.2-mRNA-1
EG01Contigs_fgenesh-EGC01005495-abinit-gene-0.3-mRNA-1	Q9SKZ2	Probable CCR4-associated factor 1 homolog 7 OS=Arabidopsis thaliana GN=CAF1-7 PE=2 SV=2	40.4348	6e-41	230	275	1	660	10	233	1
EG01Contigs_snap-EGC01005523-abinit-gene-0.1-mRNA-1
EG01Contigs_snap-EGC01005665-abinit-gene-0.2-mRNA-1
EG01Contigs_fgenesh-EGC01005666-abinit-gene-0.3-mRNA-1
EG01Contigs_augustus-EGC01005673-abinit-gene-0.0-mRNA-1
EG01Contigs_fgenesh-EGC01005688-abinit-gene-0.2-mRNA-1
EG01Contigs_maker-EGC01005709-augustus-gene-0.4-mRNA-1	P37384	Meiotic recombination protein DMC1 homolog OS=Lilium longiflorum GN=LIM15 PE=2 SV=1	94.3396	5e-52	106	349	1	318	231	336	1
EG01Contigs_fgenesh-EGC01005783-abinit-gene-0.4-mRNA-1	P93147	Isoflavone 2'-hydroxylase OS=Glycyrrhiza echinata GN=CYP81E1 PE=1 SV=2	37.1859	7e-35	199	499	4	597	103	297	1
EG01Contigs_fgenesh-EGC01005864-abinit-gene-0.1-mRNA-1	Q9SB36	Pentatricopeptide repeat-containing protein At4g25270, chloroplastic OS=Arabidopsis thaliana GN=PCMP-E53 PE=2 SV=1	38.5542	3e-28	166	527	283	774	126	287	1
EG01Contigs_maker-EGC01005893-fgenesh-gene-0.2-mRNA-1	P93749	Probable protein kinase At2g41970 OS=Arabidopsis thaliana GN=At2g41970 PE=2 SV=1	68.3824	4e-50	136	365	37	441	34	168	1
EG01Contigs_fgenesh-EGC01006059-abinit-gene-0.3-mRNA-1	O04379	Protein argonaute 1 OS=Arabidopsis thaliana GN=AGO1 PE=1 SV=1	44.3636	6e-48	275	1048	7	795	57	325	1
EG01Contigs_genemark-EGC01006085-abinit-gene-0.1-mRNA-1	Q84W66	Nuclear transcription factor Y subunit B-6 OS=Arabidopsis thaliana GN=NFYB6 PE=1 SV=2	74.0385	3e-39	104	234	238	549	56	159	1
EG01Contigs_snap-EGC01006124-abinit-gene-0.1-mRNA-1
EG01Contigs_fgenesh-EGC01006160-abinit-gene-0.1-mRNA-1	Q9SV26	Pentatricopeptide repeat-containing protein At4g01030, mitochondrial OS=Arabidopsis thaliana GN=PCMP-H65 PE=2 SV=2	47.1154	6e-79	312	768	13	948	185	496	1
EG01Contigs_fgenesh-EGC01006173-abinit-gene-0.2-mRNA-1
EG01Contigs_snap-EGC01006269-abinit-gene-0.2-mRNA-1	Q9T041	Microtubule-associated protein TORTIFOLIA1 OS=Arabidopsis thaliana GN=TOR1 PE=1 SV=2	43.9024	4e-24	123	864	4	372	18	140	1
EG01Contigs_augustus-EGC01006273-abinit-gene-0.0-mRNA-1
EG01Contigs_augustus-EGC01006286-abinit-gene-0.0-mRNA-1
EG01Contigs_augustus-EGC01006293-abinit-gene-0.0-mRNA-1	C0LGX3	LRR receptor-like serine/threonine-protein kinase HSL2 OS=Arabidopsis thaliana GN=HSL2 PE=2 SV=1	51.4469	1e-73	311	993	2	910	571	873	2
EG01Contigs_fgenesh-EGC01006344-abinit-gene-0.2-mRNA-1
EG01Contigs_fgenesh-EGC01006352-abinit-gene-0.3-mRNA-1	Q9FLG1	Beta-D-xylosidase 4 OS=Arabidopsis thaliana GN=BXL4 PE=1 SV=1	45.4774	8e-97	398	784	1	1164	372	758	1
EG01Contigs_augustus-EGC01006455-abinit-gene-0.0-mRNA-1	Q9LUN4	Cation/H(+) antiporter 19 OS=Arabidopsis thaliana GN=CHX19 PE=2 SV=1	53.4014	1e-79	294	800	2	856	503	789	2
EG01Contigs_maker-EGC01006465-snap-gene-0.5-mRNA-1	O65493	Xylem cysteine proteinase 1 OS=Arabidopsis thaliana GN=XCP1 PE=1 SV=1	65.6977	5e-60	172	355	4	507	5	176	1
EG01Contigs_fgenesh-EGC01006487-abinit-gene-0.1-mRNA-1	P09122	DNA polymerase III subunit gamma/tau OS=Bacillus subtilis GN=dnaX PE=3 SV=3	35.4545	3e-33	220	563	382	1029	6	223	1
EG01Contigs_fgenesh-EGC01006534-abinit-gene-0.3-mRNA-1
EG01Contigs_fgenesh-EGC01006555-abinit-gene-0.3-mRNA-1	P92942	Chloride channel protein CLC-b OS=Arabidopsis thaliana GN=CLC-B PE=1 SV=1	72.7969	1e-106	261	780	1	783	485	745	1
EG01Contigs_fgenesh-EGC01006586-abinit-gene-0.3-mRNA-1	Q9SIT5	Cation/H(+) antiporter 15 OS=Arabidopsis thaliana GN=CHX15 PE=2 SV=1	51.4286	1e-104	385	821	10	1143	423	803	1
EG01Contigs_fgenesh-EGC01006601-abinit-gene-0.2-mRNA-1	C0LGP4	Probable LRR receptor-like serine/threonine-protein kinase At3g47570 OS=Arabidopsis thaliana GN=At3g47570 PE=1 SV=1	40.5714	7e-65	350	1010	40	1089	3	349	1
EG01Contigs_augustus-EGC01006620-abinit-gene-0.0-mRNA-1
EG01Contigs_snap-EGC01006713-abinit-gene-0.3-mRNA-1	Q94CD1	Omega-hydroxypalmitate O-feruloyl transferase OS=Arabidopsis thaliana GN=HHT1 PE=1 SV=1	25.6158	2e-26	406	457	22	1185	28	412	1
EG01Contigs_snap-EGC01006752-abinit-gene-0.4-mRNA-1
EG01Contigs_augustus-EGC01006759-abinit-gene-0.0-mRNA-1	Q8VZ13	Uncharacterized protein At1g08160 OS=Arabidopsis thaliana GN=At1g08160 PE=2 SV=1	30.9783	2e-21	184	221	6	539	19	202	3
EG01Contigs_snap-EGC01006805-abinit-gene-0.2-mRNA-1	O48837	Receptor like protein kinase S.2 OS=Arabidopsis thaliana GN=LECRKS2 PE=2 SV=2	46.2121	5e-24	132	851	1	387	721	851	1
EG01Contigs_snap-EGC01006817-abinit-gene-0.2-mRNA-1
EG01Contigs_augustus-EGC01006870-abinit-gene-0.0-mRNA-1	Q9LV48	Proline-rich receptor-like protein kinase PERK1 OS=Arabidopsis thaliana GN=PERK1 PE=1 SV=1	38.5757	2e-55	337	652	17	979	253	587	2
EG01Contigs_fgenesh-EGC01006885-abinit-gene-0.1-mRNA-1	Q9CAA7	Putative U-box domain-containing protein 42 OS=Arabidopsis thaliana GN=PUB42 PE=2 SV=1	50.3448	8e-31	145	1033	1	429	259	401	1
EG01Contigs_snap-EGC01007014-abinit-gene-0.2-mRNA-1	Q941X2	Laccase-3 OS=Oryza sativa subsp. japonica GN=LAC3 PE=2 SV=1	74.2382	1e-158	361	567	1	1083	209	567	1
EG01Contigs_augustus-EGC01007061-abinit-gene-0.0-mRNA-1	Q9MAH4	ABC transporter G family member 10 OS=Arabidopsis thaliana GN=ABCG10 PE=3 SV=1	53.8824	1e-114	425	590	1	1215	1	424	1
EG01Contigs_augustus-EGC01007229-abinit-gene-0.0-mRNA-1	Q9M115	Probable S-acyltransferase At4g01730 OS=Arabidopsis thaliana GN=At4g01730 PE=2 SV=1	58.0087	3e-59	231	499	1	642	275	497	1
EG01Contigs_fgenesh-EGC01007287-abinit-gene-0.2-mRNA-1
EG01Contigs_maker-EGC01007411-snap-gene-0.5-mRNA-1
EG01Contigs_augustus-EGC01007436-abinit-gene-0.0-mRNA-1	C0LGP9	Probable leucine-rich repeat receptor-like protein kinase IMK3 OS=Arabidopsis thaliana GN=IMK3 PE=1 SV=1	66.1871	1e-48	139	784	109	525	32	169	1
EG01Contigs_augustus-EGC01007445-abinit-gene-0.0-mRNA-1	Q9C8J6	Phospholipase A1-Igamma3, chloroplastic OS=Arabidopsis thaliana GN=At1g51440 PE=1 SV=1	65.1852	1e-48	135	527	3	407	83	216	3
EG01Contigs_snap-EGC01007447-abinit-gene-0.1-mRNA-1
EG01Contigs_genemark-EGC01007537-abinit-gene-0.2-mRNA-1
EG01Contigs_fgenesh-EGC01007630-abinit-gene-0.1-mRNA-1	Q9SIL5	Pentatricopeptide repeat-containing protein At2g20540 OS=Arabidopsis thaliana GN=PCMP-E78 PE=2 SV=1	57.4468	1e-111	329	534	1	987	119	446	1
EG01Contigs_snap-EGC01007647-abinit-gene-0.2-mRNA-1	Q9CAL2	Cysteine-rich receptor-like protein kinase 3 OS=Arabidopsis thaliana GN=CRK3 PE=2 SV=1	35.4286	8e-23	175	646	31	525	6	179	1
EG01Contigs_genemark-EGC01007670-abinit-gene-0.1-mRNA-1	Q3E991	Probable inactive leucine-rich repeat receptor-like protein kinase At5g20690 OS=Arabidopsis thaliana GN=At5g20690 PE=2 SV=4	54.5455	7e-55	187	659	7	567	471	656	1
EG01Contigs_fgenesh-EGC01007689-abinit-gene-0.3-mRNA-1	Q84MA3	Pentatricopeptide repeat-containing protein At4g32430, mitochondrial OS=Arabidopsis thaliana GN=PCMP-E40 PE=2 SV=1	58.0808	2e-61	198	763	1	591	560	757	1
EG01Contigs_fgenesh-EGC01007717-abinit-gene-0.1-mRNA-1	P30706	Glycerol-3-phosphate acyltransferase, chloroplastic OS=Pisum sativum GN=GPAT PE=1 SV=1	94.3548	0	372	457	1	1116	87	457	1
EG01Contigs_augustus-EGC01007729-abinit-gene-0.0-mRNA-1	O65351	Subtilisin-like protease OS=Arabidopsis thaliana GN=ARA12 PE=1 SV=1	62.8947	1e-135	380	757	1	1140	263	638	1
EG01Contigs_maker-EGC01007795-snap-gene-0.6-mRNA-1	Q75I54	Cyclin-A3-1 OS=Oryza sativa subsp. japonica GN=CYCA3-1 PE=3 SV=1	71.9807	5e-78	207	373	1	555	99	305	1
EG01Contigs_augustus-EGC01007827-abinit-gene-0.1-mRNA-1	P25479	Terminase, ATPase subunit OS=Enterobacteria phage P2 GN=P PE=4 SV=1	60.7843	1e-122	357	590	31	1095	12	368	1
EG01Contigs_maker-EGC01007857-augustus-gene-0.5-mRNA-1	Q9SPL4	Vicilin-like antimicrobial peptides 2-2 OS=Macadamia integrifolia GN=AMP2-2 PE=2 SV=1	39.4068	5e-43	236	666	7	669	366	599	1
EG01Contigs_augustus-EGC01007931-abinit-gene-0.0-mRNA-1
EG01Contigs_fgenesh-EGC01007943-abinit-gene-0.3-mRNA-1
EG01Contigs_augustus-EGC01007948-abinit-gene-0.0-mRNA-1
EG01Contigs_augustus-EGC01008005-abinit-gene-0.0-mRNA-1
EG01Contigs_maker-EGC01008048-fgenesh-gene-0.3-mRNA-1	Q8GU88	Putative pleiotropic drug resistance protein 7 OS=Oryza sativa subsp. japonica GN=PDR7 PE=3 SV=1	86.8914	1e-134	267	1444	1	795	547	813	1
EG01Contigs_snap-EGC01008050-abinit-gene-0.3-mRNA-1
EG01Contigs_augustus-EGC01008198-abinit-gene-0.0-mRNA-1
EG01Contigs_snap-EGC01008263-abinit-gene-0.1-mRNA-1
EG01Contigs_fgenesh-EGC01008278-abinit-gene-0.3-mRNA-1
EG01Contigs_maker-EGC01008281-snap-gene-0.6-mRNA-1	A9ZPJ7	Agmatine coumaroyltransferase-2 OS=Hordeum vulgare GN=ACT-2 PE=1 SV=1	52.5316	1e-83	316	439	22	954	25	339	1
EG01Contigs_augustus-EGC01008290-abinit-gene-0.0-mRNA-1
EG01Contigs_maker-EGC01008306-snap-gene-0.4-mRNA-1	Q9SFB8	Phosphatidylinositol-4-phosphate 5-kinase 6 OS=Arabidopsis thaliana GN=PIP5K6 PE=2 SV=1	48.4472	3e-81	322	715	1	966	65	340	1
EG01Contigs_fgenesh-EGC01008344-abinit-gene-0.1-mRNA-1
EG01Contigs_maker-EGC01008506-snap-gene-0.5-mRNA-1	Q941B6	Probable ubiquitin-conjugating enzyme E2 37 OS=Arabidopsis thaliana GN=UBC37 PE=2 SV=2	42.5806	3e-22	155	409	1	450	109	251	1
EG01Contigs_fgenesh-EGC01008572-abinit-gene-0.2-mRNA-1	Q9S7F4	Putative pentatricopeptide repeat-containing protein At2g01510 OS=Arabidopsis thaliana GN=PCMP-H36 PE=3 SV=1	46.9325	8e-78	326	825	10	975	51	376	1
EG01Contigs_maker-EGC01008639-fgenesh-gene-0.4-mRNA-1	O04089	Zinc transporter 4, chloroplastic OS=Arabidopsis thaliana GN=ZIP4 PE=2 SV=1	70.3947	4e-54	152	374	2	457	223	374	2
EG01Contigs_snap-EGC01008640-abinit-gene-0.2-mRNA-1	Q3EBM5	Probable aspartic protease At2g35615 OS=Arabidopsis thaliana GN=At2g35615 PE=3 SV=1	36.0656	1e-36	244	447	1	699	38	280	1
EG01Contigs_snap-EGC01008734-abinit-gene-0.1-mRNA-1
EG01Contigs_genemark-EGC01008739-abinit-gene-0.0-mRNA-1
EG01Contigs_maker-EGC01008750-snap-gene-0.2-mRNA-1
EG01Contigs_snap-EGC01008759-abinit-gene-0.1-mRNA-1
EG01Contigs_fgenesh-EGC01008765-abinit-gene-0.1-mRNA-1	Q39214	Disease resistance protein RPM1 OS=Arabidopsis thaliana GN=RPM1 PE=1 SV=1	32.9897	1e-43	388	926	25	1083	332	714	1
EG01Contigs_augustus-EGC01008865-abinit-gene-0.0-mRNA-1
EG01Contigs_augustus-EGC01008912-abinit-gene-0.0-mRNA-1	O81211	Respiratory burst oxidase homolog protein E OS=Arabidopsis thaliana GN=RBOHE PE=2 SV=2	38.3886	1e-24	211	952	70	597	17	227	1
EG01Contigs_fgenesh-EGC01008982-abinit-gene-0.3-mRNA-1	Q9FMS6	Probable CCR4-associated factor 1 homolog 11 OS=Arabidopsis thaliana GN=CAF1-11 PE=2 SV=1	47.9245	5e-64	265	278	10	795	12	275	1
EG01Contigs_maker-EGC01009027-fgenesh-gene-0.3-mRNA-1	Q5JN63	Cellulose synthase A catalytic subunit 4 [UDP-forming] OS=Oryza sativa subsp. japonica GN=CESA4 PE=2 SV=1	91.7582	3e-98	182	989	3	548	275	456	3
EG01Contigs_fgenesh-EGC01009150-abinit-gene-0.1-mRNA-1	O22149	Probable pectinesterase/pectinesterase inhibitor 17 OS=Arabidopsis thaliana GN=PME17 PE=2 SV=2	47.4684	5e-28	158	511	31	483	94	236	1
EG01Contigs_snap-EGC01009190-abinit-gene-0.1-mRNA-1	C0LGX3	LRR receptor-like serine/threonine-protein kinase HSL2 OS=Arabidopsis thaliana GN=HSL2 PE=2 SV=1	52.8	3e-27	125	993	3	344	869	992	3
EG01Contigs_augustus-EGC01009240-abinit-gene-0.0-mRNA-1
EG01Contigs_maker-EGC01009244-fgenesh-gene-0.2-mRNA-1	Q8LPB4	Phytosulfokine receptor 1 OS=Daucus carota GN=PSKR PE=1 SV=1	47.8495	2e-86	372	1021	4	936	280	650	1
EG01Contigs_augustus-EGC01009283-abinit-gene-0.0-mRNA-1
EG01Contigs_augustus-EGC01009300-abinit-gene-0.0-mRNA-1	Q67MT5	Peptide chain release factor 3 OS=Symbiobacterium thermophilum GN=prfC PE=3 SV=2	47.432	1e-77	331	528	48	1034	208	521	3
EG01Contigs_genemark-EGC01009301-abinit-gene-0.0-mRNA-1
EG01Contigs_fgenesh-EGC01009350-abinit-gene-0.5-mRNA-1	Q9LN01	Pentatricopeptide repeat-containing protein At1g08070 OS=Arabidopsis thaliana GN=PCMP-H12 PE=2 SV=1	31.6279	8e-28	215	741	1	594	56	269	1
EG01Contigs_fgenesh-EGC01009384-abinit-gene-0.2-mRNA-1
EG01Contigs_augustus-EGC01009444-abinit-gene-0.0-mRNA-1	Q9SX25	Probable carboxylesterase 6 OS=Arabidopsis thaliana GN=CXE6 PE=2 SV=1	65.5914	4e-31	93	336	4	270	62	154	1
EG01Contigs_snap-EGC01009447-abinit-gene-0.2-mRNA-1
EG01Contigs_maker-EGC01009470-fgenesh-gene-0.3-mRNA-1	Q7XR91	COBRA-like protein 7 OS=Oryza sativa subsp. japonica GN=BC1LP1 PE=3 SV=2	72.807	4e-50	114	439	1	342	281	391	1
EG01Contigs_snap-EGC01009505-abinit-gene-0.2-mRNA-1	Q42484	Disease resistance protein RPS2 OS=Arabidopsis thaliana GN=RPS2 PE=1 SV=1	37.2549	8e-66	408	909	34	1233	166	562	1
EG01Contigs_fgenesh-EGC01009523-abinit-gene-0.2-mRNA-1
EG01Contigs_fgenesh-EGC01009525-abinit-gene-0.2-mRNA-1
EG01Contigs_augustus-EGC01009604-abinit-gene-0.0-mRNA-1
EG01Contigs_augustus-EGC01009618-abinit-gene-0.0-mRNA-1
EG01Contigs_fgenesh-EGC01009764-abinit-gene-0.1-mRNA-1	Q9SKB2	Leucine-rich repeat receptor-like serine/threonine/tyrosine-protein kinase SOBIR1 OS=Arabidopsis thaliana GN=SOBIR1 PE=1 SV=1	66.875	1e-59	160	641	2	481	483	641	2
EG01Contigs_fgenesh-EGC01009778-abinit-gene-0.1-mRNA-1	Q5N749	Protein MOR1 OS=Oryza sativa subsp. japonica GN=MOR1 PE=2 SV=1	95.2381	3e-51	105	1997	1	315	134	238	1
EG01Contigs_snap-EGC01009855-abinit-gene-0.4-mRNA-1
EG01Contigs_fgenesh-EGC01009864-abinit-gene-0.3-mRNA-1
EG01Contigs_fgenesh-EGC01009884-abinit-gene-0.1-mRNA-1	P48731	Homeobox protein ATH1 OS=Arabidopsis thaliana GN=ATH1 PE=1 SV=1	62.8743	3e-54	167	473	7	507	284	445	1
EG01Contigs_snap-EGC01009902-abinit-gene-0.2-mRNA-1
EG01Contigs_fgenesh-EGC01009926-abinit-gene-0.4-mRNA-1
EG01Contigs_fgenesh-EGC01009969-abinit-gene-0.1-mRNA-1
EG01Contigs_augustus-EGC01010056-abinit-gene-0.0-mRNA-1
EG01Contigs_fgenesh-EGC01010081-abinit-gene-0.1-mRNA-1	Q04647	Probable cytochrome c biosynthesis protein OS=Daucus carota PE=2 SV=1	85.6115	3e-60	139	579	3	413	295	432	-2
EG01Contigs_augustus-EGC01010129-abinit-gene-0.0-mRNA-1
EG01Contigs_augustus-EGC01010167-abinit-gene-0.0-mRNA-1	Q9C8J6	Phospholipase A1-Igamma3, chloroplastic OS=Arabidopsis thaliana GN=At1g51440 PE=1 SV=1	69.1429	1e-64	175	527	1	510	340	514	1
EG01Contigs_snap-EGC01010171-abinit-gene-0.2-mRNA-1
EG01Contigs_snap-EGC01010184-abinit-gene-0.1-mRNA-1	P05790	Fibroin heavy chain OS=Bombyx mori GN=FIBH PE=1 SV=4	42.7861	8e-84	402	5263	6	1196	1859	2260	3
EG01Contigs_augustus-EGC01010197-abinit-gene-0.0-mRNA-1
EG01Contigs_augustus-EGC01010232-abinit-gene-0.0-mRNA-1
EG01Contigs_augustus-EGC01010236-abinit-gene-0.0-mRNA-1	Q8VZ13	Uncharacterized protein At1g08160 OS=Arabidopsis thaliana GN=At1g08160 PE=2 SV=1	33.5196	9e-25	179	221	23	547	39	217	2
EG01Contigs_genemark-EGC01010276-abinit-gene-0.1-mRNA-1	Q9SMY6	Putative pectinesterase/pectinesterase inhibitor 45 OS=Arabidopsis thaliana GN=PME45 PE=2 SV=1	37.7358	4e-29	212	609	130	726	93	304	1
EG01Contigs_augustus-EGC01010283-abinit-gene-0.0-mRNA-1	Q93ZB9	Fatty acyl-CoA reductase 3 OS=Arabidopsis thaliana GN=FAR3 PE=2 SV=1	49.3976	4e-40	166	493	1	498	66	231	1
EG01Contigs_maker-EGC01010286-fgenesh-gene-0.4-mRNA-1	Q9LR47	Type I inositol-1,4,5-trisphosphate 5-phosphatase CVP2 OS=Arabidopsis thaliana GN=CVP2 PE=1 SV=2	46.124	9e-51	258	617	86	850	249	493	2
EG01Contigs_fgenesh-EGC01010437-abinit-gene-0.3-mRNA-1	Q9LYT3	Protein TRANSPARENT TESTA 12 OS=Arabidopsis thaliana GN=TT12 PE=2 SV=1	37.9888	1e-30	179	507	1	534	109	287	1
EG01Contigs_fgenesh-EGC01010479-abinit-gene-0.3-mRNA-1	C0LGP4	Probable LRR receptor-like serine/threonine-protein kinase At3g47570 OS=Arabidopsis thaliana GN=At3g47570 PE=1 SV=1	52.9412	2e-72	272	1010	7	798	621	890	1
EG01Contigs_augustus-EGC01010513-abinit-gene-0.0-mRNA-1
EG01Contigs_augustus-EGC01010651-abinit-gene-0.0-mRNA-1
EG01Contigs_maker-EGC01010662-fgenesh-gene-0.4-mRNA-1	P23586	Sugar transport protein 1 OS=Arabidopsis thaliana GN=STP1 PE=1 SV=2	68.8119	5e-76	202	522	1	606	161	362	1
EG01Contigs_fgenesh-EGC01010731-abinit-gene-0.1-mRNA-1	Q653P0	Potassium channel KOR1 OS=Oryza sativa subsp. japonica GN=Os06g0250600 PE=2 SV=1	91.129	5e-61	124	858	3	374	307	430	3
EG01Contigs_snap-EGC01010773-abinit-gene-0.2-mRNA-1
EG01Contigs_maker-EGC01010811-snap-gene-0.6-mRNA-1	Q8LPW4	Patatin-17 OS=Solanum cardiophyllum PE=1 SV=1	59.1716	2e-46	169	386	5	505	4	166	2
EG01Contigs_fgenesh-EGC01010883-abinit-gene-0.1-mRNA-1	C0LGP4	Probable LRR receptor-like serine/threonine-protein kinase At3g47570 OS=Arabidopsis thaliana GN=At3g47570 PE=1 SV=1	44.898	3e-74	343	1010	4	1011	338	678	1
EG01Contigs_fgenesh-EGC01010898-abinit-gene-0.1-mRNA-1
EG01Contigs_snap-EGC01010916-abinit-gene-0.2-mRNA-1	Q9LS23	Aluminum-activated malate transporter 13 OS=Arabidopsis thaliana GN=ALMT13 PE=2 SV=1	42.3423	5e-21	111	539	103	435	33	143	1
EG01Contigs_augustus-EGC01010990-abinit-gene-0.0-mRNA-1
EG01Contigs_snap-EGC01010996-abinit-gene-0.2-mRNA-1
EG01Contigs_fgenesh-EGC01011052-abinit-gene-0.2-mRNA-1
EG01Contigs_fgenesh-EGC01011060-abinit-gene-0.2-mRNA-1
EG01Contigs_augustus-EGC01011063-abinit-gene-0.0-mRNA-1	Q02817	Mucin-2 OS=Homo sapiens GN=MUC2 PE=1 SV=2	35.4839	2e-22	248	5179	11	664	1535	1767	2
EG01Contigs_maker-EGC01011072-fgenesh-gene-0.4-mRNA-1	Q43116	Protein disulfide-isomerase OS=Ricinus communis PE=2 SV=1	54.6053	1e-35	152	498	1	453	1	146	1
EG01Contigs_fgenesh-EGC01011074-abinit-gene-0.1-mRNA-1	C0LGQ7	Probable LRR receptor-like serine/threonine-protein kinase At4g20450 OS=Arabidopsis thaliana GN=At4g20450 PE=2 SV=1	34.9727	2e-23	183	898	52	567	581	762	1
EG01Contigs_augustus-EGC01011099-abinit-gene-0.0-mRNA-1
EG01Contigs_fgenesh-EGC01011153-abinit-gene-0.2-mRNA-1	Q9FIE3	Protein VERNALIZATION INSENSITIVE 3 OS=Arabidopsis thaliana GN=VIN3 PE=2 SV=2	43.6364	3e-45	220	620	9	668	32	210	3
EG01Contigs_fgenesh-EGC01011161-abinit-gene-0.2-mRNA-1
EG01Contigs_snap-EGC01011163-abinit-gene-0.2-mRNA-1	Q8H0F2	Anthocyanin 3'-O-beta-glucosyltransferase OS=Gentiana triflora PE=1 SV=1	38.2857	2e-62	350	482	31	1044	3	344	1
EG01Contigs_augustus-EGC01011193-abinit-gene-0.0-mRNA-1	Q9C9N5	Probable inactive leucine-rich repeat receptor-like protein kinase At1g66830 OS=Arabidopsis thaliana GN=At1g66830 PE=1 SV=1	38.1818	1e-61	330	685	190	1149	365	681	1
EG01Contigs_snap-EGC01011216-abinit-gene-0.2-mRNA-1
EG01Contigs_fgenesh-EGC01011247-abinit-gene-0.1-mRNA-1	Q9VR91	Probable E3 ubiquitin-protein ligase HERC2 OS=Drosophila melanogaster GN=HERC2 PE=1 SV=3	36.4516	2e-45	310	4912	1	924	4102	4398	1
EG01Contigs_fgenesh-EGC01011254-abinit-gene-0.1-mRNA-1
EG01Contigs_fgenesh-EGC01011261-abinit-gene-0.3-mRNA-1	Q9XHM5	Gibberellin 2-beta-dioxygenase 2 OS=Pisum sativum GN=GA2OX2 PE=2 SV=1	56.2044	8e-36	137	345	2	412	130	255	2
EG01Contigs_snap-EGC01011460-abinit-gene-0.3-mRNA-1
EG01Contigs_augustus-EGC01011600-abinit-gene-0.0-mRNA-1	Q39228	Sugar transport protein 4 OS=Arabidopsis thaliana GN=STP4 PE=1 SV=1	71.6216	8e-60	148	514	1	444	357	504	1
EG01Contigs_snap-EGC01011606-abinit-gene-0.3-mRNA-1	Q9ZWC5	Scarecrow-like protein 18 OS=Arabidopsis thaliana GN=SCL18 PE=2 SV=1	50.6234	1e-100	401	445	4	1107	49	444	1
EG01Contigs_snap-EGC01011728-abinit-gene-0.1-mRNA-1	P29257	2-acetamido-2-deoxy-D-galactose-binding seed lectin 2 OS=Cytisus scoparius PE=1 SV=1	39.3548	2e-21	155	248	85	537	4	156	1
EG01Contigs_augustus-EGC01011732-abinit-gene-0.0-mRNA-1
EG01Contigs_augustus-EGC01011810-abinit-gene-0.0-mRNA-1	Q9LMJ3	GDSL esterase/lipase At1g06990 OS=Arabidopsis thaliana GN=At1g06990 PE=2 SV=2	52.1505	6e-50	186	360	37	594	23	205	1
EG01Contigs_fgenesh-EGC01011832-abinit-gene-0.1-mRNA-1
EG01Contigs_snap-EGC01011853-abinit-gene-0.2-mRNA-1	Q9C9H7	Receptor-like protein 12 OS=Arabidopsis thaliana GN=RLP12 PE=2 SV=2	31.4917	2e-23	362	847	4	861	38	391	1
EG01Contigs_snap-EGC01012003-abinit-gene-0.2-mRNA-1
EG01Contigs_snap-EGC01012096-abinit-gene-0.4-mRNA-1	Q39202	G-type lectin S-receptor-like serine/threonine-protein kinase RLK1 OS=Arabidopsis thaliana GN=RLK1 PE=2 SV=2	34.7826	3e-45	391	832	28	1128	52	430	1
EG01Contigs_augustus-EGC01012323-abinit-gene-0.0-mRNA-1	Q9SZE7	Peroxidase 51 OS=Arabidopsis thaliana GN=PER51 PE=2 SV=1	43.6842	1e-43	190	329	28	597	141	329	1
EG01Contigs_snap-EGC01012452-abinit-gene-0.1-mRNA-1	O81906	G-type lectin S-receptor-like serine/threonine-protein kinase B120 OS=Arabidopsis thaliana GN=B120 PE=1 SV=1	46.5	3e-45	200	849	28	597	33	231	1
EG01Contigs_fgenesh-EGC01012470-abinit-gene-0.3-mRNA-1	Q9LPR8	Scarecrow-like protein 3 OS=Arabidopsis thaliana GN=SCL3 PE=2 SV=1	43.6975	5e-24	119	482	1	351	363	480	1
EG01Contigs_maker-EGC01012507-snap-gene-0.6-mRNA-1	Q8LPW4	Patatin-17 OS=Solanum cardiophyllum PE=1 SV=1	66.1972	3e-45	142	386	70	489	25	166	1
EG01Contigs_fgenesh-EGC01012747-abinit-gene-0.2-mRNA-1	C0LGT6	LRR receptor-like serine/threonine-protein kinase EFR OS=Arabidopsis thaliana GN=EFR PE=1 SV=1	41.7323	7e-43	254	1031	58	813	7	257	1
EG01Contigs_snap-EGC01012838-abinit-gene-0.3-mRNA-1
EG01Contigs_maker-EGC01012847-fgenesh-gene-0.6-mRNA-1	Q9M365	Probable F-box protein At3g61730 OS=Arabidopsis thaliana GN=At3g61730 PE=4 SV=2	56.7568	3e-34	111	359	7	339	222	332	1
EG01Contigs_maker-EGC01012878-augustus-gene-0.6-mRNA-1	Q8GU88	Putative pleiotropic drug resistance protein 7 OS=Oryza sativa subsp. japonica GN=PDR7 PE=3 SV=1	91.1565	1e-72	147	1444	1	441	110	256	1
EG01Contigs_fgenesh-EGC01012960-abinit-gene-0.1-mRNA-1
EG01Contigs_snap-EGC01012970-abinit-gene-0.3-mRNA-1
EG01Contigs_snap-EGC01013030-abinit-gene-0.1-mRNA-1	Q9XID3	G-type lectin S-receptor-like serine/threonine-protein kinase At1g34300 OS=Arabidopsis thaliana GN=At1g34300 PE=1 SV=1	41.7323	5e-22	127	829	1	375	642	768	1
EG01Contigs_fgenesh-EGC01013095-abinit-gene-0.3-mRNA-1	Q9C5L3	Putative glycerol-3-phosphate transporter 1 OS=Arabidopsis thaliana GN=At3g47420 PE=2 SV=1	70.1149	9e-61	174	523	3	521	333	505	3
EG01Contigs_fgenesh-EGC01013156-abinit-gene-0.3-mRNA-1	Q6NLD5	Ethylene-responsive transcription factor ERF015 OS=Arabidopsis thaliana GN=ERF015 PE=2 SV=1	45.0704	3e-25	142	187	49	453	4	144	1
EG01Contigs_augustus-EGC01013202-abinit-gene-0.0-mRNA-1
EG01Contigs_snap-EGC01013256-abinit-gene-0.1-mRNA-1
EG01Contigs_fgenesh-EGC01013330-abinit-gene-0.2-mRNA-1	O64477	G-type lectin S-receptor-like serine/threonine-protein kinase At2g19130 OS=Arabidopsis thaliana GN=At2g19130 PE=2 SV=1	63.2399	1e-114	321	828	6	950	478	798	3
EG01Contigs_maker-EGC01013333-snap-gene-0.4-mRNA-1	Q05466	Homeobox-leucine zipper protein HAT4 OS=Arabidopsis thaliana GN=HAT4 PE=1 SV=1	43.3735	3e-30	166	284	1	417	1	159	1
EG01Contigs_augustus-EGC01013374-abinit-gene-0.0-mRNA-1
EG01Contigs_genemark-EGC01013436-abinit-gene-0.2-mRNA-1
EG01Contigs_fgenesh-EGC01013512-abinit-gene-0.3-mRNA-1	Q9FZA4	Dof zinc finger protein DOF1.4 OS=Arabidopsis thaliana GN=DOF1.4 PE=2 SV=1	58.2418	4e-25	91	311	64	321	13	103	1
EG01Contigs_fgenesh-EGC01013524-abinit-gene-0.1-mRNA-1	Q9FMT4	SWI/SNF complex component SNF12 homolog OS=Arabidopsis thaliana GN=At5g14170 PE=1 SV=1	52.439	4e-44	164	534	193	684	139	302	1
EG01Contigs_fgenesh-EGC01013596-abinit-gene-0.1-mRNA-1
EG01Contigs_maker-EGC01013728-snap-gene-0.4-mRNA-1	Q43077	Primary amine oxidase OS=Pisum sativum PE=1 SV=1	44.6215	1e-55	251	674	13	735	14	263	1
EG01Contigs_fgenesh-EGC01013916-abinit-gene-0.1-mRNA-1
EG01Contigs_augustus-EGC01013951-abinit-gene-0.0-mRNA-1	Q3EBM5	Probable aspartic protease At2g35615 OS=Arabidopsis thaliana GN=At2g35615 PE=3 SV=1	41.8605	2e-44	215	447	1	624	87	301	1
EG01Contigs_fgenesh-EGC01013959-abinit-gene-0.1-mRNA-1
EG01Contigs_maker-EGC01013961-snap-gene-0.1-mRNA-1	Q39224	Protein SRG1 OS=Arabidopsis thaliana GN=SRG1 PE=2 SV=1	41.9355	9e-31	155	358	1	459	86	240	1
EG01Contigs_fgenesh-EGC01014324-abinit-gene-0.2-mRNA-1	O64477	G-type lectin S-receptor-like serine/threonine-protein kinase At2g19130 OS=Arabidopsis thaliana GN=At2g19130 PE=2 SV=1	41.0072	5e-56	278	828	1	810	162	436	1
EG01Contigs_fgenesh-EGC01014332-abinit-gene-0.1-mRNA-1	C0LGP4	Probable LRR receptor-like serine/threonine-protein kinase At3g47570 OS=Arabidopsis thaliana GN=At3g47570 PE=1 SV=1	46.0227	1e-33	176	1010	184	711	19	193	1
EG01Contigs_snap-EGC01014345-abinit-gene-0.2-mRNA-1
EG01Contigs_fgenesh-EGC01014398-abinit-gene-0.1-mRNA-1	Q8VZG8	Probable LRR receptor-like serine/threonine-protein kinase At4g08850 OS=Arabidopsis thaliana GN=At4g08850 PE=1 SV=3	46.7647	1e-84	340	1045	1	1020	325	663	1
EG01Contigs_fgenesh-EGC01014526-abinit-gene-0.4-mRNA-1
EG01Contigs_augustus-EGC01014540-abinit-gene-0.0-mRNA-1	P13240	Disease resistance response protein 206 OS=Pisum sativum GN=PI206 PE=2 SV=2	69.9115	4e-42	113	184	4	342	72	184	1
EG01Contigs_fgenesh-EGC01014644-abinit-gene-0.3-mRNA-1	Q75HB1	Fe(2+) transport protein 1 OS=Oryza sativa subsp. japonica GN=IRT1 PE=2 SV=1	79.8246	4e-47	114	374	1	342	261	374	1
EG01Contigs_fgenesh-EGC01014654-abinit-gene-0.1-mRNA-1
EG01Contigs_fgenesh-EGC01014876-abinit-gene-0.3-mRNA-1	Q94ID2	Adenylate isopentenyltransferase 5, chloroplastic OS=Arabidopsis thaliana GN=IPT5 PE=1 SV=2	60.0791	3e-80	253	330	31	780	32	282	1
EG01Contigs_maker-EGC01014882-fgenesh-gene-0.2-mRNA-1
EG01Contigs_maker-EGC01014886-snap-gene-0.1-mRNA-1	O80725	ABC transporter B family member 4 OS=Arabidopsis thaliana GN=ABCB4 PE=1 SV=1	50.3676	4e-67	272	1286	3	806	603	862	3
EG01Contigs_snap-EGC01014900-abinit-gene-0.3-mRNA-1	Q8GX29	F-box/kelch-repeat protein SKIP25 OS=Arabidopsis thaliana GN=SKIP25 PE=1 SV=1	43.5897	8e-35	195	395	2	571	201	391	2
EG01Contigs_fgenesh-EGC01014913-abinit-gene-0.1-mRNA-1	P46607	Homeobox-leucine zipper protein GLABRA 2 OS=Arabidopsis thaliana GN=GL2 PE=2 SV=3	58.9147	3e-35	129	747	1	387	620	746	1
EG01Contigs_maker-EGC01014918-fgenesh-gene-0.2-mRNA-1	Q9FWX7	ABC transporter B family member 11 OS=Arabidopsis thaliana GN=ABCB11 PE=2 SV=1	65.0407	1e-92	246	1278	1	738	179	424	1
EG01Contigs_fgenesh-EGC01014941-abinit-gene-0.1-mRNA-1
EG01Contigs_snap-EGC01015174-abinit-gene-0.2-mRNA-1	O65451	Probable F-box protein At4g22030 OS=Arabidopsis thaliana GN=At4g22030 PE=2 SV=1	48.5294	3e-25	136	626	76	474	80	214	1
EG01Contigs_maker-EGC01015179-snap-gene-0.4-mRNA-1	Q43147	Cytochrome P450 85A1 OS=Solanum lycopersicum GN=CYP85A1 PE=2 SV=1	54.5872	1e-63	218	464	1	654	73	289	1
EG01Contigs_snap-EGC01015305-abinit-gene-0.1-mRNA-1
EG01Contigs_fgenesh-EGC01015315-abinit-gene-0.2-mRNA-1	Q9C8Y3	DELLA protein RGL1 OS=Arabidopsis thaliana GN=RGL1 PE=1 SV=1	30.6709	3e-36	313	511	7	942	144	437	1
EG01Contigs_maker-EGC01015412-snap-gene-0.1-mRNA-1	Q5EAF2	Type I inositol-1,4,5-trisphosphate 5-phosphatase 11 OS=Arabidopsis thaliana GN=At1g47510 PE=2 SV=1	59.0164	2e-36	122	334	1	366	117	234	1
EG01Contigs_maker-EGC01015545-fgenesh-gene-0.3-mRNA-1	P04712	Sucrose synthase 1 OS=Zea mays GN=SH-1 PE=2 SV=1	51.0638	1e-65	235	802	1	705	73	306	1
EG01Contigs_fgenesh-EGC01015552-abinit-gene-0.4-mRNA-1	Q9SIT5	Cation/H(+) antiporter 15 OS=Arabidopsis thaliana GN=CHX15 PE=2 SV=1	45.7516	7e-31	153	821	1	459	649	800	1
EG01Contigs_snap-EGC01015845-abinit-gene-0.2-mRNA-1	B1I4C4	UDP-N-acetylglucosamine--N-acetylmuramyl-(pentapeptide) pyrophosphoryl-undecaprenol N-acetylglucosamine transferase OS=Desulforudis audaxviator (strain MP104C) GN=murG PE=3 SV=1	48.5981	2e-21	107	373	127	447	1	106	1
EG01Contigs_maker-EGC01015848-snap-gene-0.1-mRNA-1	Q0JLC5	Pleiotropic drug resistance protein 3 OS=Oryza sativa subsp. japonica GN=PDR3 PE=2 SV=1	69.8113	4e-30	53	1457	232	372	986	1038	1
EG01Contigs_snap-EGC01015903-abinit-gene-0.1-mRNA-1	Q9LUM1	Protein LURP-one-related 11 OS=Arabidopsis thaliana GN=At3g14260 PE=2 SV=1	40.625	6e-27	160	230	1	465	55	212	1
EG01Contigs_augustus-EGC01015961-abinit-gene-0.0-mRNA-1
EG01Contigs_snap-EGC01016005-abinit-gene-0.1-mRNA-1	Q9S746	Protein HOTHEAD OS=Arabidopsis thaliana GN=HTH PE=1 SV=1	67.3077	1e-36	104	594	1	312	491	594	1
EG01Contigs_augustus-EGC01016099-abinit-gene-0.0-mRNA-1
EG01Contigs_augustus-EGC01016104-abinit-gene-0.0-mRNA-1
EG01Contigs_snap-EGC01016178-abinit-gene-0.2-mRNA-1	Q9S7C9	Putative DNA-binding protein ESCAROLA OS=Arabidopsis thaliana GN=ESC PE=2 SV=1	56	3e-49	175	311	151	657	77	250	1
EG01Contigs_snap-EGC01016180-abinit-gene-0.1-mRNA-1	O23596	Putative glycerol-3-phosphate transporter 4 OS=Arabidopsis thaliana GN=At4g17550 PE=2 SV=2	59.0604	7e-44	149	544	1	381	210	358	1
EG01Contigs_snap-EGC01016192-abinit-gene-0.2-mRNA-1	O65351	Subtilisin-like protease OS=Arabidopsis thaliana GN=ARA12 PE=1 SV=1	45.9834	1e-81	361	757	1	1068	280	640	1
EG01Contigs_snap-EGC01016210-abinit-gene-0.1-mRNA-1
EG01Contigs_maker-EGC01016213-augustus-gene-0.4-mRNA-1
EG01Contigs_fgenesh-EGC01016228-abinit-gene-0.3-mRNA-1	O49399	Pentatricopeptide repeat-containing protein At4g18840 OS=Arabidopsis thaliana GN=PCMP-E101 PE=2 SV=2	35.2941	1e-22	153	545	92	550	146	298	2
EG01Contigs_genemark-EGC01016240-abinit-gene-0.0-mRNA-1
EG01Contigs_fgenesh-EGC01016284-abinit-gene-0.3-mRNA-1
EG01Contigs_fgenesh-EGC01016296-abinit-gene-0.2-mRNA-1	Q9AXM6	Taxane 10-beta-hydroxylase OS=Taxus cuspidata GN=CYP725A1 PE=1 SV=1	34.7826	3e-23	161	497	16	498	14	169	1
EG01Contigs_fgenesh-EGC01016364-abinit-gene-0.1-mRNA-1	P93194	Receptor-like protein kinase OS=Ipomoea nil GN=INRPK1 PE=2 SV=2	35.6923	5e-36	325	1109	3	959	104	405	3
EG01Contigs_fgenesh-EGC01016427-abinit-gene-0.2-mRNA-1	Q9SWH5	Galactoside 2-alpha-L-fucosyltransferase OS=Arabidopsis thaliana GN=FUT1 PE=2 SV=2	56.8465	2e-81	241	558	42	764	95	332	3
EG01Contigs_augustus-EGC01016460-abinit-gene-0.0-mRNA-1	Q8H7N9	E3 ubiquitin-protein ligase Os03g0188200 OS=Oryza sativa subsp. japonica GN=Os03g0188200 PE=2 SV=1	37.2881	2e-21	177	353	112	624	37	202	1
EG01Contigs_fgenesh-EGC01016485-abinit-gene-0.3-mRNA-1	Q3S4A7	Histidine kinase 5 OS=Arabidopsis thaliana GN=AHK5 PE=2 SV=1	47.2803	3e-58	239	922	13	729	2	235	1
EG01Contigs_snap-EGC01016510-abinit-gene-0.1-mRNA-1
EG01Contigs_fgenesh-EGC01016578-abinit-gene-0.1-mRNA-1	P92543	Uncharacterized mitochondrial protein AtMg01110 OS=Arabidopsis thaliana GN=AtMg01110 PE=4 SV=1	51.3514	1e-32	148	251	1	444	88	234	1
EG01Contigs_maker-EGC01016588-fgenesh-gene-0.4-mRNA-1	Q9FX31	Homeobox-leucine zipper protein HDG11 OS=Arabidopsis thaliana GN=HDG11 PE=2 SV=1	58.011	6e-74	181	722	1	543	237	413	1
EG01Contigs_fgenesh-EGC01016590-abinit-gene-0.1-mRNA-1	Q8LFN2	Probable inactive leucine-rich repeat receptor-like protein kinase At3g03770 OS=Arabidopsis thaliana GN=At3g03770 PE=2 SV=1	45.935	1e-53	246	802	22	759	10	243	1
EG01Contigs_maker-EGC01016642-augustus-gene-0.4-mRNA-1	Q9SCZ4	Receptor-like protein kinase FERONIA OS=Arabidopsis thaliana GN=FER PE=1 SV=1	51.8672	2e-63	241	895	7	705	261	501	1
EG01Contigs_fgenesh-EGC01016684-abinit-gene-0.1-mRNA-1
EG01Contigs_augustus-EGC01016742-abinit-gene-0.0-mRNA-1
EG01Contigs_fgenesh-EGC01016816-abinit-gene-0.3-mRNA-1	C0LGR9	Probable LRR receptor-like serine/threonine-protein kinase At4g31250 OS=Arabidopsis thaliana GN=At4g31250 PE=2 SV=1	54.2986	1e-54	221	676	3	650	454	672	3
EG01Contigs_fgenesh-EGC01016976-abinit-gene-0.2-mRNA-1
EG01Contigs_augustus-EGC01016980-abinit-gene-0.0-mRNA-1
EG01Contigs_maker-EGC01017192-fgenesh-gene-0.4-mRNA-1	Q9S836	Auxin transporter-like protein 2 OS=Arabidopsis thaliana GN=LAX2 PE=2 SV=1	85.3333	8e-73	150	483	22	471	3	152	1
EG01Contigs_augustus-EGC01017261-abinit-gene-0.0-mRNA-1
EG01Contigs_augustus-EGC01017336-abinit-gene-0.0-mRNA-1
EG01Contigs_fgenesh-EGC01017347-abinit-gene-0.1-mRNA-1
EG01Contigs_fgenesh-EGC01017384-abinit-gene-0.1-mRNA-1
EG01Contigs_snap-EGC01017390-abinit-gene-0.2-mRNA-1
EG01Contigs_snap-EGC01017414-abinit-gene-0.2-mRNA-1
EG01Contigs_fgenesh-EGC01017496-abinit-gene-0.3-mRNA-1	Q9LMF0	UDP-glycosyltransferase 85A5 OS=Arabidopsis thaliana GN=UGT85A5 PE=2 SV=1	53.6232	6e-59	207	479	1	618	271	477	1
EG01Contigs_snap-EGC01017519-abinit-gene-0.2-mRNA-1	Q9LIG0	Clavaminate synthase-like protein At3g21360 OS=Arabidopsis thaliana GN=At3g21360 PE=1 SV=1	37.931	8e-21	116	330	1	327	216	330	1
EG01Contigs_fgenesh-EGC01017551-abinit-gene-0.1-mRNA-1	Q9SYJ2	Probable glycerol-3-phosphate acyltransferase 3 OS=Arabidopsis thaliana GN=GPAT3 PE=2 SV=1	45.2915	2e-47	223	520	1	663	12	227	1
EG01Contigs_fgenesh-EGC01017609-abinit-gene-0.2-mRNA-1	Q8S983	Auxin response factor 11 OS=Oryza sativa subsp. japonica GN=ARF11 PE=2 SV=1	94.5455	7e-57	110	955	1	327	121	230	1
EG01Contigs_fgenesh-EGC01017634-abinit-gene-0.2-mRNA-1	Q9SVV2	Probable xyloglucan endotransglucosylase/hydrolase protein 26 OS=Arabidopsis thaliana GN=XTH26 PE=2 SV=1	54.8148	3e-40	135	292	5	406	158	292	2
EG01Contigs_maker-EGC01017722-snap-gene-0.5-mRNA-1
EG01Contigs_snap-EGC01017740-abinit-gene-0.2-mRNA-1	C0LGP9	Probable leucine-rich repeat receptor-like protein kinase IMK3 OS=Arabidopsis thaliana GN=IMK3 PE=1 SV=1	70.5556	8e-66	180	784	13	549	402	575	1
EG01Contigs_fgenesh-EGC01017766-abinit-gene-0.1-mRNA-1
EG01Contigs_maker-EGC01017902-snap-gene-0.4-mRNA-1	Q39962	Citrate-binding protein OS=Hevea brasiliensis GN=CBP PE=1 SV=1	52.5974	9e-42	154	238	1	459	70	223	1
EG01Contigs_snap-EGC01017960-abinit-gene-0.2-mRNA-1	P43262	Probable phospholipid-binding lipoprotein mlaA OS=Shigella flexneri GN=mlaA PE=1 SV=1	36.8984	2e-21	187	251	235	786	27	208	1
EG01Contigs_snap-EGC01018008-abinit-gene-0.2-mRNA-1	P22242	Desiccation-related protein PCC13-62 OS=Craterostigma plantagineum PE=2 SV=1	59.8291	7e-33	117	313	4	354	183	299	1
EG01Contigs_snap-EGC01018082-abinit-gene-0.2-mRNA-1	Q9LJN4	Probable beta-D-xylosidase 5 OS=Arabidopsis thaliana GN=BXL5 PE=2 SV=2	58.5106	1e-26	94	781	226	507	39	132	1
EG01Contigs_augustus-EGC01018102-abinit-gene-0.0-mRNA-1
EG01Contigs_maker-EGC01018172-fgenesh-gene-0.3-mRNA-1	Q6F4F5	Cytochrome P450 724B1 OS=Oryza sativa subsp. japonica GN=CYP724B1 PE=1 SV=1	74.5455	5e-67	165	480	2	469	71	235	2
EG01Contigs_snap-EGC01018269-abinit-gene-0.1-mRNA-1	Q9S7I6	LRR receptor-like serine/threonine-protein kinase RPK2 OS=Arabidopsis thaliana GN=RPK2 PE=1 SV=1	51.462	1e-38	171	1151	25	531	132	299	1
EG01Contigs_augustus-EGC01018359-abinit-gene-0.0-mRNA-1
EG01Contigs_augustus-EGC01018376-abinit-gene-0.0-mRNA-1
EG01Contigs_maker-EGC01018450-fgenesh-gene-0.2-mRNA-1	Q5W274	Pleiotropic drug resistance protein 3 OS=Nicotiana tabacum GN=PDR3 PE=2 SV=1	57.5758	1e-54	198	1447	6	470	773	970	3
EG01Contigs_snap-EGC01018461-abinit-gene-0.1-mRNA-1	Q9LFW3	COBRA-like protein 4 OS=Arabidopsis thaliana GN=COBL4 PE=2 SV=2	89.2308	2e-71	130	431	1	390	50	179	1
EG01Contigs_fgenesh-EGC01018470-abinit-gene-0.1-mRNA-1	Q7XJN6	Pentatricopeptide repeat-containing protein At2g40720 OS=Arabidopsis thaliana GN=PCMP-E26 PE=2 SV=1	48.9552	1e-93	335	860	2	1000	385	719	2
EG01Contigs_maker-EGC01018484-snap-gene-0.5-mRNA-1	Q9LYW0	BTB/POZ domain-containing protein At5g03250 OS=Arabidopsis thaliana GN=At5g03250 PE=2 SV=1	56.1983	4e-31	121	592	1	363	468	578	1
EG01Contigs_snap-EGC01018647-abinit-gene-0.1-mRNA-1
EG01Contigs_fgenesh-EGC01018708-abinit-gene-0.3-mRNA-1	Q42540	Ubiquitin-conjugating enzyme E2 7 OS=Arabidopsis thaliana GN=UBC7 PE=2 SV=1	77.7778	3e-46	108	166	1	324	58	165	1
EG01Contigs_augustus-EGC01018748-abinit-gene-0.0-mRNA-1
EG01Contigs_fgenesh-EGC01018760-abinit-gene-0.3-mRNA-1	Q9SFD8	Nuclear transcription factor Y subunit B-9 OS=Arabidopsis thaliana GN=NFYB9 PE=1 SV=2	77.2727	4e-34	88	238	125	388	52	139	2
EG01Contigs_fgenesh-EGC01018900-abinit-gene-0.4-mRNA-1
EG01Contigs_snap-EGC01019026-abinit-gene-0.2-mRNA-1	O64495	Subtilisin-like protease SDD1 OS=Arabidopsis thaliana GN=SDD1 PE=2 SV=1	47.5138	1e-41	181	775	37	552	106	286	1
EG01Contigs_fgenesh-EGC01019059-abinit-gene-0.1-mRNA-1
EG01Contigs_augustus-EGC01019200-abinit-gene-0.0-mRNA-1	Q9FRS6	Leucine-rich repeat receptor-like protein kinase PXL1 OS=Arabidopsis thaliana GN=PXL1 PE=2 SV=1	60.2941	1e-42	136	1029	3	410	900	1029	3
EG01Contigs_maker-EGC01019213-snap-gene-0.4-mRNA-1
EG01Contigs_fgenesh-EGC01019219-abinit-gene-0.1-mRNA-1	Q8W4N3	Ubiquitin carboxyl-terminal hydrolase 2 OS=Arabidopsis thaliana GN=UBP2 PE=1 SV=2	42.1222	2e-58	311	961	67	927	102	405	1
EG01Contigs_augustus-EGC01019268-abinit-gene-0.0-mRNA-1	Q9FJE6	Putative pentatricopeptide repeat-containing protein At5g59900 OS=Arabidopsis thaliana GN=At5g59900 PE=3 SV=1	46.8208	1e-37	173	907	415	930	141	313	1
EG01Contigs_snap-EGC01019293-abinit-gene-0.2-mRNA-1	Q9LJI2	Cation/calcium exchanger 3 OS=Arabidopsis thaliana GN=CCX3 PE=2 SV=1	42.8571	6e-79	392	643	1	1044	226	611	1
EG01Contigs_genemark-EGC01019344-abinit-gene-0.0-mRNA-1
EG01Contigs_snap-EGC01019364-abinit-gene-0.2-mRNA-1	O80624	Probable membrane-associated kinase regulator 4 OS=Arabidopsis thaliana GN=MAKR4 PE=2 SV=1	53.5484	2e-32	155	328	37	477	12	156	1
EG01Contigs_snap-EGC01019445-abinit-gene-0.1-mRNA-1	Q05047	Secologanin synthase OS=Catharanthus roseus GN=CYP72A1 PE=2 SV=1	40.625	1e-28	160	524	25	498	12	170	1
EG01Contigs_fgenesh-EGC01019475-abinit-gene-0.1-mRNA-1	Q9SVG4	Reticuline oxidase-like protein OS=Arabidopsis thaliana GN=At4g20830 PE=1 SV=2	43.6202	1e-77	337	570	4	1008	203	536	1
EG01Contigs_maker-EGC01019580-snap-gene-0.4-mRNA-1	Q8W110	Ferric reduction oxidase 4 OS=Arabidopsis thaliana GN=FRO4 PE=2 SV=1	53.3569	3e-82	283	699	1	825	417	699	1
EG01Contigs_snap-EGC01019747-abinit-gene-0.2-mRNA-1
EG01Contigs_fgenesh-EGC01019750-abinit-gene-0.1-mRNA-1
EG01Contigs_maker-EGC01019768-snap-gene-0.2-mRNA-1	Q0JJD4	Mannan endo-1,4-beta-mannosidase 2 OS=Oryza sativa subsp. japonica GN=MAN2 PE=2 SV=2	74.8428	2e-70	159	445	4	480	64	222	1
EG01Contigs_fgenesh-EGC01019948-abinit-gene-0.1-mRNA-1	O81635	Kinesin-4 OS=Arabidopsis thaliana GN=ATK4 PE=1 SV=2	59.8425	1e-32	127	987	1	378	100	219	1
EG01Contigs_fgenesh-EGC01019983-abinit-gene-0.1-mRNA-1	Q9LRT1	Probably inactive leucine-rich repeat receptor-like protein kinase At3g28040 OS=Arabidopsis thaliana GN=At3g28040 PE=2 SV=1	29.7659	1e-24	299	1016	1	810	225	519	1
EG01Contigs_augustus-EGC01019990-abinit-gene-0.0-mRNA-1	Q5NE24	Nodulation-signaling pathway 2 protein OS=Medicago truncatula GN=NSP2 PE=1 SV=1	44.8905	4e-49	274	508	1	738	6	250	1
EG01Contigs_maker-EGC01020021-fgenesh-gene-0.4-mRNA-1	Q9SUA4	Oligopeptide transporter 5 OS=Arabidopsis thaliana GN=OPT5 PE=2 SV=1	54.2484	1e-41	153	753	1	459	21	173	1
EG01Contigs_augustus-EGC01020049-abinit-gene-0.0-mRNA-1
EG01Contigs_fgenesh-EGC01020132-abinit-gene-0.1-mRNA-1	O65351	Subtilisin-like protease OS=Arabidopsis thaliana GN=ARA12 PE=1 SV=1	60.5505	1e-33	109	757	2	328	466	574	2
EG01Contigs_augustus-EGC01020175-abinit-gene-0.0-mRNA-1	Q9SJT0	Probable receptor-like protein kinase At2g21480 OS=Arabidopsis thaliana GN=At2g21480 PE=2 SV=1	55.3425	1e-112	365	871	19	1095	57	419	1
EG01Contigs_augustus-EGC01020186-abinit-gene-0.0-mRNA-1	O48724	Protein WEAK CHLOROPLAST MOVEMENT UNDER BLUE LIGHT 1 OS=Arabidopsis thaliana GN=WEB1 PE=1 SV=1	52	6e-40	175	807	33	548	637	806	3
EG01Contigs_fgenesh-EGC01020191-abinit-gene-0.2-mRNA-1	Q39214	Disease resistance protein RPM1 OS=Arabidopsis thaliana GN=RPM1 PE=1 SV=1	40.3141	2e-37	191	926	10	576	331	520	1
EG01Contigs_fgenesh-EGC01020192-abinit-gene-0.1-mRNA-1	Q9FJ62	Probable glycerophosphoryl diester phosphodiesterase 1 OS=Arabidopsis thaliana GN=GPDL1 PE=1 SV=1	47.0149	3e-27	134	766	5	406	534	667	2
EG01Contigs_fgenesh-EGC01020209-abinit-gene-0.1-mRNA-1	Q66PF2	Putative UDP-rhamnose:rhamnosyltransferase 1 OS=Fragaria ananassa GN=GT4 PE=2 SV=1	51.6807	9e-64	238	478	1	699	242	476	1
EG01Contigs_fgenesh-EGC01020226-abinit-gene-0.2-mRNA-1	Q9ZWC8	Serine/threonine-protein kinase BRI1-like 1 OS=Arabidopsis thaliana GN=BRL1 PE=1 SV=1	34.593	2e-40	344	1166	1	933	431	768	1
EG01Contigs_augustus-EGC01020252-abinit-gene-0.0-mRNA-1	O82318	Probably inactive leucine-rich repeat receptor-like protein kinase At2g25790 OS=Arabidopsis thaliana GN=At2g25790 PE=1 SV=1	48.0916	4e-22	131	960	19	405	16	140	1
EG01Contigs_snap-EGC01020293-abinit-gene-0.2-mRNA-1
EG01Contigs_fgenesh-EGC01020294-abinit-gene-0.1-mRNA-1
EG01Contigs_maker-EGC01020533-augustus-gene-0.5-mRNA-1	Q00624	L-ascorbate oxidase homolog OS=Brassica napus GN=Bp10 PE=2 SV=1	64.8148	1e-126	324	555	1	969	217	540	1
EG01Contigs_augustus-EGC01020647-abinit-gene-0.0-mRNA-1
EG01Contigs_snap-EGC01020738-abinit-gene-0.2-mRNA-1	Q9FRH3	Putative clathrin assembly protein At1g25240 OS=Arabidopsis thaliana GN=At1g25240 PE=2 SV=1	43.0657	4e-50	274	376	7	810	73	330	1
EG01Contigs_maker-EGC01020742-snap-gene-0.3-mRNA-1	Q9ZVT9	C2 and GRAM domain-containing protein At1g03370 OS=Arabidopsis thaliana GN=At1g03370 PE=2 SV=4	69.9482	3e-78	193	1020	3	581	524	716	3
EG01Contigs_maker-EGC01020747-snap-gene-0.6-mRNA-1	Q0J930	Endoglucanase 13 OS=Oryza sativa subsp. japonica GN=GLU6 PE=2 SV=1	71.7172	1e-82	198	625	7	594	149	346	1
EG01Contigs_snap-EGC01020928-abinit-gene-0.2-mRNA-1	B0RVK6	Xanthan biosynthesis protein xanB OS=Xanthomonas campestris pv. campestris (strain B100) GN=xanB PE=3 SV=1	46.2264	3e-70	318	467	1	948	65	379	1
EG01Contigs_augustus-EGC01021064-abinit-gene-0.0-mRNA-1	Q9LSF1	Serine/threonine-protein kinase OXI1 OS=Arabidopsis thaliana GN=OXI1 PE=1 SV=1	68.75	3e-54	144	421	16	447	228	371	1
EG01Contigs_fgenesh-EGC01021107-abinit-gene-0.1-mRNA-1
EG01Contigs_augustus-EGC01021184-abinit-gene-0.0-mRNA-1	B3LFC0	Probable receptor-like protein kinase At1g33260 OS=Arabidopsis thaliana GN=At1g33260 PE=2 SV=1	46.0784	2e-44	204	349	30	590	136	339	3
EG01Contigs_augustus-EGC01021235-abinit-gene-0.0-mRNA-1	Q9LV60	Cysteine-rich repeat secretory protein 55 OS=Arabidopsis thaliana GN=CRRSP55 PE=2 SV=1	50.4464	1e-58	224	263	6	656	22	245	3
EG01Contigs_snap-EGC01021238-abinit-gene-0.2-mRNA-1	Q03460	Glutamate synthase [NADH], amyloplastic OS=Medicago sativa PE=1 SV=1	74.1379	5e-45	116	2194	4	351	81	193	1
EG01Contigs_maker-EGC01021314-fgenesh-gene-0.4-mRNA-1	P42738	Chorismate mutase, chloroplastic OS=Arabidopsis thaliana GN=CM1 PE=2 SV=3	50	3e-52	192	340	4	570	149	340	1
EG01Contigs_augustus-EGC01021352-abinit-gene-0.0-mRNA-1	Q8GU87	Pleiotropic drug resistance protein 6 OS=Oryza sativa subsp. japonica GN=PDR6 PE=2 SV=3	60.1852	5e-26	108	1426	1	297	1	105	1
EG01Contigs_snap-EGC01021436-abinit-gene-0.1-mRNA-1
EG01Contigs_fgenesh-EGC01021438-abinit-gene-0.1-mRNA-1	Q9SWR3	Methionine S-methyltransferase OS=Wollastonia biflora GN=MMT1 PE=1 SV=1	90.9091	2e-24	55	1088	1	165	95	149	1
EG01Contigs_fgenesh-EGC01021455-abinit-gene-0.2-mRNA-1	Q9SIT7	Pentatricopeptide repeat-containing protein At2g13600 OS=Arabidopsis thaliana GN=PCMP-E76 PE=2 SV=1	43.3824	4e-61	272	697	28	825	355	626	1
EG01Contigs_maker-EGC01021520-snap-gene-0.1-mRNA-1	Q7XTH4	Endoglucanase 11 OS=Oryza sativa subsp. japonica GN=GLU4 PE=2 SV=3	67.6056	4e-52	142	500	1	426	249	390	1
EG01Contigs_augustus-EGC01021564-abinit-gene-0.0-mRNA-1	Q9LRR4	Putative disease resistance RPP13-like protein 1 OS=Arabidopsis thaliana GN=RPPL1 PE=2 SV=1	35.9788	8e-24	189	1054	106	654	39	219	1
EG01Contigs_fgenesh-EGC01021623-abinit-gene-0.1-mRNA-1
EG01Contigs_snap-EGC01021648-abinit-gene-0.2-mRNA-1
EG01Contigs_augustus-EGC01021713-abinit-gene-0.0-mRNA-1	Q7XUW4	Potassium channel KOR2 OS=Oryza sativa subsp. japonica GN=Os04g0445000 PE=2 SV=2	62.1212	6e-45	132	719	19	411	3	134	1
EG01Contigs_snap-EGC01021897-abinit-gene-0.2-mRNA-1	Q9FXA3	Transcription factor bHLH95 OS=Arabidopsis thaliana GN=BHLH95 PE=2 SV=2	38.7283	3e-21	173	308	1	429	103	273	1
EG01Contigs_maker-EGC01021979-snap-gene-0.4-mRNA-1	P46604	Homeobox-leucine zipper protein HAT22 OS=Arabidopsis thaliana GN=HAT22 PE=1 SV=1	72.8261	9e-33	92	278	4	279	152	242	1
EG01Contigs_maker-EGC01022050-augustus-gene-0.3-mRNA-1	Q5N9X2	Laccase-4 OS=Oryza sativa subsp. japonica GN=LAC4 PE=2 SV=1	69.7417	1e-108	271	579	3	797	170	440	3
EG01Contigs_maker-EGC01022129-augustus-gene-0.4-mRNA-1	O80725	ABC transporter B family member 4 OS=Arabidopsis thaliana GN=ABCB4 PE=1 SV=1	74.2739	1e-100	241	1286	4	726	1045	1285	1
EG01Contigs_augustus-EGC01022184-abinit-gene-0.0-mRNA-1	Q8S4W7	DELLA protein GAI1 OS=Vitis vinifera GN=GAI1 PE=2 SV=1	41.4966	2e-56	294	590	127	990	288	576	1
EG01Contigs_fgenesh-EGC01022211-abinit-gene-0.1-mRNA-1
EG01Contigs_augustus-EGC01022234-abinit-gene-0.0-mRNA-1	Q8GYM1	Glutathione S-transferase U22 OS=Arabidopsis thaliana GN=GSTU22 PE=2 SV=1	61.3208	3e-34	106	218	13	327	3	106	1
EG01Contigs_augustus-EGC01022242-abinit-gene-0.0-mRNA-1
EG01Contigs_maker-EGC01022428-fgenesh-gene-0.4-mRNA-1	O64495	Subtilisin-like protease SDD1 OS=Arabidopsis thaliana GN=SDD1 PE=2 SV=1	43.662	7e-56	284	775	7	795	489	770	1
EG01Contigs_fgenesh-EGC01022435-abinit-gene-0.3-mRNA-1
EG01Contigs_augustus-EGC01022458-abinit-gene-0.0-mRNA-1	Q6NKW9	Glucan endo-1,3-beta-glucosidase 8 OS=Arabidopsis thaliana GN=At1g64760 PE=1 SV=2	60.8414	1e-107	309	481	1	915	64	371	1
EG01Contigs_fgenesh-EGC01022468-abinit-gene-0.3-mRNA-1	Q9ZQ99	UDP-glycosyltransferase 73C1 OS=Arabidopsis thaliana GN=UGT73C1 PE=2 SV=1	44.1791	1e-81	335	491	1	999	28	362	1
EG01Contigs_maker-EGC01022493-snap-gene-0.6-mRNA-1	Q03685	Luminal-binding protein 5 OS=Nicotiana tabacum GN=BIP5 PE=2 SV=1	67.2414	2e-36	116	668	1	339	1	112	1
EG01Contigs_fgenesh-EGC01022523-abinit-gene-0.3-mRNA-1	C0LGE4	Probable LRR receptor-like serine/threonine-protein kinase At1g12460 OS=Arabidopsis thaliana GN=At1g12460 PE=1 SV=1	70.0637	4e-58	157	882	2	469	721	877	2
EG01Contigs_maker-EGC01022584-augustus-gene-0.5-mRNA-1	Q42556	ATPase 9, plasma membrane-type OS=Arabidopsis thaliana GN=AHA9 PE=2 SV=2	76	4e-49	125	954	1	375	802	923	1
EG01Contigs_maker-EGC01022656-fgenesh-gene-0.4-mRNA-1	P29675	Pollen-specific protein SF3 OS=Helianthus annuus GN=SF3 PE=2 SV=1	42.6829	5e-36	164	219	1	483	47	196	1
EG01Contigs_fgenesh-EGC01022736-abinit-gene-0.1-mRNA-1	Q9SS60	Pentatricopeptide repeat-containing protein At3g03580 OS=Arabidopsis thaliana GN=PCMP-H23 PE=2 SV=1	30.303	9e-22	165	882	1	495	77	238	1
EG01Contigs_snap-EGC01022982-abinit-gene-0.2-mRNA-1	Q9LXA5	L-type lectin-domain containing receptor kinase IX.1 OS=Arabidopsis thaliana GN=LECRK91 PE=2 SV=1	64.0741	3e-97	270	651	13	813	351	620	1
EG01Contigs_snap-EGC01022994-abinit-gene-0.2-mRNA-1
EG01Contigs_fgenesh-EGC01023100-abinit-gene-0.1-mRNA-1	Q7XA40	Putative disease resistance protein RGA3 OS=Solanum bulbocastanum GN=RGA3 PE=2 SV=2	44.5513	4e-63	312	992	4	924	73	369	1
EG01Contigs_augustus-EGC01023165-abinit-gene-0.0-mRNA-1	O65709	Long-chain-alcohol oxidase FAO4A OS=Arabidopsis thaliana GN=FAO4A PE=2 SV=2	60	1e-117	350	726	1	1047	248	589	1
EG01Contigs_maker-EGC01023180-snap-gene-0.6-mRNA-1	Q9SIT5	Cation/H(+) antiporter 15 OS=Arabidopsis thaliana GN=CHX15 PE=2 SV=1	39.9399	2e-57	333	821	1	888	461	789	1
EG01Contigs_maker-EGC01023411-snap-gene-0.1-mRNA-1	Q9FN04	Amino acid permease 4 OS=Arabidopsis thaliana GN=AAP4 PE=1 SV=1	81.4815	3e-47	108	466	1	324	22	129	1
EG01Contigs_fgenesh-EGC01023427-abinit-gene-0.2-mRNA-1
EG01Contigs_fgenesh-EGC01023430-abinit-gene-0.2-mRNA-1
EG01Contigs_snap-EGC01023479-abinit-gene-0.1-mRNA-1	Q9SS60	Pentatricopeptide repeat-containing protein At3g03580 OS=Arabidopsis thaliana GN=PCMP-H23 PE=2 SV=1	50.6494	7e-37	154	882	205	666	10	162	1
EG01Contigs_fgenesh-EGC01023533-abinit-gene-0.3-mRNA-1	Q93YV6	Serine/threonine protein phosphatase 2A 57 kDa regulatory subunit B' iota isoform OS=Arabidopsis thaliana GN=B'IOTA PE=2 SV=1	56.3218	8e-57	174	500	3	524	211	384	3
EG01Contigs_fgenesh-EGC01023627-abinit-gene-0.2-mRNA-1	Q9SXB6	MLO-like protein 2 OS=Arabidopsis thaliana GN=MLO2 PE=1 SV=1	49.1071	2e-28	112	573	7	336	212	323	1
EG01Contigs_fgenesh-EGC01023652-abinit-gene-0.4-mRNA-1
EG01Contigs_fgenesh-EGC01023654-abinit-gene-0.1-mRNA-1	Q9SIT7	Pentatricopeptide repeat-containing protein At2g13600 OS=Arabidopsis thaliana GN=PCMP-E76 PE=2 SV=1	53.2995	8e-57	197	697	1	591	440	636	1
EG01Contigs_augustus-EGC01023671-abinit-gene-0.0-mRNA-1	Q9FJK3	Agamous-like MADS-box protein AGL80 OS=Arabidopsis thaliana GN=AGL80 PE=1 SV=1	48.3696	6e-42	184	321	1	540	1	184	1
EG01Contigs_fgenesh-EGC01023676-abinit-gene-0.1-mRNA-1	C0LGT6	LRR receptor-like serine/threonine-protein kinase EFR OS=Arabidopsis thaliana GN=EFR PE=1 SV=1	44.4444	7e-63	288	1031	2	862	58	345	2
EG01Contigs_snap-EGC01023681-abinit-gene-0.2-mRNA-1	Q9SIT5	Cation/H(+) antiporter 15 OS=Arabidopsis thaliana GN=CHX15 PE=2 SV=1	36.3636	1e-42	242	821	1	723	100	319	1
EG01Contigs_maker-EGC01023704-snap-gene-0.4-mRNA-1	Q2V4L8	Endoglucanase 3 OS=Arabidopsis thaliana GN=CEL5 PE=2 SV=2	69.5946	3e-56	148	484	1	444	136	283	1
EG01Contigs_snap-EGC01023783-abinit-gene-0.2-mRNA-1	Q9LSJ8	ABC transporter B family member 16 OS=Arabidopsis thaliana GN=ABCB16 PE=2 SV=1	49.6894	6e-41	161	1228	1	483	100	258	1
EG01Contigs_fgenesh-EGC01023879-abinit-gene-0.1-mRNA-1	C0LGS2	Probable LRR receptor-like serine/threonine-protein kinase At4g36180 OS=Arabidopsis thaliana GN=At4g36180 PE=1 SV=1	35.0554	4e-39	271	1136	7	813	474	738	1
EG01Contigs_augustus-EGC01023930-abinit-gene-0.0-mRNA-1	Q6YZ99	Germin-like protein 8-9 OS=Oryza sativa subsp. japonica GN=Os08g0189850 PE=2 SV=1	80.4348	5e-55	138	224	1	411	88	223	1
EG01Contigs_fgenesh-EGC01023989-abinit-gene-0.3-mRNA-1	Q9S746	Protein HOTHEAD OS=Arabidopsis thaliana GN=HTH PE=1 SV=1	55.914	1e-53	186	594	13	567	392	577	1
EG01Contigs_snap-EGC01024117-abinit-gene-0.1-mRNA-1
EG01Contigs_maker-EGC01024130-snap-gene-0.1-mRNA-1	Q10ND7	Laccase-10 OS=Oryza sativa subsp. japonica GN=LAC10 PE=2 SV=1	81.25	3e-54	112	578	1	336	40	151	1
EG01Contigs_augustus-EGC01024136-abinit-gene-0.0-mRNA-1	Q9AR73	Hydroquinone glucosyltransferase OS=Rauvolfia serpentina GN=AS PE=1 SV=1	55.0296	1e-102	338	470	16	1005	66	402	1
EG01Contigs_fgenesh-EGC01024153-abinit-gene-0.1-mRNA-1	Q9C507	Putative pentatricopeptide repeat-containing protein At1g69350, mitochondrial OS=Arabidopsis thaliana GN=PCMP-E66 PE=3 SV=1	45.8746	3e-72	303	787	10	918	196	497	1
EG01Contigs_snap-EGC01024367-abinit-gene-0.1-mRNA-1
EG01Contigs_fgenesh-EGC01024406-abinit-gene-0.1-mRNA-1
EG01Contigs_maker-EGC01024423-snap-gene-0.3-mRNA-1	Q93YS4	ABC transporter G family member 22 OS=Arabidopsis thaliana GN=ABCG22 PE=1 SV=1	67.1875	3e-43	128	751	3	386	162	288	3
EG01Contigs_fgenesh-EGC01024448-abinit-gene-0.2-mRNA-1	Q96449	Meiotic recombination protein DMC1 homolog OS=Glycine max PE=2 SV=1	97.3684	1e-35	76	345	43	270	174	249	1
EG01Contigs_augustus-EGC01024465-abinit-gene-0.0-mRNA-1	Q9SHD0	Zinc finger protein ZAT4 OS=Arabidopsis thaliana GN=ZAT4 PE=2 SV=1	39.8693	4e-21	153	314	412	870	170	301	1
EG01Contigs_fgenesh-EGC01024476-abinit-gene-0.1-mRNA-1	Q3EDF8	Pentatricopeptide repeat-containing protein At1g09900 OS=Arabidopsis thaliana GN=At1g09900 PE=2 SV=1	36.1991	1e-35	221	598	34	696	258	478	1
EG01Contigs_augustus-EGC01024539-abinit-gene-0.0-mRNA-1
EG01Contigs_augustus-EGC01024540-abinit-gene-0.0-mRNA-1
EG01Contigs_fgenesh-EGC01024594-abinit-gene-0.3-mRNA-1	Q9FNB5	ABC transporter G family member 6 OS=Arabidopsis thaliana GN=ABCG6 PE=2 SV=1	66.7954	2e-85	259	727	67	843	37	286	1
EG01Contigs_fgenesh-EGC01024698-abinit-gene-0.3-mRNA-1	Q9SEE4	Pirin-like protein OS=Solanum lycopersicum PE=2 SV=1	59.3985	5e-46	133	291	28	426	159	291	1
EG01Contigs_fgenesh-EGC01024715-abinit-gene-0.2-mRNA-1
EG01Contigs_maker-EGC01024730-fgenesh-gene-0.2-mRNA-1	O80623	Probable receptor-like protein kinase At2g39360 OS=Arabidopsis thaliana GN=At2g39360 PE=1 SV=1	49.2647	2e-33	136	815	4	411	581	707	1
EG01Contigs_augustus-EGC01024814-abinit-gene-0.0-mRNA-1
EG01Contigs_genemark-EGC01024837-abinit-gene-0.1-mRNA-1
EG01Contigs_fgenesh-EGC01024847-abinit-gene-0.1-mRNA-1
EG01Contigs_fgenesh-EGC01024900-abinit-gene-0.2-mRNA-1
EG01Contigs_augustus-EGC01024902-abinit-gene-0.0-mRNA-1
EG01Contigs_fgenesh-EGC01024990-abinit-gene-0.3-mRNA-1	Q9ZPX9	Calcium-binding protein KIC OS=Arabidopsis thaliana GN=KIC PE=1 SV=2	63.3663	3e-30	101	135	22	324	22	122	1
EG01Contigs_snap-EGC01025010-abinit-gene-0.1-mRNA-1
EG01Contigs_fgenesh-EGC01025130-abinit-gene-0.2-mRNA-1
EG01Contigs_fgenesh-EGC01025286-abinit-gene-0.3-mRNA-1	Q9CAR3	SNF1-related protein kinase regulatory subunit gamma-1-like OS=Arabidopsis thaliana GN=CBSCBS2 PE=2 SV=1	50	1e-35	156	447	25	402	14	167	1
EG01Contigs_fgenesh-EGC01025294-abinit-gene-0.1-mRNA-1	Q7XA40	Putative disease resistance protein RGA3 OS=Solanum bulbocastanum GN=RGA3 PE=2 SV=2	36.4286	5e-36	280	992	1	837	559	822	1
EG01Contigs_fgenesh-EGC01025305-abinit-gene-0.1-mRNA-1	Q9SSM2	(R)-mandelonitrile lyase-like OS=Arabidopsis thaliana GN=At1g73050 PE=2 SV=1	68.9024	1e-65	164	552	7	498	41	204	1
EG01Contigs_snap-EGC01025333-abinit-gene-0.2-mRNA-1	P93147	Isoflavone 2'-hydroxylase OS=Glycyrrhiza echinata GN=CYP81E1 PE=1 SV=2	37.8571	4e-22	140	499	19	435	126	265	1
EG01Contigs_fgenesh-EGC01025360-abinit-gene-0.1-mRNA-1	Q06076	Abrin-d OS=Abrus precatorius PE=2 SV=1	44.9275	3e-23	138	528	202	612	6	141	1
EG01Contigs_snap-EGC01025545-abinit-gene-0.2-mRNA-1	Q9SLP4	Chitinase 1 OS=Tulipa bakeri PE=1 SV=1	40.3292	6e-42	243	314	9	713	28	269	3
EG01Contigs_fgenesh-EGC01025645-abinit-gene-0.1-mRNA-1	Q39547	Cucumisin OS=Cucumis melo PE=1 SV=1	52.8926	1e-31	121	731	1	363	33	153	1
EG01Contigs_augustus-EGC01025668-abinit-gene-0.0-mRNA-1
EG01Contigs_fgenesh-EGC01025676-abinit-gene-0.1-mRNA-1	Q9FPQ6	Vegetative cell wall protein gp1 OS=Chlamydomonas reinhardtii GN=GP1 PE=2 SV=1	38.5787	3e-27	197	555	9	575	162	358	-2
EG01Contigs_fgenesh-EGC01025722-abinit-gene-0.1-mRNA-1	Q7XA40	Putative disease resistance protein RGA3 OS=Solanum bulbocastanum GN=RGA3 PE=2 SV=2	39.0335	2e-39	269	992	4	798	365	614	1
EG01Contigs_snap-EGC01025733-abinit-gene-0.1-mRNA-1
EG01Contigs_maker-EGC01025822-snap-gene-0.3-mRNA-1	O23826	125 kDa kinesin-related protein OS=Nicotiana tabacum GN=TKRP125 PE=1 SV=1	89.3491	9e-82	169	1006	1	507	61	228	1
EG01Contigs_snap-EGC01025837-abinit-gene-0.1-mRNA-1
EG01Contigs_fgenesh-EGC01025867-abinit-gene-0.1-mRNA-1
EG01Contigs_snap-EGC01025903-abinit-gene-0.2-mRNA-1	D4AEP7	Albumin-2 OS=Lathyrus sativus PE=1 SV=2	58.1197	1e-34	117	227	1	351	22	138	1
EG01Contigs_augustus-EGC01026047-abinit-gene-0.0-mRNA-1	Q9FNB5	ABC transporter G family member 6 OS=Arabidopsis thaliana GN=ABCG6 PE=2 SV=1	76.2048	1e-141	332	727	1	981	180	511	1
EG01Contigs_snap-EGC01026057-abinit-gene-0.2-mRNA-1
EG01Contigs_fgenesh-EGC01026220-abinit-gene-0.2-mRNA-1
EG01Contigs_augustus-EGC01026269-abinit-gene-0.0-mRNA-1
EG01Contigs_snap-EGC01026292-abinit-gene-0.2-mRNA-1	Q9FLV4	G-type lectin S-receptor-like serine/threonine-protein kinase At5g24080 OS=Arabidopsis thaliana GN=At5g24080 PE=2 SV=1	47.2477	2e-46	218	872	96	737	497	712	3
EG01Contigs_augustus-EGC01026323-abinit-gene-0.0-mRNA-1	Q8RX29	RING-H2 finger protein ATL70 OS=Arabidopsis thaliana GN=ATL70 PE=2 SV=1	51.4451	2e-43	173	217	1	495	38	200	1
EG01Contigs_fgenesh-EGC01026408-abinit-gene-0.1-mRNA-1	Q9CAL8	Proline-rich receptor-like protein kinase PERK13 OS=Arabidopsis thaliana GN=PERK13 PE=2 SV=1	44.6281	6e-21	121	710	27	386	446	566	3
EG01Contigs_snap-EGC01026528-abinit-gene-0.2-mRNA-1
EG01Contigs_snap-EGC01026609-abinit-gene-0.1-mRNA-1
EG01Contigs_fgenesh-EGC01026637-abinit-gene-0.1-mRNA-1	Q84MA9	Inactive leucine-rich repeat receptor-like serine/threonine-protein kinase At1g60630 OS=Arabidopsis thaliana GN=At1g60630 PE=2 SV=1	32.1705	4e-24	258	652	52	750	8	253	1
EG01Contigs_augustus-EGC01026657-abinit-gene-0.0-mRNA-1
EG01Contigs_maker-EGC01026687-snap-gene-0.3-mRNA-1	Q9M066	3-epi-6-deoxocathasterone 23-monooxygenase OS=Arabidopsis thaliana GN=ROT3 PE=2 SV=3	50.6329	1e-35	158	524	1	468	263	405	1
EG01Contigs_maker-EGC01026988-snap-gene-0.1-mRNA-1	P93312	Uncharacterized tatC-like protein ymf16 OS=Arabidopsis thaliana GN=YMF16 PE=2 SV=2	81.2121	7e-67	165	280	1	483	103	267	1
EG01Contigs_snap-EGC01027135-abinit-gene-0.2-mRNA-1
EG01Contigs_snap-EGC01027168-abinit-gene-0.2-mRNA-1	P29496	Minichromosome maintenance protein 5 OS=Saccharomyces cerevisiae (strain ATCC 204508 / S288c) GN=MCM5 PE=1 SV=1	76.5152	1e-48	132	775	1	387	460	591	1
EG01Contigs_augustus-EGC01027293-abinit-gene-0.0-mRNA-1	Q9C6W5	ABC transporter G family member 14 OS=Arabidopsis thaliana GN=ABCG14 PE=2 SV=1	58.4158	6e-64	202	648	1	606	441	642	1
EG01Contigs_maker-EGC01027377-fgenesh-gene-0.3-mRNA-1	Q9LS95	Putative proline-rich receptor-like protein kinase PERK6 OS=Arabidopsis thaliana GN=PERK6 PE=2 SV=2	77.4834	1e-61	151	700	3	455	454	603	3
EG01Contigs_snap-EGC01027386-abinit-gene-0.1-mRNA-1
EG01Contigs_snap-EGC01027399-abinit-gene-0.1-mRNA-1
EG01Contigs_maker-EGC01027578-augustus-gene-0.5-mRNA-1	Q9ZUI0	Putative leucine-rich repeat receptor-like serine/threonine-protein kinase At2g24130 OS=Arabidopsis thaliana GN=At2g24130 PE=2 SV=1	64	1e-64	200	980	88	675	646	845	1
EG01Contigs_fgenesh-EGC01027635-abinit-gene-0.2-mRNA-1	Q9FWX2	NAC domain-containing protein 7 OS=Arabidopsis thaliana GN=NAC007 PE=2 SV=2	80.8989	3e-41	89	395	6	272	56	144	3
EG01Contigs_fgenesh-EGC01027652-abinit-gene-0.1-mRNA-1	Q0WPZ6	Pentatricopeptide repeat-containing protein At2g17140 OS=Arabidopsis thaliana GN=At2g17140 PE=2 SV=1	63.1783	1e-95	258	874	4	777	348	605	1
EG01Contigs_snap-EGC01027673-abinit-gene-0.3-mRNA-1
EG01Contigs_fgenesh-EGC01027682-abinit-gene-0.1-mRNA-1
EG01Contigs_augustus-EGC01027730-abinit-gene-0.0-mRNA-1
EG01Contigs_snap-EGC01027762-abinit-gene-0.2-mRNA-1	Q7EZW6	Cellulose synthase-like protein D3 OS=Oryza sativa subsp. japonica GN=CSLD3 PE=2 SV=2	80.1282	8e-67	156	1147	25	471	5	160	1
EG01Contigs_snap-EGC01027927-abinit-gene-0.2-mRNA-1	Q9MAT6	High mobility group B protein 15 OS=Arabidopsis thaliana GN=HMGB15 PE=2 SV=1	46.281	4e-25	121	448	7	336	242	362	1
EG01Contigs_snap-EGC01027949-abinit-gene-0.2-mRNA-1
EG01Contigs_maker-EGC01027960-snap-gene-0.3-mRNA-1	O64781	G-type lectin S-receptor-like serine/threonine-protein kinase At1g61390 OS=Arabidopsis thaliana GN=At1g61390 PE=2 SV=1	63.7931	2e-36	116	831	128	475	490	605	2
EG01Contigs_snap-EGC01028011-abinit-gene-0.2-mRNA-1
EG01Contigs_augustus-EGC01028191-abinit-gene-0.0-mRNA-1
EG01Contigs_augustus-EGC01028407-abinit-gene-0.0-mRNA-1	Q8LPK2	ABC transporter B family member 2 OS=Arabidopsis thaliana GN=ABCB2 PE=1 SV=3	80	1e-65	150	1273	1	450	203	352	1
EG01Contigs_maker-EGC01028603-fgenesh-gene-0.3-mRNA-1	Q69T58	Homeobox-leucine zipper protein ROC8 OS=Oryza sativa subsp. japonica GN=ROC8 PE=2 SV=2	59.7938	3e-56	194	710	1	561	134	322	1
EG01Contigs_augustus-EGC01028641-abinit-gene-0.0-mRNA-1	Q9MAG8	Putative pentatricopeptide repeat-containing protein At1g53330 OS=Arabidopsis thaliana GN=At1g53330 PE=3 SV=1	46.9231	7e-30	130	471	1	390	1	129	1
EG01Contigs_snap-EGC01028707-abinit-gene-0.2-mRNA-1
EG01Contigs_fgenesh-EGC01028723-abinit-gene-0.2-mRNA-1	Q39202	G-type lectin S-receptor-like serine/threonine-protein kinase RLK1 OS=Arabidopsis thaliana GN=RLK1 PE=2 SV=2	57.3529	1e-40	136	832	43	444	539	674	1
EG01Contigs_fgenesh-EGC01028769-abinit-gene-0.3-mRNA-1	Q7XVA8	Putative ripening-related protein 1 OS=Oryza sativa subsp. japonica GN=Os04g0364800 PE=3 SV=2	60.6383	5e-57	188	183	1	558	3	182	1
EG01Contigs_fgenesh-EGC01028825-abinit-gene-0.1-mRNA-1
EG01Contigs_maker-EGC01028991-snap-gene-0.3-mRNA-1	Q8GXT3	Transcription factor bHLH123 OS=Arabidopsis thaliana GN=BHLH123 PE=2 SV=1	48.6726	3e-22	113	454	1	339	367	454	1
EG01Contigs_fgenesh-EGC01029079-abinit-gene-0.1-mRNA-1	Q9XIL5	Pentatricopeptide repeat-containing protein At2g15820 OS=Arabidopsis thaliana GN=At2g15820 PE=2 SV=3	61.0619	1e-34	113	849	1	339	712	823	1
EG01Contigs_fgenesh-EGC01029179-abinit-gene-0.2-mRNA-1	Q9CAN3	Scarecrow-like protein 28 OS=Arabidopsis thaliana GN=SCL28 PE=2 SV=1	64.6465	1e-106	297	658	3	887	284	579	3
EG01Contigs_maker-EGC01029211-snap-gene-0.3-mRNA-1
EG01Contigs_augustus-EGC01029267-abinit-gene-0.0-mRNA-1	Q42799	Cytochrome P450 93A2 OS=Glycine max GN=CYP93A2 PE=2 SV=1	46.9091	3e-67	275	502	58	879	27	294	1
EG01Contigs_fgenesh-EGC01029377-abinit-gene-0.1-mRNA-1
EG01Contigs_fgenesh-EGC01029462-abinit-gene-0.2-mRNA-1	Q9T048	Disease resistance protein At4g27190 OS=Arabidopsis thaliana GN=At4g27190 PE=2 SV=1	37.9433	1e-47	282	985	40	879	197	475	1
EG01Contigs_snap-EGC01029574-abinit-gene-0.3-mRNA-1	P81898	Peptide-N4-(N-acetyl-beta-glucosaminyl)asparagine amidase A OS=Prunus dulcis PE=1 SV=2	37.8947	8e-34	190	571	16	585	226	412	1
EG01Contigs_fgenesh-EGC01029687-abinit-gene-0.1-mRNA-1	C0LGP4	Probable LRR receptor-like serine/threonine-protein kinase At3g47570 OS=Arabidopsis thaliana GN=At3g47570 PE=1 SV=1	48.4496	3e-59	258	1010	4	735	531	784	1
EG01Contigs_fgenesh-EGC01029730-abinit-gene-0.3-mRNA-1
EG01Contigs_fgenesh-EGC01029832-abinit-gene-0.1-mRNA-1
EG01Contigs_fgenesh-EGC01029916-abinit-gene-0.2-mRNA-1	Q766C2	Aspartic proteinase nepenthesin-2 OS=Nepenthes gracilis GN=nep2 PE=1 SV=1	40.7407	5e-30	216	438	1	633	227	435	1
EG01Contigs_maker-EGC01029930-fgenesh-gene-0.4-mRNA-1	Q5QMT0	Beta-glucosidase 1 OS=Oryza sativa subsp. japonica GN=BGLU1 PE=2 SV=1	78.4	1e-56	125	516	1	375	392	516	1
EG01Contigs_fgenesh-EGC01029933-abinit-gene-0.1-mRNA-1	P92543	Uncharacterized mitochondrial protein AtMg01110 OS=Arabidopsis thaliana GN=AtMg01110 PE=4 SV=1	42.6752	1e-23	157	251	160	606	1	150	1
EG01Contigs_maker-EGC01029963-snap-gene-0.3-mRNA-1	Q94AH9	rRNA 2'-O-methyltransferase fibrillarin 2 OS=Arabidopsis thaliana GN=FIB2 PE=1 SV=2	48.5437	7e-30	103	320	3	299	23	111	3
EG01Contigs_fgenesh-EGC01030002-abinit-gene-0.3-mRNA-1	P98188	Cytochrome P450 94A2 OS=Vicia sativa GN=CYP94A2 PE=2 SV=1	44.4015	2e-53	259	513	4	735	259	510	1
EG01Contigs_augustus-EGC01030077-abinit-gene-0.0-mRNA-1	Q9SS60	Pentatricopeptide repeat-containing protein At3g03580 OS=Arabidopsis thaliana GN=PCMP-H23 PE=2 SV=1	35.9447	1e-28	217	882	49	696	12	220	1
EG01Contigs_augustus-EGC01030370-abinit-gene-0.0-mRNA-1
EG01Contigs_snap-EGC01030394-abinit-gene-0.1-mRNA-1
EG01Contigs_snap-EGC01030436-abinit-gene-0.1-mRNA-1	Q9SS83	Pentatricopeptide repeat-containing protein At3g09040, mitochondrial OS=Arabidopsis thaliana GN=PCMP-E88 PE=2 SV=1	47.9532	1e-42	171	1028	88	600	97	266	1
EG01Contigs_augustus-EGC01030504-abinit-gene-0.0-mRNA-1
EG01Contigs_maker-EGC01030695-fgenesh-gene-0.3-mRNA-1	Q56YU0	Aldehyde dehydrogenase family 2 member C4 OS=Arabidopsis thaliana GN=ALDH2C4 PE=1 SV=2	64.8649	1e-39	111	501	1	333	391	501	1
EG01Contigs_fgenesh-EGC01030745-abinit-gene-0.2-mRNA-1	Q7XA42	Putative disease resistance protein RGA1 OS=Solanum bulbocastanum GN=RGA1 PE=2 SV=2	43.0279	7e-59	251	979	1	747	105	352	1
EG01Contigs_snap-EGC01030839-abinit-gene-0.1-mRNA-1	P13240	Disease resistance response protein 206 OS=Pisum sativum GN=PI206 PE=2 SV=2	70.7317	9e-30	82	184	1	246	87	168	1
EG01Contigs_fgenesh-EGC01030860-abinit-gene-0.1-mRNA-1	Q9LRR5	Putative disease resistance protein At3g14460 OS=Arabidopsis thaliana GN=At3g14460 PE=2 SV=1	34.3234	1e-34	303	1424	1	867	330	624	1
EG01Contigs_snap-EGC01030890-abinit-gene-0.2-mRNA-1
EG01Contigs_fgenesh-EGC01030982-abinit-gene-0.1-mRNA-1
EG01Contigs_snap-EGC01031103-abinit-gene-0.2-mRNA-1	A7NY33	Peroxidase 4 OS=Vitis vinifera GN=GSVIVT00023967001 PE=1 SV=1	56.9149	7e-54	188	321	1	555	137	321	1
EG01Contigs_snap-EGC01031110-abinit-gene-0.2-mRNA-1
EG01Contigs_fgenesh-EGC01031133-abinit-gene-0.1-mRNA-1
EG01Contigs_snap-EGC01031166-abinit-gene-0.3-mRNA-1	Q9M1E1	Probable nitrate excretion transporter 2 OS=Arabidopsis thaliana GN=At3g45660 PE=2 SV=1	52.7523	3e-59	218	557	16	669	294	510	1
EG01Contigs_fgenesh-EGC01031232-abinit-gene-0.3-mRNA-1
EG01Contigs_fgenesh-EGC01031285-abinit-gene-0.3-mRNA-1
EG01Contigs_maker-EGC01031388-augustus-gene-0.2-mRNA-1	Q0DTM7	Cyclin-J18-like OS=Oryza sativa subsp. japonica GN=Os03g0237900 PE=3 SV=2	69.6	1e-46	125	261	28	402	97	221	1
EG01Contigs_genemark-EGC01031398-abinit-gene-0.0-mRNA-1	P10978	Retrovirus-related Pol polyprotein from transposon TNT 1-94 OS=Nicotiana tabacum PE=2 SV=1	42.6136	9e-36	176	1328	1	513	47	221	1
EG01Contigs_snap-EGC01031724-abinit-gene-0.1-mRNA-1
EG01Contigs_fgenesh-EGC01031768-abinit-gene-0.1-mRNA-1	P92543	Uncharacterized mitochondrial protein AtMg01110 OS=Arabidopsis thaliana GN=AtMg01110 PE=4 SV=1	50	2e-40	186	251	1	558	51	234	1
EG01Contigs_fgenesh-EGC01031829-abinit-gene-0.1-mRNA-1	O65924	Putative leucine-rich repeat receptor-like protein kinase At2g19210 OS=Arabidopsis thaliana GN=At2g19210 PE=2 SV=1	41.4013	1e-30	157	881	13	480	51	204	1
EG01Contigs_fgenesh-EGC01031869-abinit-gene-0.2-mRNA-1
EG01Contigs_snap-EGC01031955-abinit-gene-0.2-mRNA-1	P81898	Peptide-N4-(N-acetyl-beta-glucosaminyl)asparagine amidase A OS=Prunus dulcis PE=1 SV=2	36.5079	2e-23	189	571	10	573	17	198	1
EG01Contigs_fgenesh-EGC01032038-abinit-gene-0.1-mRNA-1
EG01Contigs_maker-EGC01032105-snap-gene-0.4-mRNA-1	Q68Y52	Rac-like GTP-binding protein 2 OS=Oryza sativa subsp. japonica GN=RAC2 PE=2 SV=1	71.5596	2e-37	109	214	1	318	101	203	1
EG01Contigs_fgenesh-EGC01032151-abinit-gene-0.1-mRNA-1	Q9FMF6	Pentatricopeptide repeat-containing protein At5g64320, mitochondrial OS=Arabidopsis thaliana GN=At5g64320 PE=2 SV=1	46.3415	1e-63	246	730	1	732	278	523	1
EG01Contigs_snap-EGC01032157-abinit-gene-0.1-mRNA-1
EG01Contigs_fgenesh-EGC01032200-abinit-gene-0.3-mRNA-1
EG01Contigs_augustus-EGC01032245-abinit-gene-0.0-mRNA-1
EG01Contigs_fgenesh-EGC01032265-abinit-gene-0.1-mRNA-1
EG01Contigs_augustus-EGC01032322-abinit-gene-0.0-mRNA-1	Q9FFR9	Cation/H(+) antiporter 18 OS=Arabidopsis thaliana GN=CHX18 PE=2 SV=1	76.7544	7e-95	228	810	2	682	174	401	2
EG01Contigs_fgenesh-EGC01032401-abinit-gene-0.1-mRNA-1
EG01Contigs_fgenesh-EGC01032418-abinit-gene-0.1-mRNA-1
EG01Contigs_snap-EGC01032614-abinit-gene-0.3-mRNA-1	Q9P4Z1	E3 ubiquitin-protein ligase TOM1-like OS=Neurospora crassa (strain ATCC 24698 / 74-OR23-1A / CBS 708.71 / DSM 1257 / FGSC 987) GN=B11B22.010 PE=3 SV=3	46.89	1e-42	209	4026	4	600	3112	3319	1
EG01Contigs_augustus-EGC01032737-abinit-gene-0.0-mRNA-1	Q9MA95	Putative pentatricopeptide repeat-containing protein At3g05240 OS=Arabidopsis thaliana GN=PCMP-E82 PE=3 SV=2	47.0588	7e-59	238	565	7	702	21	258	1
EG01Contigs_genemark-EGC01032765-abinit-gene-0.0-mRNA-1
EG01Contigs_maker-EGC01032787-augustus-gene-0.4-mRNA-1	P0CI03	Putative peptide/nitrate transporter At2g37900 OS=Arabidopsis thaliana GN=At2g37900 PE=2 SV=1	58.8235	4e-53	170	575	1	510	51	197	1
EG01Contigs_maker-EGC01032805-augustus-gene-0.5-mRNA-1	Q6K5Q0	Putative germin-like protein 2-1 OS=Oryza sativa subsp. japonica GN=Os02g0491600 PE=3 SV=1	75.7732	8e-81	194	216	18	599	8	201	3
EG01Contigs_snap-EGC01032814-abinit-gene-0.2-mRNA-1	Q7FAE1	Momilactone A synthase OS=Oryza sativa subsp. japonica GN=Os04g0179200 PE=2 SV=1	41.4508	3e-32	193	274	28	495	24	216	1
EG01Contigs_fgenesh-EGC01032958-abinit-gene-0.2-mRNA-1
EG01Contigs_fgenesh-EGC01032962-abinit-gene-0.1-mRNA-1
EG01Contigs_genemark-EGC01033086-abinit-gene-0.0-mRNA-1
EG01Contigs_fgenesh-EGC01033133-abinit-gene-0.1-mRNA-1
EG01Contigs_fgenesh-EGC01033134-abinit-gene-0.1-mRNA-1
EG01Contigs_snap-EGC01033153-abinit-gene-0.1-mRNA-1
EG01Contigs_fgenesh-EGC01033280-abinit-gene-0.1-mRNA-1
EG01Contigs_fgenesh-EGC01033317-abinit-gene-0.1-mRNA-1	P0C8Q2	Pentatricopeptide repeat-containing protein At4g19191, mitochondrial OS=Arabidopsis thaliana GN=PCMP-E1 PE=2 SV=1	53.0075	8e-78	266	654	4	798	371	636	1
EG01Contigs_snap-EGC01033348-abinit-gene-0.2-mRNA-1
EG01Contigs_augustus-EGC01033399-abinit-gene-0.0-mRNA-1	Q9FLV4	G-type lectin S-receptor-like serine/threonine-protein kinase At5g24080 OS=Arabidopsis thaliana GN=At5g24080 PE=2 SV=1	47.8495	2e-41	186	872	49	591	512	696	1
EG01Contigs_fgenesh-EGC01033418-abinit-gene-0.1-mRNA-1
EG01Contigs_fgenesh-EGC01033524-abinit-gene-0.3-mRNA-1	Q9FHR3	Putative pentatricopeptide repeat-containing protein At5g37570 OS=Arabidopsis thaliana GN=PCMP-E37 PE=3 SV=1	39.6396	5e-46	222	550	1	666	100	321	1
EG01Contigs_genemark-EGC01033530-abinit-gene-0.0-mRNA-1
EG01Contigs_fgenesh-EGC01033647-abinit-gene-0.3-mRNA-1
EG01Contigs_snap-EGC01033697-abinit-gene-0.2-mRNA-1
EG01Contigs_fgenesh-EGC01033917-abinit-gene-0.1-mRNA-1	Q7XBQ9	Disease resistance protein RGA2 OS=Solanum bulbocastanum GN=RGA2 PE=1 SV=1	40.3727	1e-21	161	970	46	525	816	968	1
EG01Contigs_snap-EGC01033928-abinit-gene-0.2-mRNA-1
EG01Contigs_fgenesh-EGC01034331-abinit-gene-0.3-mRNA-1	Q9FIT2	Putative non-specific lipid-transfer protein 14 OS=Arabidopsis thaliana GN=LTP14 PE=3 SV=2	46.729	9e-23	107	120	31	351	11	116	1
EG01Contigs_snap-EGC01034408-abinit-gene-0.2-mRNA-1
EG01Contigs_genemark-EGC01034436-abinit-gene-0.0-mRNA-1
EG01Contigs_snap-EGC01034586-abinit-gene-0.1-mRNA-1	Q39547	Cucumisin OS=Cucumis melo PE=1 SV=1	44.186	1e-23	129	731	1	387	605	731	1
EG01Contigs_augustus-EGC01034624-abinit-gene-0.0-mRNA-1	Q6K609	Glutaredoxin-C3 OS=Oryza sativa subsp. japonica GN=GRXC3 PE=2 SV=1	71.8519	4e-46	135	135	1	378	1	135	1
EG01Contigs_snap-EGC01034626-abinit-gene-0.1-mRNA-1
EG01Contigs_snap-EGC01034706-abinit-gene-0.1-mRNA-1	O04251	BRCT domain-containing protein At4g02110 OS=Arabidopsis thaliana GN=At4g02110 PE=1 SV=2	69.0722	6e-37	97	1293	1	291	1193	1288	1
EG01Contigs_snap-EGC01034844-abinit-gene-0.1-mRNA-1
EG01Contigs_snap-EGC01034865-abinit-gene-0.3-mRNA-1
EG01Contigs_augustus-EGC01034903-abinit-gene-0.0-mRNA-1
EG01Contigs_maker-EGC01034906-snap-gene-0.1-mRNA-1	Q0D9C7	Cyclin-B2-2 OS=Oryza sativa subsp. japonica GN=CYCB2-2 PE=1 SV=1	78.4314	1e-44	102	419	4	309	313	414	1
EG01Contigs_maker-EGC01034940-augustus-gene-0.5-mRNA-1	A7QEU4	Peroxidase 5 OS=Vitis vinifera GN=GSVIVT00037159001 PE=1 SV=2	60.8434	5e-54	166	329	1	498	11	176	1
EG01Contigs_maker-EGC01035074-fgenesh-gene-0.2-mRNA-1
EG01Contigs_augustus-EGC01035078-abinit-gene-0.0-mRNA-1	O65351	Subtilisin-like protease OS=Arabidopsis thaliana GN=ARA12 PE=1 SV=1	43.6975	3e-43	238	757	4	678	520	755	1
EG01Contigs_augustus-EGC01035132-abinit-gene-0.0-mRNA-1
EG01Contigs_snap-EGC01035172-abinit-gene-0.2-mRNA-1	Q9SGS5	Uncharacterized protein At1g76070 OS=Arabidopsis thaliana GN=At1g76070 PE=1 SV=1	35.7143	9e-24	224	272	46	600	57	270	1
EG01Contigs_snap-EGC01035279-abinit-gene-0.2-mRNA-1
EG01Contigs_snap-EGC01035294-abinit-gene-0.2-mRNA-1	O64495	Subtilisin-like protease SDD1 OS=Arabidopsis thaliana GN=SDD1 PE=2 SV=1	53.271	4e-56	214	775	2	634	499	709	2
EG01Contigs_augustus-EGC01035459-abinit-gene-0.0-mRNA-1	O48766	Endoglucanase 11 OS=Arabidopsis thaliana GN=At2g32990 PE=2 SV=1	68.125	9e-62	160	525	1	480	351	510	1
EG01Contigs_fgenesh-EGC01035486-abinit-gene-0.4-mRNA-1
EG01Contigs_maker-EGC01035492-fgenesh-gene-0.3-mRNA-1	Q75HB1	Fe(2+) transport protein 1 OS=Oryza sativa subsp. japonica GN=IRT1 PE=2 SV=1	79.0909	1e-44	110	374	1	330	265	374	1
EG01Contigs_fgenesh-EGC01035520-abinit-gene-0.1-mRNA-1
EG01Contigs_fgenesh-EGC01035563-abinit-gene-0.3-mRNA-1	Q55911	Uncharacterized N-acetyltransferase ycf52-like OS=Synechocystis sp. (strain ATCC 27184 / PCC 6803 / N-1) GN=sll0286 PE=3 SV=1	44.2748	5e-24	131	171	190	582	40	168	1
EG01Contigs_snap-EGC01035586-abinit-gene-0.2-mRNA-1
EG01Contigs_augustus-EGC01035612-abinit-gene-0.0-mRNA-1	O49312	Putative flavin-containing monooxygenase YUCCA7 OS=Arabidopsis thaliana GN=YUC7 PE=2 SV=1	53.9326	1e-44	178	431	10	543	31	184	1
EG01Contigs_snap-EGC01035637-abinit-gene-0.2-mRNA-1	Q9AV71	Cellulose synthase A catalytic subunit 7 [UDP-forming] OS=Oryza sativa subsp. japonica GN=CESA7 PE=2 SV=1	66.6667	3e-53	153	1063	1	393	554	706	1
EG01Contigs_snap-EGC01035730-abinit-gene-0.2-mRNA-1
EG01Contigs_genemark-EGC01035771-abinit-gene-0.1-mRNA-1	Q9LSK8	Pentatricopeptide repeat-containing protein At3g18020 OS=Arabidopsis thaliana GN=At3g18020 PE=2 SV=1	42.1053	2e-28	133	688	7	321	158	290	1
EG01Contigs_augustus-EGC01035860-abinit-gene-0.0-mRNA-1
EG01Contigs_fgenesh-EGC01035913-abinit-gene-0.1-mRNA-1	Q9LT96	Probable leucine-rich repeat receptor-like protein kinase At5g49770 OS=Arabidopsis thaliana GN=At5g49770 PE=2 SV=1	60.6299	2e-39	127	946	2	379	147	273	2
EG01Contigs_maker-EGC01035916-snap-gene-0.6-mRNA-1	P42731	Polyadenylate-binding protein 2 OS=Arabidopsis thaliana GN=PAB2 PE=1 SV=1	52.381	2e-26	105	629	7	321	89	193	1
EG01Contigs_augustus-EGC01036028-abinit-gene-0.0-mRNA-1	Q9LYT5	Probable pectinesterase/pectinesterase inhibitor 35 OS=Arabidopsis thaliana GN=PME35 PE=2 SV=1	60.3175	1e-33	126	529	6	380	187	310	3
EG01Contigs_snap-EGC01036120-abinit-gene-0.2-mRNA-1	Q9SIT5	Cation/H(+) antiporter 15 OS=Arabidopsis thaliana GN=CHX15 PE=2 SV=1	41.7391	7e-25	115	821	4	348	37	151	1
EG01Contigs_augustus-EGC01036121-abinit-gene-0.0-mRNA-1
EG01Contigs_fgenesh-EGC01036155-abinit-gene-0.3-mRNA-1	O80437	Glycerol-3-phosphate acyltransferase 6 OS=Arabidopsis thaliana GN=GPAT6 PE=1 SV=1	70.4918	3e-45	122	501	3	359	91	212	3
EG01Contigs_fgenesh-EGC01036188-abinit-gene-0.2-mRNA-1	Q8VDM6	Heterogeneous nuclear ribonucleoprotein U-like protein 1 OS=Mus musculus GN=Hnrnpul1 PE=1 SV=1	38.843	8e-35	242	859	1	687	223	441	1
EG01Contigs_augustus-EGC01036366-abinit-gene-0.0-mRNA-1	Q9M0G7	Leucine-rich repeat receptor-like protein kinase PXL2 OS=Arabidopsis thaliana GN=PXL2 PE=2 SV=1	72.6744	2e-67	172	1013	1	513	707	875	1
EG01Contigs_snap-EGC01036376-abinit-gene-0.2-mRNA-1
EG01Contigs_augustus-EGC01036388-abinit-gene-0.0-mRNA-1	P30986	Reticuline oxidase OS=Eschscholzia californica GN=BBE1 PE=1 SV=1	42.0213	2e-39	188	538	4	558	333	519	1
EG01Contigs_fgenesh-EGC01036464-abinit-gene-0.1-mRNA-1	Q40066	Serpin-ZX OS=Hordeum vulgare GN=PAZX PE=1 SV=1	50.7042	2e-52	213	398	1	633	171	379	1
EG01Contigs_augustus-EGC01036470-abinit-gene-0.0-mRNA-1
EG01Contigs_snap-EGC01036496-abinit-gene-0.1-mRNA-1
EG01Contigs_snap-EGC01036511-abinit-gene-0.2-mRNA-1	O64495	Subtilisin-like protease SDD1 OS=Arabidopsis thaliana GN=SDD1 PE=2 SV=1	46.9231	1e-57	260	775	13	723	98	357	1
EG01Contigs_maker-EGC01036519-fgenesh-gene-0.3-mRNA-1	Q9LR47	Type I inositol-1,4,5-trisphosphate 5-phosphatase CVP2 OS=Arabidopsis thaliana GN=CVP2 PE=1 SV=2	59.5506	8e-28	89	617	72	338	410	493	3
EG01Contigs_fgenesh-EGC01036552-abinit-gene-0.1-mRNA-1	Q9LHP4	Receptor-like protein kinase 2 OS=Arabidopsis thaliana GN=RCH2 PE=1 SV=1	45.509	8e-33	167	1141	43	543	266	431	1
EG01Contigs_fgenesh-EGC01036591-abinit-gene-0.3-mRNA-1
EG01Contigs_fgenesh-EGC01036673-abinit-gene-0.3-mRNA-1
EG01Contigs_snap-EGC01036733-abinit-gene-0.3-mRNA-1	Q9FZ36	Mitogen-activated protein kinase kinase kinase 2 OS=Arabidopsis thaliana GN=ANP2 PE=2 SV=1	37.5566	1e-32	221	651	2	631	71	283	2
EG01Contigs_snap-EGC01036851-abinit-gene-0.2-mRNA-1	Q9SCZ4	Receptor-like protein kinase FERONIA OS=Arabidopsis thaliana GN=FER PE=1 SV=1	49.6454	1e-24	141	895	10	420	9	143	1
EG01Contigs_maker-EGC01037041-snap-gene-0.1-mRNA-1	Q9ZUF7	Protein LURP-one-related 6 OS=Arabidopsis thaliana GN=At2g05910 PE=2 SV=1	60.3448	3e-34	116	191	25	369	4	119	1
EG01Contigs_augustus-EGC01037373-abinit-gene-0.0-mRNA-1
EG01Contigs_augustus-EGC01037390-abinit-gene-0.0-mRNA-1
EG01Contigs_genemark-EGC01037616-abinit-gene-0.1-mRNA-1
EG01Contigs_augustus-EGC01037640-abinit-gene-0.0-mRNA-1
EG01Contigs_snap-EGC01037704-abinit-gene-0.2-mRNA-1
EG01Contigs_fgenesh-EGC01037806-abinit-gene-0.3-mRNA-1	P92990	Probable polygalacturonase non-catalytic subunit JP650 OS=Arabidopsis thaliana GN=JP650 PE=2 SV=2	52.0548	1e-60	219	626	4	657	219	434	1
EG01Contigs_augustus-EGC01037878-abinit-gene-0.0-mRNA-1	A7QEU4	Peroxidase 5 OS=Vitis vinifera GN=GSVIVT00037159001 PE=1 SV=2	49.3902	7e-38	164	329	2	493	169	328	2
EG01Contigs_fgenesh-EGC01037880-abinit-gene-0.1-mRNA-1
EG01Contigs_fgenesh-EGC01037905-abinit-gene-0.2-mRNA-1	Q93XK2	Stachyose synthase OS=Pisum sativum GN=STS1 PE=1 SV=1	64.5161	1e-45	124	853	1	372	667	790	1
EG01Contigs_augustus-EGC01037924-abinit-gene-0.0-mRNA-1	O49859	Cytochrome P450 82A4 OS=Glycine max GN=CYP82A4 PE=2 SV=1	45.2174	2e-53	230	525	8	688	74	299	2
EG01Contigs_maker-EGC01038033-fgenesh-gene-0.4-mRNA-1	Q9FZ87	Indole-3-acetic acid-amido synthetase GH3.17 OS=Arabidopsis thaliana GN=GH3.17 PE=1 SV=1	61.6541	5e-44	133	609	4	396	1	133	1
EG01Contigs_augustus-EGC01038272-abinit-gene-0.0-mRNA-1	Q9LPV5	High affinity nitrate transporter 2.5 OS=Arabidopsis thaliana GN=NRT2.5 PE=2 SV=1	68.8525	2e-45	122	502	14	379	252	373	2
EG01Contigs_maker-EGC01038295-snap-gene-0.2-mRNA-1	C0LGE4	Probable LRR receptor-like serine/threonine-protein kinase At1g12460 OS=Arabidopsis thaliana GN=At1g12460 PE=1 SV=1	53.1915	2e-49	188	882	1	564	235	421	1
EG01Contigs_maker-EGC01038341-fgenesh-gene-0.3-mRNA-1
EG01Contigs_maker-EGC01038426-snap-gene-0.4-mRNA-1	Q8RXN0	ABC transporter G family member 11 OS=Arabidopsis thaliana GN=ABCG11 PE=1 SV=1	49.2537	3e-27	134	703	1	360	283	415	1
EG01Contigs_snap-EGC01038847-abinit-gene-0.1-mRNA-1	Q3E8W4	Receptor-like protein kinase ANXUR2 OS=Arabidopsis thaliana GN=ANX2 PE=2 SV=1	63.6905	9e-53	168	858	13	516	423	586	1
EG01Contigs_augustus-EGC01038899-abinit-gene-0.0-mRNA-1	O49404	BES1/BZR1 homolog protein 3 OS=Arabidopsis thaliana GN=BEH3 PE=1 SV=1	63.1579	2e-23	76	284	106	333	6	81	1
EG01Contigs_augustus-EGC01038916-abinit-gene-0.0-mRNA-1
EG01Contigs_fgenesh-EGC01038949-abinit-gene-0.1-mRNA-1
EG01Contigs_snap-EGC01038983-abinit-gene-0.2-mRNA-1	Q9LD83	Guard cell S-type anion channel SLAC1 OS=Arabidopsis thaliana GN=SLAC1 PE=1 SV=1	59.1716	1e-45	169	556	28	531	71	236	1
EG01Contigs_augustus-EGC01039066-abinit-gene-0.0-mRNA-1
EG01Contigs_snap-EGC01039250-abinit-gene-0.1-mRNA-1	Q9M156	UDP-glycosyltransferase 72B1 OS=Arabidopsis thaliana GN=UGT72B1 PE=1 SV=1	60.5839	5e-45	137	480	1	411	331	467	1
EG01Contigs_maker-EGC01039254-snap-gene-0.1-mRNA-1	O81078	Glutamate receptor 2.9 OS=Arabidopsis thaliana GN=GLR2.9 PE=2 SV=1	56.7568	2e-45	148	940	37	477	513	660	1
EG01Contigs_maker-EGC01039356-augustus-gene-0.3-mRNA-1	Q96511	Peroxidase 69 OS=Arabidopsis thaliana GN=PER69 PE=1 SV=1	55.9322	4e-30	118	331	13	366	80	196	1
EG01Contigs_maker-EGC01039447-snap-gene-0.1-mRNA-1	Q8W4I4	Potassium transporter 6 OS=Arabidopsis thaliana GN=POT6 PE=2 SV=1	71.4286	9e-39	98	782	18	311	202	299	3
EG01Contigs_snap-EGC01039635-abinit-gene-0.2-mRNA-1
EG01Contigs_fgenesh-EGC01039663-abinit-gene-0.1-mRNA-1
EG01Contigs_fgenesh-EGC01039791-abinit-gene-0.3-mRNA-1	Q9LPT1	Probably inactive leucine-rich repeat receptor-like protein kinase At1g50610 OS=Arabidopsis thaliana GN=At1g50610 PE=2 SV=1	62.2642	3e-34	106	686	124	441	356	461	1
EG01Contigs_fgenesh-EGC01039811-abinit-gene-0.3-mRNA-1
EG01Contigs_snap-EGC01039938-abinit-gene-0.2-mRNA-1
EG01Contigs_snap-EGC01040089-abinit-gene-0.1-mRNA-1
EG01Contigs_fgenesh-EGC01040118-abinit-gene-0.3-mRNA-1
EG01Contigs_snap-EGC01040135-abinit-gene-0.1-mRNA-1
EG01Contigs_fgenesh-EGC01040145-abinit-gene-0.1-mRNA-1
EG01Contigs_snap-EGC01040153-abinit-gene-0.1-mRNA-1
EG01Contigs_snap-EGC01040315-abinit-gene-0.1-mRNA-1	O82380	Pentatricopeptide repeat-containing protein At2g29760, chloroplastic OS=Arabidopsis thaliana GN=PCMP-H33 PE=2 SV=1	48.3607	6e-29	122	738	1	366	492	613	1
EG01Contigs_fgenesh-EGC01040354-abinit-gene-0.1-mRNA-1	Q9C866	Pentatricopeptide repeat-containing protein At1g31430 OS=Arabidopsis thaliana GN=PCMP-E55 PE=2 SV=1	52.451	9e-62	204	570	1	612	264	467	1
EG01Contigs_snap-EGC01040416-abinit-gene-0.1-mRNA-1	O64495	Subtilisin-like protease SDD1 OS=Arabidopsis thaliana GN=SDD1 PE=2 SV=1	42.3469	1e-32	196	775	19	534	48	243	1
EG01Contigs_snap-EGC01040493-abinit-gene-0.2-mRNA-1
EG01Contigs_snap-EGC01040788-abinit-gene-0.2-mRNA-1	Q39224	Protein SRG1 OS=Arabidopsis thaliana GN=SRG1 PE=2 SV=1	38.8535	2e-28	157	358	1	471	96	252	1
EG01Contigs_fgenesh-EGC01040801-abinit-gene-0.3-mRNA-1
EG01Contigs_fgenesh-EGC01040956-abinit-gene-0.2-mRNA-1	Q9M0M2	ABC transporter B family member 9 OS=Arabidopsis thaliana GN=ABCB9 PE=2 SV=1	79.3548	2e-65	155	1323	1	465	1065	1219	1
EG01Contigs_fgenesh-EGC01041068-abinit-gene-0.3-mRNA-1	O81081	Laccase-2 OS=Arabidopsis thaliana GN=LAC2 PE=2 SV=1	69.4915	6e-41	118	573	1	354	212	328	1
EG01Contigs_fgenesh-EGC01041224-abinit-gene-0.3-mRNA-1
EG01Contigs_snap-EGC01041260-abinit-gene-0.1-mRNA-1
EG01Contigs_snap-EGC01041268-abinit-gene-0.1-mRNA-1
EG01Contigs_snap-EGC01041365-abinit-gene-0.1-mRNA-1	Q9LP03	Pentatricopeptide repeat-containing protein At1g43980, mitochondrial OS=Arabidopsis thaliana GN=PCMP-E58 PE=2 SV=1	42.9688	6e-24	128	633	1	384	108	235	1
EG01Contigs_snap-EGC01041458-abinit-gene-0.2-mRNA-1
EG01Contigs_fgenesh-EGC01041463-abinit-gene-0.3-mRNA-1	O23522	Phospholipase A1-Ibeta2, chloroplastic OS=Arabidopsis thaliana GN=At4g16820 PE=1 SV=1	63.2911	2e-52	158	601	1	474	215	370	1
EG01Contigs_augustus-EGC01042054-abinit-gene-0.0-mRNA-1
EG01Contigs_snap-EGC01042170-abinit-gene-0.2-mRNA-1
EG01Contigs_snap-EGC01042286-abinit-gene-0.2-mRNA-1
EG01Contigs_fgenesh-EGC01042406-abinit-gene-0.1-mRNA-1	Q9ZVM9	Probable serine/threonine-protein kinase At1g54610 OS=Arabidopsis thaliana GN=At1g54610 PE=1 SV=1	70.7547	1e-41	106	572	1	318	219	324	1

## Sheet: EO
	BLAST vs Swissprot database
Predicted gene transcript name	Hit Accession	Hit Description	% Identity	E-Value	Match Length	Hit Length	Query Start	Query End	Hit Start	Hit End	Query Frame
EO01Contigs_augustus-EOC01000012-abinit-gene-0.0-mRNA-1
EO01Contigs_fgenesh-EOC01000022-abinit-gene-0.1-mRNA-1
EO01Contigs_maker-EOC01000046-fgenesh-gene-0.4-mRNA-1	Q9CAC1	Endoglucanase 8 OS=Arabidopsis thaliana GN=CEL1 PE=2 SV=1	55.9524	8e-77	252	492	1	744	237	488	1
EO01Contigs_fgenesh-EOC01000054-abinit-gene-0.1-mRNA-1	Q39214	Disease resistance protein RPM1 OS=Arabidopsis thaliana GN=RPM1 PE=1 SV=1	37.9205	1e-104	654	926	1	1938	282	923	1
EO01Contigs_maker-EOC01000132-fgenesh-gene-0.4-mRNA-1	Q0JKM9	Mannan endo-1,4-beta-mannosidase 1 OS=Oryza sativa subsp. japonica GN=MAN1 PE=2 SV=2	63.8462	3e-92	260	432	10	768	8	267	1
EO01Contigs_fgenesh-EOC01000148-abinit-gene-0.2-mRNA-1	Q9SIT7	Pentatricopeptide repeat-containing protein At2g13600 OS=Arabidopsis thaliana GN=PCMP-E76 PE=2 SV=1	45.7711	7e-49	201	697	1	603	464	664	1
EO01Contigs_maker-EOC01000155-fgenesh-gene-0.3-mRNA-1	P13983	Extensin OS=Nicotiana tabacum GN=HRGPNT3 PE=2 SV=1	41.7476	2e-33	206	620	172	753	308	496	1
EO01Contigs_maker-EOC01000331-snap-gene-0.5-mRNA-1	Q3YJS9	Patatin-3-Kuras 1 OS=Solanum tuberosum GN=pat3-k1 PE=1 SV=1	46.6667	2e-29	150	374	19	465	165	308	1
EO01Contigs_maker-EOC01000365-snap-gene-0.1-mRNA-1	Q37680	NADH-ubiquinone oxidoreductase chain 5 OS=Triticum aestivum GN=ND5 PE=3 SV=1	91.1864	1e-144	295	670	1	855	126	420	1
EO01Contigs_maker-EOC01000380-snap-gene-0.4-mRNA-1	Q9FFR9	Cation/H(+) antiporter 18 OS=Arabidopsis thaliana GN=CHX18 PE=2 SV=1	77.9292	1e-160	367	810	1	1101	66	432	1
EO01Contigs_maker-EOC01000433-snap-gene-0.2-mRNA-1	Q04647	Probable cytochrome c biosynthesis protein OS=Daucus carota PE=2 SV=1	87.2247	0	454	579	1	1326	127	579	1
EO01Contigs_fgenesh-EOC01000445-abinit-gene-0.1-mRNA-1
EO01Contigs_fgenesh-EOC01000447-abinit-gene-0.1-mRNA-1	Q9LP24	Probable leucine-rich repeat receptor-like protein kinase At1g35710 OS=Arabidopsis thaliana GN=At1g35710 PE=2 SV=1	41.4545	4e-53	275	1120	4	756	88	362	1
EO01Contigs_fgenesh-EOC01000471-abinit-gene-0.3-mRNA-1	Q9M644	Ethylene-responsive transcription factor LEP OS=Arabidopsis thaliana GN=LEP PE=2 SV=1	42.8571	3e-34	224	211	151	807	18	201	1
EO01Contigs_fgenesh-EOC01000482-abinit-gene-0.2-mRNA-1	Q04647	Probable cytochrome c biosynthesis protein OS=Daucus carota PE=2 SV=1	89.1026	4e-72	156	579	3	464	278	432	-2
EO01Contigs_augustus-EOC01000496-abinit-gene-0.0-mRNA-1
EO01Contigs_snap-EOC01000503-abinit-gene-0.2-mRNA-1
EO01Contigs_augustus-EOC01000508-abinit-gene-0.0-mRNA-1	Q9LN01	Pentatricopeptide repeat-containing protein At1g08070 OS=Arabidopsis thaliana GN=PCMP-H12 PE=2 SV=1	32.5758	3e-37	264	741	22	780	7	269	1
EO01Contigs_maker-EOC01000525-snap-gene-0.6-mRNA-1	Q9M3A3	Protein ABIL2 OS=Arabidopsis thaliana GN=ABIL2 PE=1 SV=1	73.6842	2e-43	114	312	25	366	24	137	1
EO01Contigs_fgenesh-EOC01000530-abinit-gene-0.3-mRNA-1	Q9SG02	RNA-dependent RNA polymerase 6 OS=Arabidopsis thaliana GN=RDR6 PE=1 SV=1	53.8462	5e-60	208	1196	1	621	1	202	1
EO01Contigs_fgenesh-EOC01000556-abinit-gene-0.1-mRNA-1	Q5PP26	Piriformospora indica-insensitive protein 2 OS=Arabidopsis thaliana GN=PII-2 PE=2 SV=1	53.605	8e-86	319	424	10	957	76	389	1
EO01Contigs_snap-EOC01000566-abinit-gene-0.2-mRNA-1	Q9VCY8	ADIPOR-like receptor CG5315 OS=Drosophila melanogaster GN=CG5315 PE=2 SV=2	46.1538	1e-40	182	444	196	732	240	419	1
EO01Contigs_fgenesh-EOC01000607-abinit-gene-0.2-mRNA-1
EO01Contigs_fgenesh-EOC01000629-abinit-gene-0.2-mRNA-1	P13983	Extensin OS=Nicotiana tabacum GN=HRGPNT3 PE=2 SV=1	42.3581	4e-37	229	620	102	713	282	504	3
EO01Contigs_maker-EOC01000665-snap-gene-0.2-mRNA-1	Q84MC2	Cytokinin riboside 5'-monophosphate phosphoribohydrolase LOG8 OS=Arabidopsis thaliana GN=LOG8 PE=1 SV=1	66.6667	8e-35	105	216	25	339	1	98	1
EO01Contigs_augustus-EOC01000667-abinit-gene-0.0-mRNA-1	Q9M8M5	Ethylene-responsive transcription factor ERF084 OS=Arabidopsis thaliana GN=ERF084 PE=2 SV=1	56.8182	4e-31	132	256	85	459	61	182	1
EO01Contigs_snap-EOC01000688-abinit-gene-0.3-mRNA-1
EO01Contigs_maker-EOC01000713-snap-gene-0.4-mRNA-1	B1Q3J6	DNA (cytosine-5)-methyltransferase 1B OS=Oryza sativa subsp. japonica GN=MET1B PE=2 SV=1	70.5085	1e-123	295	1529	3	887	1114	1401	3
EO01Contigs_fgenesh-EOC01000729-abinit-gene-0.2-mRNA-1
EO01Contigs_fgenesh-EOC01000741-abinit-gene-0.1-mRNA-1
EO01Contigs_fgenesh-EOC01000762-abinit-gene-0.3-mRNA-1	Q42540	Ubiquitin-conjugating enzyme E2 7 OS=Arabidopsis thaliana GN=UBC7 PE=2 SV=1	75.4601	9e-71	163	166	13	501	3	165	1
EO01Contigs_snap-EOC01000771-abinit-gene-0.2-mRNA-1	Q9XID3	G-type lectin S-receptor-like serine/threonine-protein kinase At1g34300 OS=Arabidopsis thaliana GN=At1g34300 PE=1 SV=1	47.8261	5e-71	299	829	70	954	472	768	1
EO01Contigs_maker-EOC01000783-fgenesh-gene-0.4-mRNA-1	Q0JKM9	Mannan endo-1,4-beta-mannosidase 1 OS=Oryza sativa subsp. japonica GN=MAN1 PE=2 SV=2	57.7143	6e-54	175	432	10	519	8	182	1
EO01Contigs_maker-EOC01000788-fgenesh-gene-0.4-mRNA-1	Q9FIY7	Putative SWI/SNF-related matrix-associated actin-dependent regulator of chromatin subfamily A member 3-like 3 OS=Arabidopsis thaliana GN=At5g43530 PE=3 SV=1	77.9141	1e-144	326	1277	1	969	953	1277	1
EO01Contigs_fgenesh-EOC01000803-abinit-gene-0.1-mRNA-1
EO01Contigs_fgenesh-EOC01000824-abinit-gene-0.1-mRNA-1	Q7XA40	Putative disease resistance protein RGA3 OS=Solanum bulbocastanum GN=RGA3 PE=2 SV=2	36.1775	3e-37	293	992	1	876	559	835	1
EO01Contigs_maker-EOC01000873-snap-gene-0.1-mRNA-1	Q67ID9	NAD(P)H-quinone oxidoreductase subunit 2, chloroplastic OS=Sisyrinchium montanum GN=ndhB PE=3 SV=2	89.0351	1e-103	228	510	1	669	186	412	1
EO01Contigs_fgenesh-EOC01000904-abinit-gene-0.1-mRNA-1
EO01Contigs_maker-EOC01000934-snap-gene-0.6-mRNA-1	Q9S746	Protein HOTHEAD OS=Arabidopsis thaliana GN=HTH PE=1 SV=1	62.1019	1e-110	314	594	4	942	276	588	1
EO01Contigs_fgenesh-EOC01000938-abinit-gene-0.1-mRNA-1	A6MMJ2	ATP synthase subunit alpha, chloroplastic OS=Dioscorea elephantipes GN=atpA PE=3 SV=1	97.351	0	453	507	1	1359	1	453	1
EO01Contigs_fgenesh-EOC01000952-abinit-gene-0.1-mRNA-1	Q9SV26	Pentatricopeptide repeat-containing protein At4g01030, mitochondrial OS=Arabidopsis thaliana GN=PCMP-H65 PE=2 SV=2	60.5691	3e-88	246	768	1	738	523	768	1
EO01Contigs_fgenesh-EOC01000998-abinit-gene-0.2-mRNA-1
EO01Contigs_fgenesh-EOC01001029-abinit-gene-0.1-mRNA-1
EO01Contigs_maker-EOC01001060-snap-gene-0.1-mRNA-1	Q8L9Y3	Two-component response regulator ARR14 OS=Arabidopsis thaliana GN=ARR14 PE=1 SV=2	34.1176	2e-23	170	382	112	603	80	249	1
EO01Contigs_snap-EOC01001114-abinit-gene-0.3-mRNA-1	C0LGR3	Probable LRR receptor-like serine/threonine-protein kinase At4g26540 OS=Arabidopsis thaliana GN=At4g26540 PE=1 SV=1	64.0449	1e-164	445	1091	4	1335	278	721	1
EO01Contigs_snap-EOC01001154-abinit-gene-0.1-mRNA-1
EO01Contigs_fgenesh-EOC01001158-abinit-gene-0.4-mRNA-1
EO01Contigs_fgenesh-EOC01001174-abinit-gene-0.1-mRNA-1	Q3E6Q1	Pentatricopeptide repeat-containing protein At1g11290 OS=Arabidopsis thaliana GN=PCMP-H40 PE=2 SV=1	37.6344	1e-51	279	809	10	846	154	432	1
EO01Contigs_augustus-EOC01001177-abinit-gene-0.0-mRNA-1
EO01Contigs_snap-EOC01001181-abinit-gene-0.4-mRNA-1
EO01Contigs_augustus-EOC01001185-abinit-gene-0.0-mRNA-1	A5JTQ2	Beta-xylosidase/alpha-L-arabinofuranosidase 1 (Fragment) OS=Medicago sativa subsp. varia GN=Xyl1 PE=1 SV=1	44.186	2e-79	387	774	1	1047	332	703	1
EO01Contigs_snap-EOC01001234-abinit-gene-0.2-mRNA-1	Q00808	Vegetative incompatibility protein HET-E-1 OS=Podospora anserina GN=HET-E1 PE=4 SV=1	27.2222	1e-26	360	1356	73	1107	833	1162	1
EO01Contigs_genemark-EOC01001242-abinit-gene-0.0-mRNA-1
EO01Contigs_fgenesh-EOC01001252-abinit-gene-0.2-mRNA-1	Q9CAN3	Scarecrow-like protein 28 OS=Arabidopsis thaliana GN=SCL28 PE=2 SV=1	50.4219	1e-116	474	658	58	1434	104	570	1
EO01Contigs_maker-EOC01001267-snap-gene-0.2-mRNA-1	Q9FJ45	GDSL esterase/lipase At5g45910 OS=Arabidopsis thaliana GN=At5g45910 PE=2 SV=1	44.4043	3e-57	277	372	1	810	1	267	1
EO01Contigs_fgenesh-EOC01001273-abinit-gene-0.2-mRNA-1
EO01Contigs_augustus-EOC01001326-abinit-gene-0.0-mRNA-1	Q9SD53	UPF0481 protein At3g47200 OS=Arabidopsis thaliana GN=At3g47200 PE=1 SV=1	37.5	5e-28	184	476	169	708	278	461	1
EO01Contigs_fgenesh-EOC01001372-abinit-gene-0.1-mRNA-1	Q2L8Z1	ATP synthase subunit alpha, chloroplastic OS=Gossypium hirsutum GN=atpA PE=3 SV=1	97.2093	0	430	507	1	1290	1	430	1
EO01Contigs_augustus-EOC01001387-abinit-gene-0.0-mRNA-1	Q9LLL8	Xylem serine proteinase 1 OS=Arabidopsis thaliana GN=XSP1 PE=2 SV=1	51.0067	9e-37	149	749	1	426	203	350	1
EO01Contigs_maker-EOC01001393-snap-gene-0.4-mRNA-1	Q40062	2'-deoxymugineic-acid 2'-dioxygenase OS=Hordeum vulgare GN=IDS3 PE=1 SV=3	50	9e-25	108	339	16	336	146	253	1
EO01Contigs_maker-EOC01001410-snap-gene-0.4-mRNA-1
EO01Contigs_fgenesh-EOC01001420-abinit-gene-0.3-mRNA-1	Q8RZB5	Probable calcium-binding protein CML10 OS=Oryza sativa subsp. japonica GN=CML10 PE=2 SV=1	53.1429	7e-42	175	185	34	519	10	182	1
EO01Contigs_genemark-EOC01001481-abinit-gene-0.1-mRNA-1
EO01Contigs_augustus-EOC01001601-abinit-gene-0.0-mRNA-1
EO01Contigs_maker-EOC01001635-snap-gene-0.1-mRNA-1	Q09FR3	NAD(P)H-quinone oxidoreductase subunit 5, chloroplastic OS=Nandina domestica GN=ndhF PE=3 SV=1	83.8951	1e-124	267	741	13	813	187	447	1
EO01Contigs_snap-EOC01001656-abinit-gene-0.1-mRNA-1
EO01Contigs_augustus-EOC01001682-abinit-gene-0.0-mRNA-1	Q9AR73	Hydroquinone glucosyltransferase OS=Rauvolfia serpentina GN=AS PE=1 SV=1	54.5455	1e-135	451	470	1	1338	15	463	1
EO01Contigs_snap-EOC01001740-abinit-gene-0.3-mRNA-1	O65351	Subtilisin-like protease OS=Arabidopsis thaliana GN=ARA12 PE=1 SV=1	45.098	5e-78	357	757	16	1029	76	431	1
EO01Contigs_maker-EOC01001752-fgenesh-gene-0.4-mRNA-1	Q8VZ59	Flavin-containing monooxygenase YUCCA6 OS=Arabidopsis thaliana GN=YUC6 PE=2 SV=1	68.1564	6e-67	179	417	1	537	231	409	1
EO01Contigs_snap-EOC01001763-abinit-gene-0.2-mRNA-1
EO01Contigs_maker-EOC01001807-snap-gene-0.6-mRNA-1	Q8GWP0	Transcription factor MYB39 OS=Arabidopsis thaliana GN=MYB39 PE=2 SV=1	61.7486	2e-60	183	360	1	531	1	179	1
EO01Contigs_maker-EOC01001824-snap-gene-0.4-mRNA-1
EO01Contigs_snap-EOC01001826-abinit-gene-0.3-mRNA-1	Q9LZW3	U-box domain-containing protein 16 OS=Arabidopsis thaliana GN=PUB16 PE=2 SV=1	32.7791	4e-51	421	674	1	1230	5	381	1
EO01Contigs_fgenesh-EOC01001834-abinit-gene-0.2-mRNA-1	Q39202	G-type lectin S-receptor-like serine/threonine-protein kinase RLK1 OS=Arabidopsis thaliana GN=RLK1 PE=2 SV=2	31.6109	2e-26	329	832	19	939	223	530	1
EO01Contigs_snap-EOC01001902-abinit-gene-0.1-mRNA-1
EO01Contigs_maker-EOC01001987-snap-gene-0.6-mRNA-1	A6YIH8	Premnaspirodiene oxygenase OS=Hyoscyamus muticus GN=CYP71D55 PE=1 SV=1	53.4535	1e-103	333	502	7	1002	165	497	1
EO01Contigs_maker-EOC01002003-snap-gene-0.4-mRNA-1	Q336P2	Homeobox-leucine zipper protein ROC3 OS=Oryza sativa subsp. japonica GN=ROC3 PE=2 SV=1	53.3019	7e-49	212	882	1	621	361	536	1
EO01Contigs_fgenesh-EOC01002016-abinit-gene-0.1-mRNA-1	Q9XI37	SNF1-related protein kinase regulatory subunit gamma-like PV42a OS=Arabidopsis thaliana GN=PV42A PE=1 SV=1	53.3333	9e-23	105	352	1	303	140	244	1
EO01Contigs_maker-EOC01002063-snap-gene-0.1-mRNA-1	Q9SLH7	Peroxidase 20 OS=Arabidopsis thaliana GN=PER20 PE=2 SV=1	61.194	4e-39	134	336	22	423	6	139	1
EO01Contigs_fgenesh-EOC01002100-abinit-gene-0.1-mRNA-1
EO01Contigs_snap-EOC01002118-abinit-gene-0.2-mRNA-1
EO01Contigs_augustus-EOC01002167-abinit-gene-0.0-mRNA-1
EO01Contigs_maker-EOC01002249-fgenesh-gene-0.3-mRNA-1	Q9STM6	GDSL esterase/lipase At3g48460 OS=Arabidopsis thaliana GN=At3g48460 PE=2 SV=1	54.2484	9e-41	153	381	2	439	67	214	2
EO01Contigs_genemark-EOC01002344-abinit-gene-0.1-mRNA-1
EO01Contigs_maker-EOC01002354-snap-gene-0.3-mRNA-1	Q5XF57	Probable receptor-like serine/threonine-protein kinase At5g57670 OS=Arabidopsis thaliana GN=At5g57670 PE=2 SV=1	57.1429	3e-81	245	579	1	735	284	528	1
EO01Contigs_fgenesh-EOC01002373-abinit-gene-0.3-mRNA-1	Q5N9X2	Laccase-4 OS=Oryza sativa subsp. japonica GN=LAC4 PE=2 SV=1	76.0684	1e-106	234	579	1	702	351	579	1
EO01Contigs_snap-EOC01002421-abinit-gene-0.2-mRNA-1
EO01Contigs_augustus-EOC01002441-abinit-gene-0.0-mRNA-1
EO01Contigs_fgenesh-EOC01002512-abinit-gene-0.3-mRNA-1	Q94JF3	Germin-like protein 1-2 OS=Oryza sativa subsp. japonica GN=Os01g0705100 PE=2 SV=1	52.8455	6e-32	123	224	1	369	99	221	1
EO01Contigs_fgenesh-EOC01002534-abinit-gene-0.1-mRNA-1
EO01Contigs_fgenesh-EOC01002545-abinit-gene-0.1-mRNA-1
EO01Contigs_maker-EOC01002564-snap-gene-0.1-mRNA-1	Q9M462	Glucose-1-phosphate adenylyltransferase small subunit, chloroplastic OS=Brassica napus GN=AGPS1 PE=2 SV=1	61.7021	5e-26	94	520	1	276	145	238	1
EO01Contigs_snap-EOC01002579-abinit-gene-0.2-mRNA-1	Q0JH50	Gibberellin 20 oxidase 2 OS=Oryza sativa subsp. japonica GN=20ox2 PE=1 SV=1	52.3179	6e-39	151	389	91	540	36	186	1
EO01Contigs_maker-EOC01002637-snap-gene-0.2-mRNA-1
EO01Contigs_fgenesh-EOC01002826-abinit-gene-0.2-mRNA-1	Q9FEP7	Sulfate transporter 1.3 OS=Arabidopsis thaliana GN=SULTR1;3 PE=2 SV=1	56.3636	5e-28	110	656	7	336	6	110	1
EO01Contigs_fgenesh-EOC01002855-abinit-gene-0.3-mRNA-1	Q9LES3	ABSCISIC ACID-INSENSITIVE 5-like protein 2 OS=Arabidopsis thaliana GN=DPBF3 PE=1 SV=1	38.29	2e-36	269	297	52	822	18	271	1
EO01Contigs_maker-EOC01002879-fgenesh-gene-0.4-mRNA-1	Q9SMY6	Putative pectinesterase/pectinesterase inhibitor 45 OS=Arabidopsis thaliana GN=PME45 PE=2 SV=1	48.4472	5e-81	322	609	10	927	283	601	1
EO01Contigs_augustus-EOC01002916-abinit-gene-0.0-mRNA-1	Q9T048	Disease resistance protein At4g27190 OS=Arabidopsis thaliana GN=At4g27190 PE=2 SV=1	39.2265	1e-28	181	985	3	533	175	355	3
EO01Contigs_fgenesh-EOC01002950-abinit-gene-0.1-mRNA-1
EO01Contigs_snap-EOC01002982-abinit-gene-0.1-mRNA-1	Q9FNL7	Peptide transporter PTR3-A OS=Arabidopsis thaliana GN=PTR3-A PE=2 SV=1	71.4286	4e-39	105	582	1	315	466	569	1
EO01Contigs_fgenesh-EOC01003006-abinit-gene-0.2-mRNA-1	Q9FL28	LRR receptor-like serine/threonine-protein kinase FLS2 OS=Arabidopsis thaliana GN=FLS2 PE=1 SV=1	52.5301	1e-112	415	1173	1	1227	636	1046	1
EO01Contigs_maker-EOC01003068-fgenesh-gene-0.4-mRNA-1	Q2V4L8	Endoglucanase 3 OS=Arabidopsis thaliana GN=CEL5 PE=2 SV=2	76.1468	4e-96	218	484	1	654	66	283	1
EO01Contigs_fgenesh-EOC01003069-abinit-gene-0.1-mRNA-1
EO01Contigs_fgenesh-EOC01003228-abinit-gene-0.2-mRNA-1
EO01Contigs_augustus-EOC01003321-abinit-gene-0.0-mRNA-1
EO01Contigs_fgenesh-EOC01003406-abinit-gene-0.2-mRNA-1
EO01Contigs_snap-EOC01003455-abinit-gene-0.1-mRNA-1
EO01Contigs_maker-EOC01003581-fgenesh-gene-0.2-mRNA-1	Q6X5Y6	Ethylene-responsive transcription factor WRI1 OS=Arabidopsis thaliana GN=WRI1 PE=2 SV=1	59.3333	2e-43	150	430	10	453	135	284	1
EO01Contigs_fgenesh-EOC01003627-abinit-gene-0.2-mRNA-1
EO01Contigs_augustus-EOC01003648-abinit-gene-0.0-mRNA-1
EO01Contigs_fgenesh-EOC01003658-abinit-gene-0.1-mRNA-1
EO01Contigs_fgenesh-EOC01003669-abinit-gene-0.3-mRNA-1	O64495	Subtilisin-like protease SDD1 OS=Arabidopsis thaliana GN=SDD1 PE=2 SV=1	43.2773	2e-44	238	775	37	708	26	261	1
EO01Contigs_maker-EOC01003799-augustus-gene-0.4-mRNA-1	Q8VZU2	Syntaxin-132 OS=Arabidopsis thaliana GN=SYP132 PE=1 SV=1	69.1667	5e-42	120	304	10	369	129	248	1
EO01Contigs_augustus-EOC01003866-abinit-gene-0.0-mRNA-1
EO01Contigs_snap-EOC01003887-abinit-gene-0.2-mRNA-1	Q9LRJ9	Cysteine-rich repeat secretory protein 38 OS=Arabidopsis thaliana GN=CRRSP38 PE=2 SV=1	35.3741	6e-22	147	252	19	453	4	148	1
EO01Contigs_augustus-EOC01003988-abinit-gene-0.0-mRNA-1	Q9LP24	Probable leucine-rich repeat receptor-like protein kinase At1g35710 OS=Arabidopsis thaliana GN=At1g35710 PE=2 SV=1	47.5806	4e-25	124	1120	1	372	275	397	1
EO01Contigs_maker-EOC01003997-fgenesh-gene-0.2-mRNA-1	A5H452	Peroxidase 70 OS=Zea mays GN=PER70 PE=1 SV=1	65.4135	1e-40	133	321	16	405	5	136	1
EO01Contigs_maker-EOC01004004-augustus-gene-0.1-mRNA-1	Q8RXN0	ABC transporter G family member 11 OS=Arabidopsis thaliana GN=ABCG11 PE=1 SV=1	66.0377	5e-36	106	703	1	318	395	500	1
EO01Contigs_fgenesh-EOC01004022-abinit-gene-0.1-mRNA-1
EO01Contigs_snap-EOC01004114-abinit-gene-0.1-mRNA-1
EO01Contigs_fgenesh-EOC01004135-abinit-gene-0.4-mRNA-1	Q0E4J6	Probable metal-nicotianamine transporter YSL8 OS=Oryza sativa subsp. japonica GN=YSL8 PE=2 SV=1	61.4555	1e-135	371	694	1	1107	325	694	1
EO01Contigs_snap-EOC01004228-abinit-gene-0.1-mRNA-1	Q9C9N5	Probable inactive leucine-rich repeat receptor-like protein kinase At1g66830 OS=Arabidopsis thaliana GN=At1g66830 PE=1 SV=1	49.7297	3e-88	370	685	1	1086	94	446	1
EO01Contigs_fgenesh-EOC01004261-abinit-gene-0.2-mRNA-1	P0C7R4	Pentatricopeptide repeat-containing protein At1g69290 OS=Arabidopsis thaliana GN=At1g69290 PE=2 SV=1	48.5915	9e-73	284	658	49	882	15	292	1
EO01Contigs_snap-EOC01004297-abinit-gene-0.2-mRNA-1	C0LGP9	Probable leucine-rich repeat receptor-like protein kinase IMK3 OS=Arabidopsis thaliana GN=IMK3 PE=1 SV=1	67.8571	2e-38	112	784	175	510	32	142	1
EO01Contigs_snap-EOC01004311-abinit-gene-0.2-mRNA-1
EO01Contigs_fgenesh-EOC01004376-abinit-gene-0.3-mRNA-1	Q9SIT5	Cation/H(+) antiporter 15 OS=Arabidopsis thaliana GN=CHX15 PE=2 SV=1	33.7121	1e-43	264	821	1	789	175	434	1
EO01Contigs_maker-EOC01004379-augustus-gene-0.4-mRNA-1	Q3YJS9	Patatin-3-Kuras 1 OS=Solanum tuberosum GN=pat3-k1 PE=1 SV=1	43.1193	3e-21	109	374	19	342	165	272	1
EO01Contigs_maker-EOC01004420-snap-gene-0.6-mRNA-1	Q6H4M2	Potassium transporter 19 OS=Oryza sativa subsp. japonica GN=HAK19 PE=2 SV=1	60.3015	2e-66	199	742	1	597	118	316	1
EO01Contigs_snap-EOC01004458-abinit-gene-0.1-mRNA-1	C0LGT6	LRR receptor-like serine/threonine-protein kinase EFR OS=Arabidopsis thaliana GN=EFR PE=1 SV=1	47.8528	7e-29	163	1031	46	528	27	182	1
EO01Contigs_maker-EOC01004461-augustus-gene-0.4-mRNA-1	Q9FLN8	Indole-3-acetate O-methyltransferase 1 OS=Arabidopsis thaliana GN=IAMT1 PE=1 SV=1	75.7895	4e-37	95	386	8	292	175	269	2
EO01Contigs_augustus-EOC01004534-abinit-gene-0.0-mRNA-1	O24308	DNA topoisomerase 2 OS=Pisum sativum GN=TOP2 PE=2 SV=1	78.6517	1e-121	267	1462	1	801	333	597	1
EO01Contigs_snap-EOC01004668-abinit-gene-0.2-mRNA-1	C0LGX3	LRR receptor-like serine/threonine-protein kinase HSL2 OS=Arabidopsis thaliana GN=HSL2 PE=2 SV=1	47.5904	2e-77	332	993	4	990	389	712	1
EO01Contigs_fgenesh-EOC01004725-abinit-gene-0.1-mRNA-1
EO01Contigs_snap-EOC01004736-abinit-gene-0.2-mRNA-1
EO01Contigs_fgenesh-EOC01004848-abinit-gene-0.1-mRNA-1
EO01Contigs_fgenesh-EOC01004850-abinit-gene-0.1-mRNA-1
EO01Contigs_fgenesh-EOC01004887-abinit-gene-0.1-mRNA-1	Q949P1	Abscisic acid 8'-hydroxylase 1 OS=Arabidopsis thaliana GN=CYP707A1 PE=2 SV=1	29.7619	1e-22	168	467	7	498	171	329	1
EO01Contigs_snap-EOC01004895-abinit-gene-0.2-mRNA-1	P80884	Ananain OS=Ananas comosus GN=AN1 PE=1 SV=2	50.8929	1e-25	112	345	7	342	33	144	1
EO01Contigs_augustus-EOC01004915-abinit-gene-0.0-mRNA-1	P37124	Cytochrome P450 77A2 OS=Solanum melongena GN=CYP77A2 PE=2 SV=1	61.2426	1e-117	338	511	31	1044	5	334	1
EO01Contigs_genemark-EOC01004926-abinit-gene-0.0-mRNA-1	Q06H12	ATP synthase subunit alpha, chloroplastic OS=Drimys granadensis GN=atpA PE=3 SV=1	85.0394	4e-59	127	507	55	381	322	448	1
EO01Contigs_fgenesh-EOC01004998-abinit-gene-0.1-mRNA-1	P07745	Patatin OS=Solanum tuberosum PE=3 SV=1	68.5714	5e-21	70	386	133	339	24	93	1
EO01Contigs_fgenesh-EOC01005136-abinit-gene-0.1-mRNA-1	Q683I9	Pentatricopeptide repeat-containing protein At3g62890 OS=Arabidopsis thaliana GN=PCMP-H82 PE=2 SV=1	54.0541	1e-43	148	573	1	444	426	573	1
EO01Contigs_fgenesh-EOC01005142-abinit-gene-0.1-mRNA-1	P93194	Receptor-like protein kinase OS=Ipomoea nil GN=INRPK1 PE=2 SV=2	39.0947	1e-33	243	1109	142	843	457	682	1
EO01Contigs_fgenesh-EOC01005187-abinit-gene-0.1-mRNA-1
EO01Contigs_snap-EOC01005371-abinit-gene-0.3-mRNA-1	Q7XA40	Putative disease resistance protein RGA3 OS=Solanum bulbocastanum GN=RGA3 PE=2 SV=2	39.1837	5e-41	245	992	1	729	183	416	1
EO01Contigs_snap-EOC01005418-abinit-gene-0.2-mRNA-1	Q9SAC4	F-box protein At1g10780 OS=Arabidopsis thaliana GN=At1g10780 PE=2 SV=1	55.6034	1e-66	232	418	1	693	1	231	1
EO01Contigs_maker-EOC01005426-augustus-gene-0.4-mRNA-1	Q9LFT5	EPIDERMAL PATTERNING FACTOR-like protein 1 OS=Arabidopsis thaliana GN=EPFL1 PE=2 SV=1	45.6693	1e-23	127	122	1	342	1	122	1
EO01Contigs_fgenesh-EOC01005494-abinit-gene-0.3-mRNA-1	Q2RBK2	Putative laccase-17 OS=Oryza sativa subsp. japonica GN=LAC17 PE=3 SV=1	76.3514	3e-62	148	567	3	446	166	313	3
EO01Contigs_fgenesh-EOC01005497-abinit-gene-0.1-mRNA-1
EO01Contigs_snap-EOC01005525-abinit-gene-0.2-mRNA-1	P24465	Cytochrome P450 71A1 OS=Persea americana GN=CYP71A1 PE=1 SV=2	42.2819	2e-58	298	502	10	804	2	299	1
EO01Contigs_fgenesh-EOC01005632-abinit-gene-0.2-mRNA-1	P29060	Acidic endochitinase OS=Nicotiana tabacum PE=1 SV=1	69.2029	1e-112	276	291	28	855	7	281	1
EO01Contigs_fgenesh-EOC01005640-abinit-gene-0.2-mRNA-1
EO01Contigs_maker-EOC01005767-augustus-gene-0.6-mRNA-1	O48927	Cytochrome P450 78A3 OS=Glycine max GN=CYP78A3 PE=2 SV=1	56.3863	3e-92	321	523	1	840	208	522	1
EO01Contigs_maker-EOC01005792-fgenesh-gene-0.6-mRNA-1	Q98K73	Trans-aconitate 2-methyltransferase OS=Rhizobium loti (strain MAFF303099) GN=tam PE=3 SV=1	62.5767	7e-57	163	256	364	852	3	165	1
EO01Contigs_augustus-EOC01005806-abinit-gene-0.0-mRNA-1
EO01Contigs_fgenesh-EOC01005831-abinit-gene-0.1-mRNA-1	Q9LJP1	GDSL esterase/lipase 4 OS=Arabidopsis thaliana GN=GLIP4 PE=2 SV=2	35.3535	1e-27	198	377	4	564	177	374	1
EO01Contigs_maker-EOC01005896-snap-gene-0.1-mRNA-1	A7Z4E1	UDP-N-acetylmuramoyl-L-alanyl-D-glutamate--2,6-diaminopimelate ligase OS=Bacillus amyloliquefaciens (strain FZB42) GN=murE PE=3 SV=1	46.8531	4e-32	143	490	4	432	272	414	1
EO01Contigs_maker-EOC01005982-snap-gene-0.6-mRNA-1	Q3E8Z8	Putative pectinesterase/pectinesterase inhibitor 28 OS=Arabidopsis thaliana GN=PME28 PE=2 SV=1	52.3132	7e-81	281	732	25	864	169	444	1
EO01Contigs_fgenesh-EOC01006133-abinit-gene-0.3-mRNA-1
EO01Contigs_genemark-EOC01006157-abinit-gene-0.0-mRNA-1
EO01Contigs_augustus-EOC01006176-abinit-gene-0.0-mRNA-1
EO01Contigs_maker-EOC01006232-fgenesh-gene-0.2-mRNA-1	O81832	G-type lectin S-receptor-like serine/threonine-protein kinase At4g27290 OS=Arabidopsis thaliana GN=At4g27290 PE=2 SV=3	45.1163	2e-48	215	814	16	579	9	223	1
EO01Contigs_fgenesh-EOC01006241-abinit-gene-0.3-mRNA-1	O23791	Fruit bromelain OS=Ananas comosus PE=1 SV=1	43.2624	1e-26	141	351	19	429	6	146	1
EO01Contigs_snap-EOC01006322-abinit-gene-0.3-mRNA-1
EO01Contigs_augustus-EOC01006586-abinit-gene-0.0-mRNA-1	O64495	Subtilisin-like protease SDD1 OS=Arabidopsis thaliana GN=SDD1 PE=2 SV=1	47.0588	5e-78	323	775	17	958	450	771	2
EO01Contigs_snap-EOC01006615-abinit-gene-0.1-mRNA-1
EO01Contigs_snap-EOC01006627-abinit-gene-0.2-mRNA-1
EO01Contigs_snap-EOC01006631-abinit-gene-0.2-mRNA-1	Q7Y1I7	DNA (cytosine-5)-methyltransferase 1A OS=Oryza sativa subsp. japonica GN=MET1A PE=2 SV=1	41.3043	3e-35	184	1527	49	579	32	214	1
EO01Contigs_augustus-EOC01006719-abinit-gene-0.0-mRNA-1	Q9C540	Probable transmembrane ascorbate ferrireductase 4 OS=Arabidopsis thaliana GN=CYB561D PE=2 SV=1	67.7419	7e-31	93	236	42	320	125	217	3
EO01Contigs_augustus-EOC01006740-abinit-gene-0.0-mRNA-1
EO01Contigs_fgenesh-EOC01006835-abinit-gene-0.1-mRNA-1	C0LGP4	Probable LRR receptor-like serine/threonine-protein kinase At3g47570 OS=Arabidopsis thaliana GN=At3g47570 PE=1 SV=1	44.8161	7e-59	299	1010	1	849	435	731	1
EO01Contigs_maker-EOC01006861-snap-gene-0.3-mRNA-1
EO01Contigs_fgenesh-EOC01006867-abinit-gene-0.3-mRNA-1	Q8LPB4	Phytosulfokine receptor 1 OS=Daucus carota GN=PSKR PE=1 SV=1	82.199	7e-90	191	1021	1	573	780	970	1
EO01Contigs_maker-EOC01006890-snap-gene-0.6-mRNA-1	Q02096	Polygalacturonase OS=Persea americana PE=2 SV=1	56.338	2e-41	142	462	90	512	67	206	3
EO01Contigs_maker-EOC01006911-snap-gene-0.1-mRNA-1	A6MMQ1	Protein ycf2 OS=Dioscorea elephantipes GN=ycf2-A PE=3 SV=1	93.3333	2e-51	105	2260	1	315	2155	2259	1
EO01Contigs_fgenesh-EOC01006928-abinit-gene-0.1-mRNA-1	C0LGP4	Probable LRR receptor-like serine/threonine-protein kinase At3g47570 OS=Arabidopsis thaliana GN=At3g47570 PE=1 SV=1	37.2093	4e-64	387	1010	10	993	392	778	1
EO01Contigs_augustus-EOC01006965-abinit-gene-0.0-mRNA-1
EO01Contigs_snap-EOC01006980-abinit-gene-0.1-mRNA-1	Q54R82	Mitogen-activated protein kinase kinase kinase A OS=Dictyostelium discoideum GN=mkkA PE=1 SV=2	41.3636	1e-41	220	942	40	666	170	374	1
EO01Contigs_augustus-EOC01007033-abinit-gene-0.0-mRNA-1	Q3E7Q9	Probable glycosyltransferase At5g25310 OS=Arabidopsis thaliana GN=At5g25310 PE=3 SV=2	37.7551	1e-26	196	480	1	477	285	479	1
EO01Contigs_fgenesh-EOC01007037-abinit-gene-0.2-mRNA-1
EO01Contigs_fgenesh-EOC01007091-abinit-gene-0.1-mRNA-1
EO01Contigs_snap-EOC01007158-abinit-gene-0.1-mRNA-1	Q66PF2	Putative UDP-rhamnose:rhamnosyltransferase 1 OS=Fragaria ananassa GN=GT4 PE=2 SV=1	51.6892	3e-78	296	478	14	883	168	460	2
EO01Contigs_fgenesh-EOC01007201-abinit-gene-0.1-mRNA-1	Q680C0	GDSL esterase/lipase At4g10955 OS=Arabidopsis thaliana GN=At4g10955 PE=2 SV=1	41.9244	1e-56	291	350	14	820	27	316	2
EO01Contigs_maker-EOC01007214-snap-gene-0.3-mRNA-1	P48977	Alcohol dehydrogenase OS=Malus domestica GN=ADH PE=2 SV=1	83.0645	2e-59	124	380	1	372	59	182	1
EO01Contigs_snap-EOC01007297-abinit-gene-0.3-mRNA-1	B0EXJ8	Tabersonine 16-O-methyltransferase OS=Catharanthus roseus GN=16OMT PE=1 SV=1	43.6364	8e-33	165	355	70	561	95	259	1
EO01Contigs_fgenesh-EOC01007356-abinit-gene-0.1-mRNA-1
EO01Contigs_maker-EOC01007523-snap-gene-0.1-mRNA-1	Q8L899	Systemin receptor SR160 OS=Solanum peruvianum PE=1 SV=1	35.4839	2e-32	248	1207	5	733	338	568	2
EO01Contigs_snap-EOC01007536-abinit-gene-0.3-mRNA-1	O64495	Subtilisin-like protease SDD1 OS=Arabidopsis thaliana GN=SDD1 PE=2 SV=1	44.8276	2e-53	261	775	1	768	332	591	1
EO01Contigs_fgenesh-EOC01007755-abinit-gene-0.3-mRNA-1	Q8RWI9	ABC transporter G family member 15 OS=Arabidopsis thaliana GN=ABCG15 PE=2 SV=2	79.4118	5e-42	102	691	1	306	105	206	1
EO01Contigs_augustus-EOC01007816-abinit-gene-0.0-mRNA-1
EO01Contigs_fgenesh-EOC01007864-abinit-gene-0.1-mRNA-1	Q9LRR4	Putative disease resistance RPP13-like protein 1 OS=Arabidopsis thaliana GN=RPPL1 PE=2 SV=1	38.3495	3e-34	206	1054	4	615	334	532	1
EO01Contigs_snap-EOC01007870-abinit-gene-0.1-mRNA-1
EO01Contigs_maker-EOC01007950-snap-gene-0.1-mRNA-1	O23470	GDSL esterase/lipase At4g16230 OS=Arabidopsis thaliana GN=At4g16230 PE=2 SV=2	35.1759	8e-27	199	368	16	594	83	279	1
EO01Contigs_augustus-EOC01007985-abinit-gene-0.0-mRNA-1
EO01Contigs_maker-EOC01008007-snap-gene-0.1-mRNA-1	Q6J163	Auxin-induced protein 5NG4 OS=Pinus taeda PE=2 SV=1	66.1111	5e-65	180	410	1	507	117	296	1
EO01Contigs_maker-EOC01008185-snap-gene-0.6-mRNA-1	Q09J78	Abscisic acid 8'-hydroxylase 2 OS=Oryza sativa subsp. indica GN=CYP707A6 PE=2 SV=1	65.1741	4e-66	201	506	4	582	191	383	1
EO01Contigs_maker-EOC01008189-fgenesh-gene-0.2-mRNA-1	Q56Y11	Dehydrodolichyl diphosphate synthase 2 OS=Arabidopsis thaliana GN=At5g58770 PE=2 SV=2	51.2821	2e-27	117	310	25	351	42	158	1
EO01Contigs_maker-EOC01008302-snap-gene-0.4-mRNA-1	P55232	Glucose-1-phosphate adenylyltransferase small subunit, chloroplastic/amyloplastic (Fragment) OS=Beta vulgaris GN=AGPB1 PE=2 SV=1	53.1532	1e-30	111	489	40	372	279	389	1
EO01Contigs_snap-EOC01008360-abinit-gene-0.2-mRNA-1	Q9Y394	Dehydrogenase/reductase SDR family member 7 OS=Homo sapiens GN=DHRS7 PE=1 SV=1	38.4615	7e-22	143	339	7	432	99	241	1
EO01Contigs_snap-EOC01008366-abinit-gene-0.2-mRNA-1	Q9C591	Ethylene-responsive transcription factor ERF016 OS=Arabidopsis thaliana GN=ERF016 PE=2 SV=1	39.3548	3e-24	155	216	64	528	6	158	1
EO01Contigs_snap-EOC01008572-abinit-gene-0.2-mRNA-1	O53725	Molybdopterin molybdenumtransferase 2 OS=Mycobacterium tuberculosis GN=moaE2 PE=3 SV=1	51.2	6e-27	125	405	4	378	27	151	1
EO01Contigs_fgenesh-EOC01008592-abinit-gene-0.1-mRNA-1	Q39214	Disease resistance protein RPM1 OS=Arabidopsis thaliana GN=RPM1 PE=1 SV=1	44.4805	6e-67	308	926	1	918	201	506	1
EO01Contigs_fgenesh-EOC01008866-abinit-gene-0.1-mRNA-1
EO01Contigs_snap-EOC01008888-abinit-gene-0.2-mRNA-1
EO01Contigs_snap-EOC01008917-abinit-gene-0.2-mRNA-1
EO01Contigs_maker-EOC01008956-fgenesh-gene-0.3-mRNA-1	Q9ZWQ9	Flavonol synthase/flavanone 3-hydroxylase OS=Citrus unshiu GN=FLS PE=1 SV=1	75.817	6e-70	153	335	1	459	183	335	1
EO01Contigs_maker-EOC01008970-snap-gene-0.4-mRNA-1	Q9LR47	Type I inositol-1,4,5-trisphosphate 5-phosphatase CVP2 OS=Arabidopsis thaliana GN=CVP2 PE=1 SV=2	48.8806	9e-59	268	617	1	633	131	393	1
EO01Contigs_snap-EOC01009026-abinit-gene-0.2-mRNA-1	Q66PF2	Putative UDP-rhamnose:rhamnosyltransferase 1 OS=Fragaria ananassa GN=GT4 PE=2 SV=1	47.9821	3e-55	223	478	22	672	170	392	1
EO01Contigs_augustus-EOC01009051-abinit-gene-0.0-mRNA-1
EO01Contigs_snap-EOC01009089-abinit-gene-0.2-mRNA-1
EO01Contigs_snap-EOC01009099-abinit-gene-0.1-mRNA-1	C0LGG4	Probable LRR receptor-like serine/threonine-protein kinase At1g51860 OS=Arabidopsis thaliana GN=At1g51860 PE=2 SV=2	38.2166	5e-21	157	890	1	450	29	184	1
EO01Contigs_snap-EOC01009183-abinit-gene-0.1-mRNA-1
EO01Contigs_maker-EOC01009246-fgenesh-gene-0.2-mRNA-1	Q0ZJ35	ATP synthase subunit alpha, chloroplastic OS=Vitis vinifera GN=atpA PE=3 SV=1	100	5e-42	88	507	1	264	49	136	1
EO01Contigs_snap-EOC01009292-abinit-gene-0.1-mRNA-1	Q8RXN0	ABC transporter G family member 11 OS=Arabidopsis thaliana GN=ABCG11 PE=1 SV=1	51.773	2e-38	141	703	1	423	498	636	1
EO01Contigs_snap-EOC01009409-abinit-gene-0.2-mRNA-1	O64495	Subtilisin-like protease SDD1 OS=Arabidopsis thaliana GN=SDD1 PE=2 SV=1	47.3896	3e-57	249	775	34	711	105	353	1
EO01Contigs_fgenesh-EOC01009445-abinit-gene-0.2-mRNA-1	Q7XA40	Putative disease resistance protein RGA3 OS=Solanum bulbocastanum GN=RGA3 PE=2 SV=2	32.766	2e-23	235	992	25	699	593	824	1
EO01Contigs_snap-EOC01009467-abinit-gene-0.2-mRNA-1	Q9SZF7	Protein SHORT-ROOT OS=Arabidopsis thaliana GN=SHR PE=1 SV=1	58.6345	2e-74	249	531	4	696	169	415	1
EO01Contigs_augustus-EOC01009521-abinit-gene-0.0-mRNA-1
EO01Contigs_augustus-EOC01009602-abinit-gene-0.0-mRNA-1	Q9SLX9	Phloroisovalerophenone synthase OS=Psilotum nudum GN=VPS PE=2 SV=1	42.3581	1e-49	229	406	7	690	170	398	1
EO01Contigs_augustus-EOC01009687-abinit-gene-0.0-mRNA-1
EO01Contigs_snap-EOC01009704-abinit-gene-0.1-mRNA-1
EO01Contigs_fgenesh-EOC01009737-abinit-gene-0.3-mRNA-1	Q93V93	Peroxidase 44 OS=Arabidopsis thaliana GN=PER44 PE=2 SV=1	41.5301	5e-31	183	310	1	546	143	310	1
EO01Contigs_fgenesh-EOC01009747-abinit-gene-0.1-mRNA-1	P0C8Q2	Pentatricopeptide repeat-containing protein At4g19191, mitochondrial OS=Arabidopsis thaliana GN=PCMP-E1 PE=2 SV=1	54.8387	7e-76	248	654	1	741	317	564	1
EO01Contigs_fgenesh-EOC01009772-abinit-gene-0.1-mRNA-1
EO01Contigs_maker-EOC01009800-snap-gene-0.1-mRNA-1	Q9SCU8	Beta-galactosidase 14 OS=Arabidopsis thaliana GN=BGAL14 PE=2 SV=2	70.6522	3e-35	92	887	1	276	103	194	1
EO01Contigs_maker-EOC01009816-fgenesh-gene-0.3-mRNA-1	Q69VD5	Protein argonaute PNH1 OS=Oryza sativa subsp. japonica GN=PHN1 PE=2 SV=1	54.7009	2e-28	117	979	1	348	158	271	1
EO01Contigs_augustus-EOC01009818-abinit-gene-0.0-mRNA-1	Q9SKX2	Probable pectinesterase/pectinesterase inhibitor 16 OS=Arabidopsis thaliana GN=PME16 PE=2 SV=1	67.3611	8e-51	144	518	3	434	297	435	3
EO01Contigs_augustus-EOC01009857-abinit-gene-0.0-mRNA-1	P51614	Acidic endochitinase OS=Vitis vinifera GN=CHIT3 PE=2 SV=1	68.3099	1e-54	142	301	28	453	11	152	1
EO01Contigs_augustus-EOC01009864-abinit-gene-0.0-mRNA-1	Q9MAH4	ABC transporter G family member 10 OS=Arabidopsis thaliana GN=ABCG10 PE=3 SV=1	58.0952	9e-61	210	590	1	615	1	209	1
EO01Contigs_fgenesh-EOC01009980-abinit-gene-0.2-mRNA-1	P0C8Q2	Pentatricopeptide repeat-containing protein At4g19191, mitochondrial OS=Arabidopsis thaliana GN=PCMP-E1 PE=2 SV=1	54.8936	1e-71	235	654	1	705	402	636	1
EO01Contigs_augustus-EOC01010027-abinit-gene-0.0-mRNA-1	C0LGE4	Probable LRR receptor-like serine/threonine-protein kinase At1g12460 OS=Arabidopsis thaliana GN=At1g12460 PE=1 SV=1	71.3043	2e-42	115	882	16	360	763	877	1
EO01Contigs_augustus-EOC01010218-abinit-gene-0.0-mRNA-1	A7QEU4	Peroxidase 5 OS=Vitis vinifera GN=GSVIVT00037159001 PE=1 SV=2	59.5455	9e-69	220	329	7	666	73	290	1
EO01Contigs_fgenesh-EOC01010243-abinit-gene-0.1-mRNA-1
EO01Contigs_augustus-EOC01010281-abinit-gene-0.0-mRNA-1	A9ZPJ7	Agmatine coumaroyltransferase-2 OS=Hordeum vulgare GN=ACT-2 PE=1 SV=1	57.0447	7e-91	291	439	1	861	145	435	1
EO01Contigs_augustus-EOC01010345-abinit-gene-0.0-mRNA-1	O48780	3-ketoacyl-CoA synthase 11 OS=Arabidopsis thaliana GN=KCS11 PE=1 SV=1	44.1281	4e-63	281	509	6	845	92	372	3
EO01Contigs_maker-EOC01010466-snap-gene-0.6-mRNA-1	Q9AST3	Sphingoid base hydroxylase 2 OS=Arabidopsis thaliana GN=SBH2 PE=2 SV=1	66.6667	1e-93	228	259	4	687	14	241	1
EO01Contigs_snap-EOC01010513-abinit-gene-0.1-mRNA-1	Q9FM64	Pentatricopeptide repeat-containing protein At5g55740, chloroplastic OS=Arabidopsis thaliana GN=CRR21 PE=2 SV=1	38.3117	2e-28	154	830	1	462	164	317	1
EO01Contigs_maker-EOC01010588-fgenesh-gene-0.2-mRNA-1	Q9C7G0	65-kDa microtubule-associated protein 8 OS=Arabidopsis thaliana GN=MAP65-8 PE=1 SV=2	66.9903	3e-35	103	562	3	311	359	461	3
EO01Contigs_fgenesh-EOC01010633-abinit-gene-0.3-mRNA-1
EO01Contigs_fgenesh-EOC01010767-abinit-gene-0.4-mRNA-1
EO01Contigs_maker-EOC01010843-snap-gene-0.3-mRNA-1	Q9FJU9	Glucan endo-1,3-beta-glucosidase 13 OS=Arabidopsis thaliana GN=At5g56590 PE=1 SV=1	51.1364	1e-25	88	506	105	368	369	456	3
EO01Contigs_maker-EOC01010923-snap-gene-0.2-mRNA-1	Q501D8	Tryptophan N-monooxygenase 2 OS=Arabidopsis thaliana GN=CYP79B3 PE=1 SV=1	60.2041	3e-37	98	543	31	294	359	456	1
EO01Contigs_maker-EOC01011118-snap-gene-0.1-mRNA-1	Q06GL1	NAD(P)H-quinone oxidoreductase subunit H, chloroplastic OS=Piper cenocladum GN=ndhH PE=3 SV=1	90.8333	3e-59	120	393	1	360	268	387	1
EO01Contigs_maker-EOC01011272-snap-gene-0.1-mRNA-1	Q6Z310	Putative mannan endo-1,4-beta-mannosidase 9 OS=Oryza sativa subsp. japonica GN=MAN9 PE=2 SV=2	78.5047	2e-45	107	407	4	324	183	287	1
EO01Contigs_fgenesh-EOC01011299-abinit-gene-0.3-mRNA-1	Q9C888	Phospholipase D epsilon OS=Arabidopsis thaliana GN=PLDEPSILON PE=2 SV=1	59.8214	3e-70	224	762	1	663	222	434	1
EO01Contigs_snap-EOC01011487-abinit-gene-0.1-mRNA-1
EO01Contigs_fgenesh-EOC01011489-abinit-gene-0.1-mRNA-1
EO01Contigs_fgenesh-EOC01011495-abinit-gene-0.3-mRNA-1	Q9SKZ2	Probable CCR4-associated factor 1 homolog 7 OS=Arabidopsis thaliana GN=CAF1-7 PE=2 SV=2	52.0179	7e-62	223	275	34	702	10	229	1
EO01Contigs_augustus-EOC01011508-abinit-gene-0.0-mRNA-1
EO01Contigs_maker-EOC01011703-snap-gene-0.1-mRNA-1	Q8S9L6	Cysteine-rich receptor-like protein kinase 29 OS=Arabidopsis thaliana GN=CRK29 PE=2 SV=1	67	9e-31	100	679	2	301	352	451	2
EO01Contigs_augustus-EOC01011874-abinit-gene-0.0-mRNA-1
EO01Contigs_fgenesh-EOC01012033-abinit-gene-0.1-mRNA-1	Q9LQL2	Nitrate transporter 1.5 OS=Arabidopsis thaliana GN=NRT1.5 PE=1 SV=2	57.5342	4e-44	146	614	1	438	444	589	1
EO01Contigs_augustus-EOC01012054-abinit-gene-0.0-mRNA-1	Q9LZ31	Cytochrome P450 77A4 OS=Arabidopsis thaliana GN=CYP77A4 PE=2 SV=1	65.1899	2e-59	158	512	3	476	354	511	3
EO01Contigs_augustus-EOC01012317-abinit-gene-0.0-mRNA-1	Q9LYG9	Uncharacterized protein At5g12080 OS=Arabidopsis thaliana GN=At5g12080 PE=1 SV=1	39.4191	7e-41	241	734	4	714	225	445	1
EO01Contigs_snap-EOC01012450-abinit-gene-0.2-mRNA-1
EO01Contigs_snap-EOC01012733-abinit-gene-0.1-mRNA-1	O64495	Subtilisin-like protease SDD1 OS=Arabidopsis thaliana GN=SDD1 PE=2 SV=1	43.8053	9e-43	226	775	4	615	136	360	1
EO01Contigs_augustus-EOC01012886-abinit-gene-0.0-mRNA-1
EO01Contigs_genemark-EOC01012989-abinit-gene-0.1-mRNA-1
EO01Contigs_fgenesh-EOC01013082-abinit-gene-0.3-mRNA-1
EO01Contigs_fgenesh-EOC01013313-abinit-gene-0.1-mRNA-1	Q9ZUW3	Pentatricopeptide repeat-containing protein At2g27610 OS=Arabidopsis thaliana GN=PCMP-H60 PE=2 SV=1	35.2657	2e-27	207	868	4	618	386	587	1
EO01Contigs_fgenesh-EOC01013358-abinit-gene-0.2-mRNA-1
EO01Contigs_genemark-EOC01013544-abinit-gene-0.1-mRNA-1
EO01Contigs_snap-EOC01013557-abinit-gene-0.1-mRNA-1
EO01Contigs_augustus-EOC01013565-abinit-gene-0.0-mRNA-1	Q9FII5	Leucine-rich repeat receptor-like protein kinase TDR OS=Arabidopsis thaliana GN=TDR PE=1 SV=1	55.8442	1e-72	231	1041	4	696	139	369	1
EO01Contigs_maker-EOC01013891-snap-gene-0.5-mRNA-1	Q8VZ59	Flavin-containing monooxygenase YUCCA6 OS=Arabidopsis thaliana GN=YUC6 PE=2 SV=1	56.7416	4e-47	178	417	7	528	4	156	1
EO01Contigs_fgenesh-EOC01013975-abinit-gene-0.2-mRNA-1	O64495	Subtilisin-like protease SDD1 OS=Arabidopsis thaliana GN=SDD1 PE=2 SV=1	54.7486	9e-48	179	775	7	531	461	638	1
EO01Contigs_fgenesh-EOC01013989-abinit-gene-0.1-mRNA-1
EO01Contigs_augustus-EOC01014042-abinit-gene-0.0-mRNA-1	P51614	Acidic endochitinase OS=Vitis vinifera GN=CHIT3 PE=2 SV=1	64.3939	7e-47	132	301	28	423	11	142	1
EO01Contigs_fgenesh-EOC01014073-abinit-gene-0.1-mRNA-1	Q9SMZ2	Pentatricopeptide repeat-containing protein At4g33170 OS=Arabidopsis thaliana GN=PCMP-H53 PE=2 SV=1	34.375	7e-26	192	990	4	579	502	693	1
EO01Contigs_augustus-EOC01014122-abinit-gene-0.0-mRNA-1
EO01Contigs_fgenesh-EOC01014124-abinit-gene-0.2-mRNA-1
EO01Contigs_fgenesh-EOC01014178-abinit-gene-0.1-mRNA-1	Q9M115	Probable S-acyltransferase At4g01730 OS=Arabidopsis thaliana GN=At4g01730 PE=2 SV=1	54.8387	8e-37	155	499	1	429	275	427	1
EO01Contigs_maker-EOC01014230-snap-gene-0.1-mRNA-1	Q9M2Y9	Transcription factor RAX3 OS=Arabidopsis thaliana GN=RAX3 PE=2 SV=1	92.0455	5e-44	88	310	88	345	1	88	1
EO01Contigs_snap-EOC01014348-abinit-gene-0.1-mRNA-1
EO01Contigs_augustus-EOC01014429-abinit-gene-0.0-mRNA-1	Q9LD83	Guard cell S-type anion channel SLAC1 OS=Arabidopsis thaliana GN=SLAC1 PE=1 SV=1	57.8512	8e-32	121	556	1	363	443	550	1
EO01Contigs_snap-EOC01014461-abinit-gene-0.1-mRNA-1
EO01Contigs_augustus-EOC01014595-abinit-gene-0.0-mRNA-1
EO01Contigs_maker-EOC01014658-snap-gene-0.2-mRNA-1	Q9FLG1	Beta-D-xylosidase 4 OS=Arabidopsis thaliana GN=BXL4 PE=1 SV=1	46.2025	1e-35	158	784	4	468	528	685	1
EO01Contigs_fgenesh-EOC01014704-abinit-gene-0.2-mRNA-1
EO01Contigs_snap-EOC01014776-abinit-gene-0.1-mRNA-1	Q9SY33	Peroxidase 7 OS=Arabidopsis thaliana GN=PER7 PE=2 SV=1	56.0748	1e-30	107	349	1	318	212	318	1
EO01Contigs_snap-EOC01014828-abinit-gene-0.1-mRNA-1	O65351	Subtilisin-like protease OS=Arabidopsis thaliana GN=ARA12 PE=1 SV=1	43.0556	5e-28	144	757	7	438	385	528	1
EO01Contigs_fgenesh-EOC01014847-abinit-gene-0.3-mRNA-1
EO01Contigs_maker-EOC01014913-snap-gene-0.1-mRNA-1	O23791	Fruit bromelain OS=Ananas comosus PE=1 SV=1	40.884	2e-34	181	351	19	525	136	308	1
EO01Contigs_augustus-EOC01014932-abinit-gene-0.0-mRNA-1
EO01Contigs_fgenesh-EOC01015326-abinit-gene-0.3-mRNA-1
EO01Contigs_augustus-EOC01015373-abinit-gene-0.0-mRNA-1	Q942D4	BURP domain-containing protein 3 OS=Oryza sativa subsp. japonica GN=BURP3 PE=2 SV=1	51.7647	4e-42	170	429	2	502	256	425	2
EO01Contigs_genemark-EOC01015389-abinit-gene-0.1-mRNA-1	Q9BXW9	Fanconi anemia group D2 protein OS=Homo sapiens GN=FANCD2 PE=1 SV=1	39.4366	3e-22	142	1471	28	450	128	265	1
EO01Contigs_snap-EOC01015506-abinit-gene-0.1-mRNA-1
EO01Contigs_maker-EOC01015582-augustus-gene-0.3-mRNA-1	Q9LFP5	Probable pectate lyase 19 OS=Arabidopsis thaliana GN=At5g15110 PE=2 SV=1	74.1667	7e-50	120	472	1	360	253	371	1
EO01Contigs_augustus-EOC01015738-abinit-gene-0.0-mRNA-1	Q8GT20	Benzyl alcohol O-benzoyltransferase OS=Nicotiana tabacum GN=HSR201 PE=1 SV=1	60.5096	3e-49	157	460	1	471	151	305	1
EO01Contigs_fgenesh-EOC01016032-abinit-gene-0.3-mRNA-1	Q7XYS3	Allene oxide synthase 2 OS=Oryza sativa subsp. japonica GN=CYP74A2 PE=2 SV=2	65.6566	5e-29	99	478	1	294	378	471	1
EO01Contigs_snap-EOC01016184-abinit-gene-0.1-mRNA-1
EO01Contigs_snap-EOC01016221-abinit-gene-0.2-mRNA-1
EO01Contigs_snap-EOC01016237-abinit-gene-0.1-mRNA-1
EO01Contigs_fgenesh-EOC01016318-abinit-gene-0.2-mRNA-1
EO01Contigs_fgenesh-EOC01016394-abinit-gene-0.2-mRNA-1	Q9SZB6	Protein WEAK CHLOROPLAST MOVEMENT UNDER BLUE LIGHT-like 1 OS=Arabidopsis thaliana GN=WEL1 PE=2 SV=1	51.25	9e-38	160	779	16	483	421	580	1
EO01Contigs_augustus-EOC01016565-abinit-gene-0.0-mRNA-1	O22040	Mitogen-activated protein kinase kinase kinase ANP1 OS=Arabidopsis thaliana GN=ANP1 PE=1 SV=2	41.7808	1e-23	146	666	1	432	154	296	1
