# Supplementary material for: Analyses of Hypomethylated Oil Palm Gene Space
Source: PLoS One. 2014 Jan 30;9(1):e86728. doi: 10.1371/journal.pone.0086728 (PMC3907425; doi:10.1371/journal.pone.0086728)
Supplement: File S3 — List of orthologs. (XLSX) [file pone.0086728.s010.xlsx]

## Sheet: Sheet1
Reciprocal Best Blast Hit Pairs				BLASTX (EG01) vs Genbank's nr Protein Database				BLASTP (Date Palm) vs Genbank's nr Protein Database
EG01 Sequences	Date Palm Genes	Classification	Hit to Monocot Genes Only	Hit Description	Organism	Accession No.	E-value	Date_Blast_Hit		Date_Hit_Accession_No	Date_Hit_Evalue
280_75_13348560_16654_42509_088	PDK_30s707661g028	Uncharacterized	No					hypothetical protein TRIUR3_17911	Triticum urartu	EMS54599	3e-32
233_9_12483401_5489_38031_013	PDK_30s943301g004	Known	No	Chitinase 1 precursor, putative	Ricinus communis	XP_002532811	2e-98	Chitinase 1 precursor, putative	Ricinus communis	XP_002532811	1e-115
280_158_13386266_5489_42665_003	PDK_30s943301g013	No_Hit
280_157_13385688_16654_42640_092	PDK_30s943301g030	Known	No					protein tesmin/TSO1-like CXC 2-like	Fragaria vesca subsp. vesca	XP_004296665	3e-47
281_38_13060511_16654_39290_089	PDK_30s783041g002	No_Hit
301_8_13168900_5489_40813_004	PDK_30s783041g008	No_Hit
280_68_13345649_5489_42350_064	PDK_30s783041g010	Known	No	Pyridoxal-dependent decarboxylase family protein, putative	Theobroma cacao	EOY15149	3e-61	Pyridoxal-dependent decarboxylase family protein, putative	Theobroma cacao	EOY15149	1e-160
280_38_13331770_16654_42067_033	PDK_30s702691g019	No_Hit
281_178_14098961_5489_43460_089	PDK_30s702691g022	Known	No					putative response regulator 11	Oryza sativa Japonica Group	BAD82798	2e-60
EGC01018314	PDK_30s925071g002	Known	No	auxin response factor 17-like	Vitis vinifera	XP_002284328	1e-22	Auxin response factor, putative	Ricinus communis	XP_002513844	7e-23
301_7_13168473_16654_40818_022	PDK_30s896621g006	Known	Yes	SKIP interacting protein 16	Oryza sativa	ACA64833	4e-34	SKIP interacting protein 16	Oryza sativa	ACA64833	3e-39
281_55_13066905_5489_39512_030	PDK_30s1043421g011	Uncharacterized	No					Os06g0728500	Oryza sativa Japonica Group	NP_001058643	7e-32
EGC01023883	PDK_30s1043421g014	Uncharacterized	No					uncharacterized protein LOC100854676	Vitis vinifera	XP_003631533	4e-23
EGC01003084	PDK_30s1070141g018	Known	No	zinc finger protein ZAT11	Vitis vinifera	XP_002284384	4e-27	zinc finger protein ZAT11-like	Glycine max	XP_003552680	1e-24
281_201_14107749_16654_43919_011	PDK_30s1141221g002	Uncharacterized	No					hypothetical protein MTR_4g082550	Medicago truncatula	XP_003607769	3e-23
281_128_13979401_16654_42463_084	PDK_30s918561g019	No_Hit
EGC01034873	PDK_30s6550949g010	Known	No	mannose-binding lectin	Pandanus amaryllifolius	AEI69355	2e-46	mannose-binding lectin	Pandanus amaryllifolius	AEI69355	8e-45
280_27_13327295_16654_41974_093	PDK_30s65509650g014	No_Hit
EGC01004525	PDK_30s740551g009	No_Hit
EGC01037348	PDK_30s740551g023	No_Hit
280_171_14048966_5489_43250_036	PDK_30s703451g012	No_Hit
281_216_14271153_5489_44275_033	PDK_30s722171g006	Known	No	yth domain-containing protein, putative	Ricinus communis	XP_002519292	1e-25	yth domain-containing protein, putative	Ricinus communis	XP_002519292	3e-47
EGC01037704	PDK_30s1116341g004	Uncharacterized	No	conserved hypothetical protein	Ricinus communis	XP_002528216	4e-22
280_16_13319428_16654_41737_004	PDK_30s1095741g001	No_Hit
281_63_13077814_5489_39600_087	PDK_30s1095741g004	Known	Yes					myosin-10-like isoform X1	Setaria italica	XP_004969357	6e-27
EGC01022668	PDK_30s1197791g011	No_Hit
EGC01002820	PDK_30s805141g016	No_Hit
281_120_13100337_16654_41795_030	PDK_30s886402g009	Known	No	Multidrug resistance protein ABC transporter family protein, putative	Theobroma cacao	EOX95238	3e-21	Multidrug resistance protein ABC transporter family protein, putative	Theobroma cacao	EOX95238	5e-30
281_83_13085533_5489_39789_038	PDK_30s767921g004	No_Hit
280_30_13328732_5489_41989_066	PDK_30s767921g010	Known	No	putative clathrin assembly protein At2g25430-like	Vitis vinifera	XP_003631169	1e-41	Epsin N-terminal domain-containing protein / clathrin assembly protein-related, putative	Theobroma cacao	EOY01331	8e-28
EGC01012850	PDK_30s1074861g002	Uncharacterized	No	uncharacterized protein LOC100249867	Vitis vinifera	XP_003633292	6e-41	uncharacterized protein LOC100249867	Vitis vinifera	XP_003633292	2e-64
EGC01004534	PDK_30s6550952g006	No_Hit
280_14_13318523_5489_41655_041	PDK_30s931481g008	Known	Yes	E2F protein	Cocos nucifera	AEB96141	2e-29	E2F protein	Cocos nucifera	AEB96141	2e-29
EGC01007329	PDK_30s1167791g004	Uncharacterized	No					hypothetical protein PRUPE_ppa017854mg, partial	Prunus persica	EMJ28846	1e-22
321_5_13289625_16654_41146_022	PDK_30s1028201g006	No_Hit
280_80_13350427_16654_42716_073	PDK_30s1028201g008	No_Hit
280_71_13347025_5489_42379_088	PDK_30s665061g007	No_Hit
280_72_13347527_16654_42398_081	PDK_30s663881g007	Known	No					copper transport protein atox1, putative	Ricinus communis	XP_002510724	6e-29
EGC01023162	PDK_30s663881g015	No_Hit
EGC01012777	PDK_30s656971g008	Uncharacterized	No	pentatricopeptide repeat-containing protein At1g62350-like	Vitis vinifera	XP_003632859	1e-43	pentatricopeptide repeat-containing protein At1g62350-like	Vitis vinifera	XP_003632859	1e-22
301_7_13168548_16654_40819_036	PDK_30s6550950g008	Uncharacterized	Yes	uncharacterized protein LOC100835249	Brachypodium distachyon	XP_003574959	1e-23
281_63_13077957_5489_39601_066	PDK_30s6550950g013	Known	No					Polyadenylate-binding protein 2	Triticum urartu	EMS51041	2e-79
280_96_13356412_16654_39940_016	PDK_30s6550989g001	No_Hit
EGC01020234	PDK_30s6550989g002	Known	No					Gibberellin receptor GID1, putative	Theobroma cacao	EOX96154	1e-22
EGC01023284	PDK_30s6550989g015	Known	No					transcription factor TGA2	Gladiolus hybrid cultivar	AGI17587	4e-30
281_24_13055204_16654_39094_070	PDK_30s65509180g004	No_Hit
EGC01005488	PDK_30s922991g002	Known	No	stylish 1-2	Brassica rapa subsp. pekinensis	ADA60972	6e-24
280_12_13317785_5489_41525_058	PDK_30s922991g009	No_Hit
280_151_13377791_5489_40458_085	PDK_30s6550957g008	No_Hit
280_16_13319519_16654_41740_081	PDK_30s784531g001	No_Hit
EGC01035457	PDK_30s900211g011	Uncharacterized	Yes					hypothetical protein ZEAMMB73_384238	Zea mays	AFW87902	3e-39
EGC01019575	PDK_30s731481g006	No_Hit
233_9_12483689_3_37904_001	PDK_30s973861g006	No_Hit
233_21_12520226_5489_38002_057	PDK_30s816451g006	Uncharacterized	Yes					hypothetical protein OsI_18508	Oryza sativa Indica Group	EAY96603	3e-21
EGC01011162	PDK_30s660281g005	No_Hit
EGC01000833	PDK_30s656521g007	Known	No	ribosomal protein L2 (mitochondrion)	Phoenix dactylifera	YP_005090371	0
EGC01003682	PDK_30s806321g008	Known	No	probable membrane-associated kinase regulator 1-like	Setaria italica	XP_004961122	1e-22	hypothetical protein VITISV_037591	Vitis vinifera	CAN65788	2e-28
281_215_14270721_5489_44220_035	PDK_30s806321g011	No_Hit
281_55_13067046_16654_39519_023	PDK_30s903491g003	Known	No					myb DNA-binding domain-containing protein	Musa acuminata	ABF70013	2e-39
280_49_13335886_16654_42209_087	PDK_30s662861g013	Known	No	putative cytochrome P450 superfamily protein	Zea mays	tpg|DAA37962.1|	5e-68
281_165_14093281_16654_43086_029	PDK_30s949981g001	No_Hit
EGC01018061	PDK_30s949981g008	No_Hit
280_131_13370034_5489_40256_071	PDK_30s987991g003	Known	No	squamosa promoter-binding-like protein 7-like	Vitis vinifera	XP_002274502	1e-27
281_200_14107250_5489_43895_032	PDK_30s987991g011	No_Hit
EGC01020647	PDK_30s1150791g004	Uncharacterized	No	uncharacterized protein LOC100259331	Vitis vinifera	XP_002283983	4e-30
281_78_13083392_5489_39762_032	PDK_30s1080961g008	No_Hit
EGC01008174	PDK_30s919431g008	Known	No	Hsp20/alpha crystallin family protein	Solanum demissum	AAK91893	6e-21	Hsp20/alpha crystallin family protein	Solanum demissum	AAK91893	8e-23
EGC01004903	PDK_30s1042271g015	Uncharacterized	No	Domain of Uncharacterized protein function, putative	Theobroma cacao	EOY34140	2e-24	uncharacterized protein LOC101230459	Cucumis sativus	XP_004172552	3e-22
280_72_13347230_16654_42397_061	PDK_30s745201g001	Uncharacterized	Yes					uncharacterized protein LOC101759029 [Setaria italica]	Setaria italica	XP_004960743	1e-40
EGC01028165	PDK_30s774131g002	No_Hit
EGC01017124	PDK_30s774131g007	Uncharacterized	No					unknown	Picea sitchensis	ABR18038	8e-60
EGC01008004	PDK_30s923651g011	No_Hit
281_178_14098859_5489_43460_062	PDK_30s846091g010	No_Hit
EGC01016298	PDK_30s724621g009	Known	No	putative calcium-binding protein	Oryza sativa Japonica Group	NP_001044280	1e-39	Os01g0754500	Oryza sativa Japonica Group	NP_001044280	8e-36
280_130_13369776_5489_40254_084	PDK_30s909171g005	Known	No	dual specificity protein phosphatase Diacylglycerol kinase, catalytic region	Zea mays	NP_001150486	3e-26	Dual specificity protein phosphatase Diacylglycerol kinase, catalytic region	Zea mays	ACR38191	2e-84
EGC01000534	PDK_30s1070441g001	Uncharacterized	No					hypothetical protein OsI_17877	Oryza sativa Indica Group	EEC78231	5e-55
361_3_13388505_5489_41192_022	PDK_30s675901g004	Known	No					Long-chain fatty alcohol dehydrogenase family protein	Theobroma cacao	EOY25381	3e-24
281_66_13078851_5489_39572_011	PDK_30s692531g004	Known	No	C-terminal S-isoprenylcysteine carboxyl O-methyltransferases	Theobroma cacao	EOY33988	4e-29
233_26_12522076_3_38061_062	PDK_30s1069811g010	Known	Yes	Mannose-specific lectin 1	Crocus vernus	Q9FVA1	1e-45	mannan-binding lectin	Crocus sativus	AAK29077	2e-65
281_27_13056275_5489_39152_041	PDK_30s862041g008	No_Hit
281_30_13057623_5489_39179_049	PDK_30s656781g005	Known	No	RING/U-box superfamily protein with ARM repeat domain	Theobroma cacao	EOY31441	4e-45	RING/U-box superfamily protein with ARM repeat domain	Theobroma cacao	EOY31441	5e-51
281_22_13054487_16654_39087_083	PDK_30s665411g004	No_Hit
281_52_13065911_5489_39819_087	PDK_30s741891g004	No_Hit
EGC01008999	PDK_30s1051101g010	No_Hit
EGC01014485	PDK_30s714681g008	No_Hit
281_219_14272310_16654_44233_049	PDK_30s1107441g010	No_Hit
280_21_13324942_16654_41930_095	PDK_30s763631g001	Known	No	ABC transporter C family member 13-like	Vitis vinifera	XP_002264313	2e-23	ABC transporter C family member 13-like	Brachypodium distachyon	XP_003560991	3e-24
512_4_13909574_5489_41530_049	PDK_30s694891g005	Known	No					zinc finger protein 291	Zea mays	tpg|DAA41319.1|	0
EGC01030549	PDK_30s694891g009	No_Hit
280_82_13351386_16654_42744_065	PDK_30s847911g003	No_Hit
281_152_14088317_16654_42900_045	PDK_30s693171g007	Known	No					penicillin-binding protein	Physcomitrella patens subsp. patens	XP_001771453	4e-49
EGC01001985	PDK_30s806331g002	Known	No	Transcriptional regulator SUPERMAN, putative	Ricinus communis	XP_002520515	5e-27	Transcriptional regulator SUPERMAN, putative	Theobroma cacao	EOY33949	1e-22
EGC01011998	PDK_30s801031g009	No_Hit
281_115_13098567_16654_41692_055	PDK_30s801031g010	Known	No	C2H2-like zinc finger protein, putative	Theobroma cacao	EOY22000	3e-25	C2H2-like zinc finger protein, putative	Theobroma cacao	EOY22000	3e-28
EGC01029032	PDK_30s1187081g005	No_Hit
280_106_13360408_16654_39997_058	PDK_30s951221g011	Uncharacterized	No	hypothetical protein TRIUR3_23462	Triticum urartu	EMS54626	8e-26	hypothetical protein TRIUR3_23462	Triticum urartu	EMS54626	9e-25
EGC01023781	PDK_30s1086541g004	Uncharacterized	Yes					hypothetical protein F775_10094	Aegilops tauschii	EMT09795	9e-30
EGC01033015	PDK_30s655093g008	No_Hit
280_15_13319133_16654_41724_066	PDK_30s763681g003	No_Hit
EGC01029278	PDK_30s800151g005	Uncharacterized	No	Os11g0241000	Oryza sativa Japonica Group	NP_001067584	3e-39	uncharacterized protein LOC101779698	Setaria italica	XP_004980327	3e-23
EGC01018633	PDK_30s1164261g005	No_Hit
281_58_13075945_16654_39454_086	PDK_30s855711g004	Uncharacterized	Yes	predicted protein	Phoenix dactylifera	AEG74556	7e-24	predicted protein	Phoenix dactylifera	AEG74556	2e-31
280_99_13357571_5489_40003_047	PDK_30s989601g001	No_Hit
EGC01001996	PDK_30s946471g006	No_Hit
EGC01000171	PDK_30s663101g009	Known	No	putative homeodomain-like transcription factor superfamily protein	Zea mays	AFW87071	9e-25	putative homeodomain-like transcription factor superfamily protein	Zea mays	AFW87071	2e-30
EGC01001432	PDK_30s65509228g005	Known	No					RPM1-interacting protein 4-like	Vitis vinifera	XP_002265336	1e-34
EGC01003007	PDK_30s6550969g006	No_Hit
280_81_13350921_5489_42754_020	PDK_30s705951g011	Known	No	transcription factor GTE8-like	Glycine max	XP_003548540	7e-26	transcription factor GTE8-like	Cicer arietinum	XP_004514963	1e-21
280_179_14051886_16654_43471_010	PDK_30s726741g006	No_Hit
EGC01002946	PDK_30s1171041g001	No_Hit
280_119_13365288_16654_40136_094	PDK_30s912581g006	No_Hit
EGC01027307	PDK_30s682751g003	No_Hit
EGC01032249	PDK_30s1136351g001	No_Hit
EGC01000707	PDK_30s714561g004	Known	No	zinc finger protein 3-like	Vitis vinifera	XP_002282938	1e-36
EGC01007016	PDK_30s765911g001	No_Hit
281_219_14272109_16654_44232_025	PDK_30s975591g004	Known	Yes					protein CHUP1, chloroplastic-like	Brachypodium distachyon	XP_003561330	5e-35
EGC01034450	PDK_30s1101131g002	No_Hit
EGC01015425	PDK_30s1106881g001	Uncharacterized	No					unnamed protein product	Vitis vinifera	CBI26624	4e-31
EGC01041154	PDK_30s1106881g006	No_Hit
280_17_13319542_16654_41741_095	PDK_30s670461g006	No_Hit
281_152_14088404_16654_42899_009	PDK_30s1043311g006	Known	No	DNA-binding protein	Triticum aestivum	AAF32491	7e-21
280_28_13327870_16654_42063_085	PDK_30s992281g001	No_Hit
281_166_14093946_5489_43096_084	PDK_30s783011g002	No_Hit
EGC01031791	PDK_30s6550956g009	Uncharacterized	Yes					uncharacterized protein LOC100826138	Brachypodium distachyon	XP_003570629	8e-33
281_141_13984411_5489_42579_067	PDK_30s827051g001	No_Hit
280_112_13362768_5489_40055_088	PDK_30s683731g002	Uncharacterized	No					unnamed protein product	Vitis vinifera	CBI36653	1e-29
281_90_13088807_5489_40566_093	PDK_30s696851g002	Known	No					terminal uridylyltransferase 4-like	Setaria italica	XP_004956242	3e-37
280_28_13327606_16654_41912_095	PDK_30s669462g009	Known	Yes					NAC domain-containing protein 78-like	Brachypodium distachyon	XP_003570443	5e-39
EGC01023089	PDK_30s938931g002	No_Hit
280_16_13319242_16654_41737_043	PDK_30s938931g008	No_Hit
280_186_14054755_5489_43744_052	PDK_30s819901g002	No_Hit
233_26_12522166_5489_38025_041	PDK_30s1049161g007	No_Hit
280_59_13341894_16654_42240_031	PDK_30s1044831g002	No_Hit
EGC01037599	PDK_30s960261g005	Uncharacterized	No					unnamed protein product	Vitis vinifera	CBI25339	9e-27
EGC01001812	PDK_30s1119331g004	No_Hit
280_67_13345547_16654_42354_035	PDK_30s1119331g005	No_Hit
EGC01033071	PDK_30s992161g002	Known	No					U1 small nuclear ribonucleoprotein A-like	Cicer arietinum	XP_004501453	5e-33
EGC01034141	PDK_30s992161g007	No_Hit
281_101_13093198_5489_40861_087	PDK_30s667541g008	Uncharacterized	No	uncharacterized protein LOC100266042	Vitis vinifera	XP_002277325	3e-27
281_148_14086929_16654_42860_055	PDK_30s807601g001	Known	No	probable calcium-binding protein CML29-like	Cucumis sativus	XP_004142616	1e-28	EF hand calcium-binding family protein	Theobroma cacao	EOY16176	5e-34
280_117_13364469_16654_40125_080	PDK_30s705371g001	Known	No					ankyrin repeat-containing protein At5g02620-like	Setaria italica	XP_004961999	2e-35
281_51_13065481_16654_39479_090	PDK_30s681141g001	Uncharacterized	No	uncharacterized protein LOC101252228	Solanum lycopersicum	XP_004230401	4e-45
EGC01001203	PDK_30s851611g006	Uncharacterized	Yes	Os11g0247500	Oryza sativa Japonica Group	NP_001067615	4e-23	hypothetical protein OsI_35691	Oryza sativa Indica Group	EEC67956	1e-21
281_81_13084535_5489_39773_095	PDK_30s65509105g006	No_Hit
280_12_13317801_16654_41527_024	PDK_30s860921g005	No_Hit
EGC01021459	PDK_30s873681g006	No_Hit
280_66_13345029_16654_42336_074	PDK_30s733691g004	No_Hit
EGC01039737	PDK_30s6550962g001	Uncharacterized	No	hypothetical protein VITISV_020829	Vitis vinifera	CAN77845	1e-27	uncharacterized protein LOC100254467	Vitis vinifera	XP_002274927	1e-50
EGC01000994	PDK_30s1149941g004	Known	Yes					actin cytoskeleton-regulatory complex protein PAN1-like isoform X1	Setaria italica	XP_004983352	2e-21
EGC01014057	PDK_30s1006041g002	Known	No	putative E3 ubiquitin-protein ligase LIN-1-like	Fragaria vesca subsp. vesca	XP_004292946	3e-22	putative E3 ubiquitin-protein ligase LIN-1-like	Vitis vinifera	XP_002279863	2e-55
281_186_14102001_5489_43596_059	PDK_30s951951g002	No_Hit
233_10_12483752_5489_38028_064	PDK_30s1159491g002	Uncharacterized	Yes					putative protein	Zea mays	AAP94588	3e-25
EGC01017352	PDK_30s724861g004	No_Hit
EGC01033710	PDK_30s802181g002	Known	Yes					putative bZIP transcription factor superfamily protein	Zea mays	tpg|DAA55610.1|	4e-24
EGC01015363	PDK_30s797211g006	Known	No	Fasciclin-like arabinogalactan protein	Medicago truncatula	XP_003592555	2e-40
EGC01007539	PDK_30s927541g007	Known	No	hypothetical protein PRUPE_ppa014339mg	Prunus persica	EMJ26988	7e-22	mitochondrial import receptor subunit TOM7-1	Vitis vinifera	XP_002269243	7e-22
281_27_13056389_5489_39150_004	PDK_30s1041811g004	No_Hit
EGC01032095	PDK_30s884771g007	Uncharacterized	No	hypothetical protein PRUPE_ppa025235mg, partiaL	Prunus persica	EMJ12535	3e-24
EGC01011732	PDK_30s880801g002	Uncharacterized	No	predicted protein	Populus trichocarpa	XP_002317326	1e-23	predicted protein	Populus trichocarpa	XP_002317326	6e-26
EGC01016099	PDK_30s898621g005	Uncharacterized	Yes					hypothetical protein TRIUR3_17241	Triticum urartu	EMS61775	2e-24
321_6_13290013_16654_41155_038	PDK_30s898621g007	Uncharacterized	No	Uncharacterized protein isoform 1	Theobroma cacao	EOY06720	4e-21
EGC01025019	PDK_30s694411g006	Uncharacterized	No	hypothetical protein OsI_04089	Oryza sativa Indica Group	EAY76156	1e-60
EGC01011281	PDK_30s884111g005	No_Hit
EGC01006286	PDK_30s773851g001	Known	No	uncharacterized protein LOC100244907	Vitis vinifera	XP_002276395	3e-30	Telomeric repeat binding-like protein isoform 3	Theobroma cacao	EOY28947	4e-24
EGC01029912	PDK_30s1053161g004	No_Hit
281_37_13059990_16654_39276_029	PDK_30s778061g001	No_Hit
EGC01034714	PDK_30s1012611g003	No_Hit
281_54_13066790_5489_39509_051	PDK_30s655123g002	Known	No	probable membrane-associated kinase regulator 2-like	Vitis vinifera	XP_002272569	2e-31	probable membrane-associated kinase regulator 2-like	Vitis vinifera	XP_002272569	7e-28
EGC01035443	PDK_30s975101g007	No_Hit
280_37_13331238_5489_42051_023	PDK_30s660591g005	No_Hit
281_195_14105522_16654_43799_024	PDK_30s739461g007	No_Hit
EGC01032509	PDK_30s985481g002	No_Hit
EGC01027650	PDK_30s985481g005	No_Hit
EGC01012311	PDK_30s892861g002	Known	No	RING-H2 finger protein ATL7	Vitis vinifera	XP_002270058	7e-28	RING-H2 finger protein ATL7	Vitis vinifera	XP_002270058	3e-68
281_29_13057147_5489_39160_069	PDK_30s767941g001	No_Hit
EGC01023268	PDK_30s1094891g003	No_Hit
280_53_13337562_5489_42213_065	PDK_30s887531g001	Known	No					peroxisome biogenesis protein 5-like	Brachypodium distachyon	XP_003574713	2e-24
280_116_13364208_16654_40099_092	PDK_30s893441g003	Known	No					structural maintenance of chromosomes protein 6-like	Vitis vinifera	XP_002278113	9e-24
233_25_12521624_5489_38019_080	PDK_30s725811g002	No_Hit
EGC01032398	PDK_30s751961g002	No_Hit
280_82_13351324_16654_42744_004	PDK_30s790121g002	No_Hit
281_78_13083566_5489_39755_055	PDK_30s1146061g005	No_Hit
301_11_13170118_5489_40879_081	PDK_30s6550970g004	No_Hit
EGC01023483	PDK_30s677371g002	No_Hit
EGC01042063	PDK_30s677371g004	No_Hit
281_86_13086791_5489_39846_081	PDK_30s796531g001	Known	Yes					zonadhesin-related protein	Musa balbisiana	BAG70994	4e-33
280_25_13326628_16654_41940_008	PDK_30s682841g001	Known	No	ENTH/VHS family protein	Theobroma cacao	EOY10399	5e-24
