# Supplementary material for: Analyses of Hypomethylated Oil Palm Gene Space
Source: PLoS One. 2014 Jan 30;9(1):e86728. doi: 10.1371/journal.pone.0086728 (PMC3907425; doi:10.1371/journal.pone.0086728)
Supplement: File S4 — List of SSRs and SNPs. (XLS) [file pone.0086728.s011.xls]

## Sheet: EG_Contig_SSR
Contig Name	Length of unit	Microsatellite start	Microsatellite stop	Simple Sequence Repeat length	Unit sequence
EGC01008465	2	385	452	34	AT
EGC01008465	2	537	556	10	CG
EGC01008465	2	563	580	9	AT
EGC01008465	4	581	604	6	ACAT
EGC01008465	4	682	701	5	ACAT
EGC01022163	2	648	663	8	AC
EGC01019486	3	55	72	6	AAT
EGC01019488	2	1	28	14	AT
EGC01019488	2	424	437	7	AG
EGC01039272	2	315	328	7	AC
EGC01039275	4	70	90	5	AATT
EGC01039279	2	1	38	19	AT
EGC01039279	2	99	116	9	AT
EGC01026268	4	72	87	4	AGCG
EGC01036420	2	35	50	8	AG
EGC01036420	3	459	473	5	AAG
EGC01016763	2	1095	1108	7	AG
EGC01026261	2	290	315	13	AC
EGC01026260	3	546	560	5	AAG
EGC01019159	2	783	804	11	AG
EGC01019629	4	786	801	4	AAAG
EGC01019150	3	2	46	15	AAT
EGC01019621	2	13	26	7	AG
EGC01019152	3	886	900	5	AGG
EGC01038044	2	600	627	14	AG
EGC01019157	3	566	580	5	AAG
EGC01015865	3	618	635	6	AGG
EGC01009777	2	806	819	7	AG
EGC01000672	4	7	22	4	AAAG
EGC01000670	2	122	139	9	AG
EGC01000670	2	238	251	7	AG
EGC01000677	2	293	310	9	AG
EGC01007028	2	985	998	7	AG
EGC01007029	2	1145	1178	17	AG
EGC01007023	2	514	551	19	AG
EGC01007023	2	552	585	17	AC
EGC01007023	2	1279	1292	7	AG
EGC01037845	2	672	685	7	AC
EGC01037845	2	686	699	7	AT
EGC01010405	2	941	954	7	AT
EGC01001506	3	59	73	5	CCG
EGC01001504	2	1282	1305	12	AG
EGC01021127	2	1002	1021	10	AG
EGC01021125	3	108	125	6	CCG
EGC01023962	2	634	653	10	AG
EGC01010337	2	1108	1125	9	AG
EGC01010337	2	1215	1228	7	CG
EGC01000909	2	1594	1613	10	AG
EGC01030314	3	755	772	6	ACC
EGC01020839	2	277	292	8	AT
EGC01023967	2	147	196	25	AT
EGC01030311	2	465	496	16	AG
EGC01030648	3	701	736	12	AAT
EGC01020833	2	3	30	14	AT
EGC01000454	3	1860	1883	8	CCG
EGC01000454	3	2068	2085	6	AAG
EGC01000453	2	2037	2056	10	AG
EGC01000450	4	697	712	4	AAAT
EGC01000907	4	996	1011	4	AAAG
EGC01000907	3	1217	1234	6	AAG
EGC01000907	2	1263	1276	7	AC
EGC01040434	3	526	546	7	ACC
EGC01040439	2	181	194	7	AG
EGC01009415	2	1111	1144	17	AG
EGC01035253	2	290	307	9	AT
EGC01006882	2	1269	1314	23	AT
EGC01025185	3	986	1000	5	ACC
EGC01011579	3	560	589	10	AAG
EGC01014058	2	733	750	9	AC
EGC01011573	3	250	264	5	AAT
EGC01014051	2	1127	1140	7	AG
EGC01032648	2	565	578	7	AT
EGC01032642	2	177	198	11	AG
EGC01015671	2	355	376	11	AT
EGC01004238	4	1118	1133	4	AAAG
EGC01032645	4	770	793	6	AAAG
EGC01006083	2	282	295	7	AT
EGC01006086	3	933	956	8	AAG
EGC01006085	2	1011	1050	20	AT
EGC01043161	2	72	85	7	AG
EGC01006088	2	1077	1102	13	AT
EGC01043165	2	1	28	14	AC
EGC01043165	2	29	110	41	AT
EGC01043165	2	114	145	16	AC
EGC01012903	2	855	870	8	AT
EGC01012903	3	1160	1177	6	AAT
EGC01012900	4	77	92	4	AAAT
EGC01012275	2	375	412	19	AG
EGC01012275	2	547	562	8	AG
EGC01003105	2	143	164	11	AG
EGC01003105	2	199	222	12	AG
EGC01038649	3	67	81	5	ACG
EGC01003106	2	1394	1409	8	AG
EGC01031198	4	19	34	4	ACCT
EGC01031198	2	101	114	7	AT
EGC01031198	2	130	145	8	AC
EGC01038315	2	144	159	8	AG
EGC01042340	2	328	345	9	AG
EGC01042341	2	146	175	15	AG
EGC01032429	2	334	355	11	AG
EGC01032429	2	356	373	9	AC
EGC01023715	2	239	262	12	AG
EGC01029015	3	542	556	5	AGG
EGC01028948	2	937	950	7	AC
EGC01028940	2	24	83	30	AT
EGC01028941	3	454	483	10	CCG
EGC01033599	4	258	273	4	AAAG
EGC01001884	2	1541	1556	8	AG
EGC01001884	2	1607	1624	9	AG
EGC01033590	4	228	243	4	AATT
EGC01039065	4	420	439	5	ACAT
EGC01017743	4	182	201	5	ATCC
EGC01031734	2	614	639	13	AG
EGC01002509	2	1690	1713	12	AT
EGC01002504	3	156	170	5	AAG
EGC01002505	3	236	253	6	AAG
EGC01019815	2	1	24	12	AT
EGC01019815	4	25	40	4	ACAT
EGC01001081	3	548	604	19	AAT
EGC01033779	3	232	249	6	ACC
EGC01009254	2	337	350	7	AG
EGC01004902	2	401	416	8	CG
EGC01004903	3	863	880	6	AGG
EGC01004903	2	881	896	8	AG
EGC01002768	2	1133	1168	18	AT
EGC01002768	4	1172	1187	4	ACAT
EGC01002767	2	935	956	11	AT
EGC01026895	3	364	387	8	AGG
EGC01001262	2	241	254	7	AG
EGC01001262	3	913	930	6	CCG
EGC01001266	2	132	147	8	AT
EGC01001264	2	1263	1296	17	AG
EGC01001265	2	198	221	12	AG
EGC01001265	2	321	336	8	AG
EGC01021714	2	733	756	12	AT
EGC01005234	2	934	947	7	AG
EGC01001268	4	1520	1535	4	AAAT
EGC01001268	2	1784	1801	9	AG
EGC01039680	2	507	522	8	AT
EGC01039687	3	595	609	5	ACC
EGC01005232	4	467	486	5	AAAT
EGC01017352	2	1101	1120	10	AT
EGC01023974	2	59	72	7	AT
EGC01026093	2	94	133	20	AG
EGC01026093	2	151	166	8	AG
EGC01026093	2	368	381	7	AG
EGC01026093	2	587	602	8	AG
EGC01021821	2	927	950	12	AG
EGC01022599	2	411	426	8	AT
EGC01022593	3	535	549	5	ATC
EGC01022597	2	700	725	13	AG
EGC01022595	3	747	767	7	AAG
EGC01007905	2	910	941	16	AG
EGC01007905	3	986	1003	6	CCG
EGC01006504	2	725	758	17	AG
EGC01010292	3	214	261	16	AAT
EGC01010292	3	324	338	5	ACT
EGC01010292	2	1259	1274	8	AT
EGC01007934	3	668	685	6	CCG
EGC01000022	2	838	857	10	AG
EGC01000021	3	794	816	8	AAG
EGC01004015	3	1050	1064	5	AGG
EGC01036852	3	563	577	5	AAT
EGC01004018	2	245	258	7	AC
EGC01004018	2	259	276	9	AG
EGC01020993	2	124	155	16	AC
EGC01011742	2	1234	1247	7	AG
EGC01011745	2	290	333	22	AG
EGC01014330	3	1040	1063	8	CCG
EGC01014331	4	1122	1153	8	ACAT
EGC01011749	2	545	570	13	AG
EGC01022626	2	242	269	14	AG
EGC01022621	2	950	965	8	AC
EGC01037108	3	196	213	6	AGG
EGC01037454	3	534	554	7	AAG
EGC01037454	3	555	569	5	AGG
EGC01037101	2	407	444	19	AG
EGC01030102	2	51	64	7	AG
EGC01043759	3	169	183	5	AAG
EGC01030108	2	224	243	10	AT
EGC01030451	2	878	891	7	AT
EGC01030451	4	892	919	7	ACAT
EGC01041933	3	119	133	5	ACC
EGC01041930	2	458	503	23	AT
EGC01020661	2	163	180	9	AC
EGC01014193	2	534	553	10	AG
EGC01020199	3	430	444	5	AAG
EGC01020198	3	360	383	8	CCG
EGC01020669	2	511	554	22	AT
EGC01020669	3	679	699	7	AAG
EGC01031856	4	444	459	4	AAAT
EGC01038817	4	668	683	4	AAAG
EGC01005303	3	286	300	5	CCG
EGC01005303	4	1127	1150	6	AAAT
EGC01040083	2	72	115	22	AT
EGC01034373	2	353	374	11	AG
EGC01005306	2	356	383	14	AT
EGC01005306	2	544	557	7	AG
EGC01005306	2	664	681	9	AG
EGC01029374	3	258	272	5	ACC
EGC01005658	2	90	111	11	AG
EGC01007270	2	613	626	7	AG
EGC01035861	2	624	645	11	AG
EGC01007279	2	664	677	7	AT
EGC01007279	2	681	696	8	AG
EGC01015068	3	447	461	5	CCG
EGC01012590	2	996	1021	13	AG
EGC01012590	2	1022	1039	9	AT
EGC01012591	2	1014	1029	8	AG
EGC01017519	2	198	219	11	AG
EGC01017517	3	770	784	5	ACC
EGC01017516	2	648	673	13	AT
EGC01003595	2	616	633	9	AT
EGC01003592	2	1540	1557	9	AG
EGC01003593	4	456	471	4	AAAT
EGC01011964	2	562	585	12	AT
EGC01031504	3	721	744	8	AAT
EGC01011963	3	285	302	6	CCG
EGC01015248	2	67	104	19	AT
EGC01015244	3	522	542	7	CCG
EGC01024638	2	193	206	7	AC
EGC01024639	2	412	431	10	AG
EGC01034487	3	605	622	6	AAT
EGC01003045	2	856	871	8	AG
EGC01023361	2	424	437	7	AT
EGC01003371	2	1267	1288	11	AT
EGC01003377	4	528	543	4	AAAT
EGC01023364	2	398	433	18	AG
EGC01035351	2	81	108	14	AG
EGC01038101	2	606	653	24	AT
EGC01042620	2	31	44	7	AG
EGC01008605	3	1247	1261	5	AGC
EGC01042624	3	184	204	7	AAT
EGC01035607	2	35	62	14	AG
EGC01035607	4	529	548	5	ATGC
EGC01029954	2	333	372	20	AT
EGC01035606	2	509	522	7	AG
EGC01025904	2	338	355	9	AT
EGC01025904	2	761	782	11	AG
EGC01025907	2	867	906	20	AG
EGC01035605	2	18	37	10	AG
EGC01035605	3	211	225	5	ACT
EGC01028025	3	277	300	8	AAG
EGC01028025	2	904	929	13	AT
EGC01028536	2	179	198	10	AG
EGC01028531	3	430	450	7	AAG
EGC01009597	2	1	76	38	AT
EGC01028539	3	828	845	6	AAG
EGC01012334	2	416	439	12	AT
EGC01012334	2	440	465	13	AG
EGC01018779	4	932	955	6	AAAG
EGC01023502	2	615	652	19	AG
EGC01023500	2	835	852	9	AG
EGC01018772	2	5	20	8	AC
EGC01018772	4	27	46	5	ACAT
EGC01012336	4	273	288	4	AAAT
EGC01018775	2	208	221	7	AT
EGC01002973	2	890	903	7	AT
EGC01002977	4	1652	1667	4	ACAT
EGC01002974	3	1447	1476	10	AAG
EGC01016600	4	1138	1153	4	AAAG
EGC01016601	3	929	955	9	AGG
EGC01016601	3	960	974	5	ACC
EGC01016601	3	1073	1090	6	CCG
EGC01016602	2	114	141	14	AC
EGC01016604	3	504	518	5	AAT
EGC01016604	2	730	747	9	AT
EGC01033900	4	797	812	4	ACTC
EGC01033900	2	824	837	7	AG
EGC01033906	4	632	655	6	ACAT
EGC01012040	4	95	126	8	ACAT
EGC01018804	4	816	831	4	AAAT
EGC01032369	2	698	717	10	AG
EGC01020832	3	664	693	10	AAT
EGC01022363	3	82	105	8	AAG
EGC01016932	2	466	485	10	AG
EGC01016932	2	490	505	8	AC
EGC01016745	2	1138	1159	11	AT
EGC01016744	2	219	236	9	AT
EGC01016744	2	831	862	16	AT
EGC01000906	2	952	965	7	AG
EGC01000906	2	2003	2018	8	AG
EGC01031016	2	629	650	11	AG
EGC01027626	3	392	406	5	ATC
EGC01027626	3	429	443	5	ATC
EGC01036190	2	731	752	11	AG
EGC01036197	2	37	54	9	AC
EGC01029887	2	647	678	16	AG
EGC01029887	3	866	889	8	AGC
EGC01039219	2	371	406	18	AT
EGC01021913	4	524	543	5	AAAG
EGC01036445	4	281	312	8	ACAT
EGC01036440	2	55	68	7	AC
EGC01036443	3	79	93	5	ATC
EGC01036448	4	371	394	6	AAAT
EGC01001693	4	137	160	6	ACAT
EGC01033019	2	214	229	8	AG
EGC01015805	4	846	861	4	ATGC
EGC01015805	3	866	880	5	AAC
EGC01009062	2	430	443	7	AG
EGC01033015	3	556	570	5	AAG
EGC01033015	3	851	865	5	AAG
EGC01031022	2	241	254	7	AT
EGC01000614	2	1853	1884	16	AT
EGC01007044	2	1	28	14	AT
EGC01013957	2	1199	1212	7	AG
EGC01037866	2	48	61	7	AC
EGC01037866	2	62	75	7	CG
EGC01001524	2	1771	1814	22	AT
EGC01021451	2	959	976	9	AG
EGC01021102	3	271	285	5	AGG
EGC01001521	4	45	64	5	AAAT
EGC01001520	2	1813	1836	12	AG
EGC01021106	3	158	181	8	AAG
EGC01021106	3	226	249	8	AAG
EGC01021106	3	287	304	6	AAG
EGC01010354	2	60	105	23	AT
EGC01010351	2	159	172	7	AT
EGC01010351	2	439	464	13	AG
EGC01010352	2	768	809	21	AT
EGC01010353	3	294	308	5	AGG
EGC01000923	2	764	783	10	AT
EGC01000927	2	1249	1268	10	AG
EGC01000927	3	1966	1980	5	CCG
EGC01035939	3	486	503	6	AAT
EGC01041547	3	318	341	8	AGC
EGC01040145	2	22	39	9	AG
EGC01040147	2	62	79	9	AG
EGC01009477	2	557	570	7	AC
EGC01009477	2	1144	1159	8	AC
EGC01009477	2	1160	1173	7	AT
EGC01024104	2	483	508	13	AT
EGC01004468	2	279	304	13	AG
EGC01004468	3	924	941	6	AAT
EGC01004463	2	815	830	8	AT
EGC01004463	2	1336	1369	17	AG
EGC01004460	4	254	269	4	AAAG
EGC01030590	2	738	767	15	AG
EGC01030592	4	756	775	5	ACAT
EGC01025221	3	933	950	6	AAT
EGC01006312	4	1058	1077	5	AAAT
EGC01006311	2	808	823	8	AG
EGC01006318	4	1053	1076	6	AAAT
EGC01010974	3	373	402	10	AAG
EGC01028703	2	55	76	11	AG
EGC01028703	2	77	96	10	AC
EGC01020279	2	505	536	16	AT
EGC01020274	2	859	888	15	AG
EGC01011001	4	489	528	10	AAAG
EGC01011005	3	520	537	6	AAT
EGC01023454	2	1012	1043	16	AG
EGC01038483	2	30	51	11	AG
EGC01032990	3	266	289	8	AAG
EGC01034746	2	673	718	23	AG
EGC01030840	2	224	239	8	AG
EGC01012923	2	106	127	11	AT
EGC01003166	3	1338	1352	5	AAT
EGC01003165	2	291	308	9	AG
EGC01003165	2	1546	1571	13	AG
EGC01035166	2	667	684	9	AG
EGC01038664	3	216	230	5	AAT
EGC01042368	2	252	271	10	AT
EGC01025735	2	135	148	7	AT
EGC01025735	2	989	1006	9	AT
EGC01032196	2	868	885	9	AT
EGC01024179	2	176	195	10	AT
EGC01024178	3	461	475	5	AAG
EGC01032190	2	754	775	11	AC
EGC01032191	4	352	367	4	AGGG
EGC01041150	2	418	437	10	AT
EGC01029037	2	904	917	7	AT
EGC01029032	3	601	615	5	AAG
EGC01039040	2	6	43	19	AC
EGC01003782	3	926	940	5	AAG
EGC01003780	4	140	155	4	AAAT
EGC01017723	2	1084	1097	7	AG
EGC01031714	2	48	63	8	AC
EGC01031714	2	66	93	14	AT
EGC01002560	2	59	72	7	AG
EGC01002563	3	397	420	8	AGG
EGC01005032	3	205	225	7	CCG
EGC01005032	3	771	792	7	AAT
EGC01001062	2	1020	1055	18	AG
EGC01001063	3	1962	1976	5	ACC
EGC01005788	3	822	836	5	CCG
EGC01001066	2	2	15	7	AC
EGC01001067	2	1437	1466	15	AT
EGC01005787	2	1059	1082	12	AG
EGC01023199	2	353	366	7	AT
EGC01033715	4	126	141	4	AAAG
EGC01033714	3	447	467	7	AAG
EGC01023196	3	655	684	10	ATC
EGC01004924	4	418	441	6	AAAT
EGC01004925	2	892	919	14	AG
EGC01004922	3	216	230	5	ATC
EGC01004920	2	846	859	7	AT
EGC01004920	2	1313	1344	16	AT
EGC01002780	2	1564	1577	7	AG
EGC01026871	2	111	140	15	AG
EGC01026876	4	435	450	4	ACAT
EGC01026877	3	56	70	5	AAT
EGC01026877	3	735	752	6	CCG
EGC01026709	2	352	367	8	AT
EGC01026709	2	368	405	19	AG
EGC01026709	3	836	856	7	CCG
EGC01021734	2	411	426	8	AG
EGC01005254	3	914	928	5	AGC
EGC01005254	3	929	943	5	AAG
EGC01021732	2	539	556	9	AG
EGC01005251	2	270	289	10	AG
EGC01005251	2	517	538	11	AG
EGC01023994	2	730	750	11	AG
EGC01023995	4	641	656	4	ATGC
EGC01023998	3	719	739	7	AAG
EGC01027479	4	341	364	6	AAAT
EGC01036292	2	213	240	14	AG
EGC01036295	3	292	309	6	AGG
EGC01036294	2	22	41	10	AG
EGC01036297	3	316	330	5	ATC
EGC01041737	2	12	31	10	AT
EGC01007208	3	1203	1217	5	AAT
EGC01021845	3	926	943	6	AAG
EGC01021846	4	327	342	4	ATCC
EGC01021843	2	625	646	11	AG
EGC01004252	2	1168	1183	8	AG
EGC01008587	3	1279	1293	5	AAT
EGC01008587	2	1298	1313	8	AT
EGC01013720	2	683	698	8	AT
EGC01013093	2	260	293	17	AT
EGC01013090	4	26	41	4	ACAT
EGC01013096	2	311	326	8	AG
EGC01013096	2	956	975	10	AT
EGC01013098	2	721	746	13	AG
EGC01000558	2	1845	1860	8	AC
EGC01000001	2	89	102	7	AG
EGC01000002	2	969	994	13	AG
EGC01000002	3	3796	3816	7	ACC
EGC01000556	3	56	76	7	AAT
EGC01000556	2	524	549	13	AT
EGC01000556	2	552	577	13	AG
EGC01004784	2	11	26	8	AG
EGC01004074	2	1414	1427	7	AT
EGC01020460	2	511	524	7	AG
EGC01008638	2	818	837	10	AG
EGC01011760	3	837	851	5	AAG
EGC01011761	3	620	634	5	AAG
EGC01036873	3	432	449	6	AGG
EGC01036872	2	333	350	9	AG
EGC01022646	2	555	568	7	AG
EGC01022646	2	607	620	7	AG
EGC01022641	2	1020	1057	19	AT
EGC01013893	2	506	537	16	AG
EGC01013896	3	872	892	7	AAG
EGC01013896	3	1077	1091	5	ACC
EGC01013894	3	1202	1216	5	AGG
EGC01037477	3	694	720	9	AGC
EGC01013540	4	256	275	5	AAGC
EGC01021593	4	514	529	4	ATGC
EGC01021591	2	779	798	10	AG
EGC01013548	2	419	438	10	AG
EGC01030125	2	800	815	8	AG
EGC01030125	3	889	906	6	AAG
EGC01030121	2	181	196	8	AG
EGC01030430	2	243	270	14	AG
EGC01030430	4	271	286	4	ACAG
EGC01030430	4	287	302	4	AGAT
EGC01020642	3	800	814	5	ACC
EGC01020645	3	353	367	5	AAT
EGC01020647	3	122	139	6	ACC
EGC01038879	4	5	20	4	ACCG
EGC01038879	4	51	74	6	ACCG
EGC01038871	2	619	632	7	AG
EGC01025031	2	973	999	14	AT
EGC01025032	2	825	840	8	AG
EGC01007781	3	84	104	7	AGG
EGC01007781	4	351	370	5	AAAG
EGC01007528	2	98	117	10	AG
EGC01007250	2	403	428	13	AC
EGC01007250	2	440	457	9	AC
EGC01007521	2	550	567	9	AG
EGC01007256	2	503	518	8	AC
EGC01007256	3	956	970	5	AGG
EGC01015004	2	110	137	14	AC
EGC01015001	2	407	452	23	AT
EGC01015000	2	1028	1057	15	AT
EGC01009862	4	283	302	5	AAAT
EGC01010018	2	621	660	20	AT
EGC01010018	3	1152	1181	10	AAT
EGC01010018	3	1272	1289	6	AAT
EGC01006784	3	1017	1046	10	AGC
EGC01006781	4	70	93	6	ATCG
EGC01017530	2	365	380	8	AT
EGC01031528	4	459	474	4	AAAT
EGC01031529	4	451	466	4	AAAT
EGC01017534	2	321	362	21	AG
EGC01003576	2	353	372	10	AT
EGC01014710	4	23	50	7	AAAG
EGC01011942	2	367	380	7	AG
EGC01011942	3	885	899	5	AAG
EGC01025698	2	808	821	7	AT
EGC01040602	3	457	477	7	AAG
EGC01024613	2	345	380	19	AG
EGC01024611	2	938	967	15	AG
EGC01044274	4	4	23	5	ACCG
EGC01034350	3	266	285	7	AAT
EGC01034350	2	795	810	8	AT
EGC01003314	2	1492	1505	7	AG
EGC01023696	2	11	28	9	AC
EGC01023696	2	99	112	7	AC
EGC01003316	2	503	522	10	AG
EGC01003316	2	837	858	11	AT
EGC01003310	3	701	724	8	AAG
EGC01035408	2	173	186	7	AG
EGC01003312	4	1129	1149	5	AATT
EGC01038126	3	409	429	7	AAT
EGC01038126	2	683	704	11	AG
EGC01003318	2	169	224	28	AG
EGC01003318	4	1431	1446	4	AAAG
EGC01038120	3	421	435	5	AAT
EGC01025967	2	334	349	8	AC
EGC01029935	2	140	179	20	AG
EGC01025962	2	374	395	11	AC
EGC01025961	2	737	772	18	AC
EGC01012907	2	1136	1151	8	AC
EGC01029939	3	728	745	6	AAT
EGC01028519	2	943	958	8	AT
EGC01028512	2	35	54	10	AT
EGC01006125	4	886	901	4	ACAG
EGC01018714	3	854	892	13	AAT
EGC01018714	3	1027	1041	5	AGC
EGC01018716	2	780	799	10	AG
EGC01018710	2	336	379	22	AT
EGC01018710	2	688	705	9	AC
EGC01002957	2	1593	1630	19	AT
EGC01002951	2	975	992	9	AC
EGC01014846	2	1173	1188	8	AT
EGC01014849	2	282	321	20	AG
EGC01014849	2	504	535	16	AT
EGC01014849	4	709	728	5	AGGC
EGC01002958	2	539	554	8	AG
EGC01012716	2	637	654	9	AG
EGC01033969	4	745	765	5	AATT
EGC01033965	3	424	453	10	AAG
EGC01000378	3	420	440	7	AAG
EGC01000378	3	1781	1795	5	AAT
EGC01008805	2	873	914	21	AG
EGC01018823	2	789	802	7	AT
EGC01002049	2	153	196	22	AT
EGC01002040	3	630	644	5	AAC
EGC01002040	2	1093	1130	19	AG
EGC01016727	4	983	998	4	AAAT
EGC01016721	2	1093	1112	10	AG
EGC01011143	2	488	531	22	AC
EGC01027778	4	746	777	8	ACAT
EGC01027778	2	794	817	12	AC
EGC01035147	2	666	681	8	AG
EGC01011140	2	79	106	14	AG
EGC01011140	2	194	207	7	AG
EGC01011140	2	865	892	14	AT
EGC01022503	4	311	330	5	AGGG
EGC01027860	2	233	250	9	AG
EGC01027647	2	367	380	7	AC
EGC01027647	2	381	396	8	CG
EGC01039188	2	276	291	8	AG
EGC01027641	2	604	617	7	AT
EGC01026110	2	378	401	12	AT
EGC01022127	2	267	290	12	AG
EGC01022127	4	300	315	4	AGGG
EGC01022122	2	120	135	8	AT
EGC01019443	4	123	138	4	AAAT
EGC01013393	2	797	824	14	AC
EGC01019997	2	1075	1094	10	AG
EGC01039989	4	37	52	4	AAAT
EGC01039984	2	578	655	39	AT
EGC01003367	3	1094	1108	5	AGC
EGC01023395	4	803	818	4	AAAT
EGC01019665	3	104	124	7	AAC
EGC01003362	4	861	901	10	AAAG
EGC01015825	3	1027	1047	7	AAT
EGC01015827	2	1041	1056	8	AT
EGC01019668	2	29	42	7	AG
EGC01023839	2	218	239	11	AT
EGC01009045	2	959	978	10	AG
EGC01023832	2	855	868	7	AG
EGC01033038	4	467	482	4	AGAT
EGC01016522	2	597	622	13	AG
EGC01023837	2	1016	1037	11	AC
EGC01041389	2	441	454	7	AT
EGC01000635	3	1801	1827	9	AAG
EGC01001295	2	1756	1779	12	AG
EGC01036605	2	434	457	12	AG
EGC01013979	3	1147	1161	5	AAG
EGC01013978	2	1007	1024	9	AG
EGC01040386	2	1	14	7	AT
EGC01040382	2	42	68	14	AG
EGC01001546	2	434	449	8	AC
EGC01001546	2	1221	1236	8	AG
EGC01043810	2	50	67	9	AC
EGC01000498	3	779	796	6	AAG
EGC01000498	3	1381	1395	5	AGG
EGC01000499	2	1823	1844	11	AG
EGC01017892	3	320	334	5	AAC
EGC01017890	2	683	706	12	AG
EGC01025934	3	726	749	8	AAG
EGC01000944	4	1446	1461	4	AAAT
EGC01000946	2	1547	1562	8	AT
EGC01041568	3	140	154	5	CCG
EGC01036462	3	227	241	5	AGG
EGC01037737	2	205	228	12	AT
EGC01037733	3	671	685	5	AAC
EGC01037733	3	701	715	5	ACC
EGC01009457	3	1104	1124	7	AAG
EGC01009457	3	1142	1156	5	AAG
EGC01004444	3	1123	1137	5	AAC
EGC01004441	2	1367	1380	7	AC
EGC01004440	2	496	509	7	AC
EGC01014276	3	648	668	7	AAG
EGC01014275	2	153	170	9	AC
EGC01014278	3	894	908	5	AAG
EGC01014278	2	1135	1208	37	AT
EGC01028727	2	177	216	20	AG
EGC01028724	3	134	148	5	AAT
EGC01006330	2	3	18	8	AT
EGC01006330	3	1344	1358	5	AAT
EGC01010958	4	692	711	5	ACAT
EGC01010959	2	745	764	10	AT
EGC01006338	4	1233	1248	4	AAAT
EGC01038467	2	670	699	15	AT
EGC01031958	2	204	217	7	AG
EGC01015634	3	944	958	5	AAG
EGC01032600	2	477	496	10	AG
EGC01032601	3	838	858	7	AAG
EGC01032978	3	521	535	5	AAG
EGC01012947	2	321	340	10	AT
EGC01038605	2	136	149	7	AG
EGC01029589	2	48	63	8	AG
EGC01029135	3	408	422	5	AAG
EGC01029584	2	741	762	11	AC
EGC01025204	4	517	532	4	AGCT
EGC01025200	4	661	676	4	AAAT
EGC01029582	2	300	315	8	AG
EGC01028181	2	637	654	9	AT
EGC01024404	2	510	531	11	AC
EGC01024151	2	877	940	32	AT
EGC01029052	2	763	776	7	AT
EGC01029050	2	391	410	10	AG
EGC01012369	3	229	255	9	AAG
EGC01012368	2	614	627	7	AT
EGC01012360	2	372	389	9	AC
EGC01027988	2	190	203	7	AG
EGC01027983	2	715	730	8	AC
EGC01027981	2	536	553	9	AC
EGC01027981	2	556	569	7	AC
EGC01027980	2	309	328	10	AG
EGC01027980	3	743	760	6	AAT
EGC01031771	2	19	38	10	AG
EGC01002547	2	345	372	14	AG
EGC01002544	2	185	236	26	AT
EGC01002544	2	322	335	7	AT
EGC01002544	2	517	546	15	AT
EGC01002233	3	1644	1658	5	CCG
EGC01002238	3	247	273	9	AAG
EGC01002549	2	229	242	7	AC
EGC01005013	2	441	456	8	AG
EGC01005013	2	1004	1023	10	AT
EGC01005018	2	1335	1360	13	AG
EGC01009211	3	1296	1313	6	AAG
EGC01033736	2	565	590	13	AT
EGC01033736	2	591	618	14	AG
EGC01026859	3	903	920	6	AAG
EGC01028988	2	698	713	8	AT
EGC01028985	2	106	123	9	AG
EGC01027323	3	27	50	8	AGG
EGC01027321	4	385	400	4	AAAT
EGC01018107	3	137	151	5	AAG
EGC01018106	2	169	208	20	AG
EGC01026588	3	766	780	5	ATC
EGC01026589	4	161	181	5	AATT
EGC01019858	4	126	141	4	AAAT
EGC01001041	2	1798	1853	28	AT
EGC01019850	3	380	394	5	AAT
EGC01019850	3	956	970	5	AGC
EGC01001045	4	756	771	4	ACGG
EGC01004273	2	286	301	8	AG
EGC01000793	2	911	926	8	AG
EGC01000793	2	1124	1143	10	AT
EGC01000793	4	1157	1184	7	ACAT
EGC01017529	2	241	254	7	AT
EGC01017529	4	838	853	4	ACAT
EGC01017529	4	920	957	10	ACAT
EGC01013709	3	185	199	5	ACC
EGC01005279	4	1434	1449	4	AGCG
EGC01001959	2	411	430	10	AT
EGC01001959	3	1223	1249	9	AAC
EGC01001226	2	1464	1477	7	AG
EGC01001226	2	1768	1815	24	AT
EGC01001952	2	1503	1516	7	AC
EGC01001953	2	43	56	7	AG
EGC01001953	3	176	190	5	AAG
EGC01001223	2	1302	1317	8	AT
EGC01000579	2	1973	1986	7	AC
EGC01004054	3	1160	1174	5	AAG
EGC01004052	2	1582	1597	8	AT
EGC01004053	2	64	79	8	AC
EGC01000573	2	389	406	9	AT
EGC01004051	2	1284	1315	16	AC
EGC01022669	2	1009	1024	8	AG
EGC01022668	3	417	431	5	ACC
EGC01022661	2	1034	1055	11	AT
EGC01011705	2	76	113	19	AT
EGC01026322	2	232	249	9	AT
EGC01011707	3	1043	1057	5	AAG
EGC01011700	2	199	212	7	AT
EGC01013567	2	309	338	15	AG
EGC01013567	2	371	386	8	AG
EGC01013562	3	448	468	7	CCG
EGC01012056	2	52	71	10	AG
EGC01012056	3	1172	1192	7	AAT
EGC01012056	2	1217	1250	17	AT
EGC01041976	4	36	51	4	AGGG
EGC01041976	2	126	151	13	AG
EGC01041975	2	124	137	7	AC
EGC01038851	4	335	350	4	AAAT
EGC01038855	2	367	380	7	AT
EGC01038857	3	4	21	6	AAT
EGC01038859	4	239	254	4	AAAT
EGC01005908	2	183	200	9	AG
EGC01005901	3	1207	1224	6	AAT
EGC01005901	3	1225	1275	17	AAT
EGC01005906	3	194	217	8	AGC
EGC01004170	2	205	238	17	AG
EGC01004170	2	239	256	9	AT
EGC01017281	2	768	797	15	AT
EGC01017281	2	1056	1071	8	AG
EGC01017281	2	1072	1087	8	AC
EGC01017280	3	1047	1073	9	CCG
EGC01008737	2	546	565	10	AG
EGC01014482	3	585	602	6	AAG
EGC01014486	2	519	536	9	AT
EGC01007504	3	1043	1060	6	AAT
EGC01040597	2	372	395	12	AG
EGC01007502	2	336	365	15	AG
EGC01015023	3	491	505	5	AGG
EGC01015023	2	652	675	12	AT
EGC01009841	2	1285	1308	12	AT
EGC01021317	4	711	726	4	ACAT
EGC01030418	3	504	524	7	AAG
EGC01030412	2	643	656	7	AT
EGC01030412	2	872	913	21	AT
EGC01030415	2	730	749	10	AG
EGC01030417	2	553	584	16	AG
EGC01017921	2	1	56	28	AT
EGC01014736	2	483	502	10	AG
EGC01042998	3	110	124	5	AGG
EGC01042445	2	185	198	7	AG
EGC01042445	3	275	315	14	AAG
EGC01017926	2	807	820	7	AC
EGC01031547	2	1	18	9	AT
EGC01031540	3	17	31	5	AAG
EGC01017924	3	319	339	7	AAG
EGC01017924	3	340	363	8	AGG
EGC01024369	2	748	769	11	AG
EGC01015282	2	747	762	8	AC
EGC01015282	2	763	788	13	AG
EGC01024360	2	169	192	12	AG
EGC01025949	2	920	935	8	AG
EGC01025949	2	961	978	9	AG
EGC01035397	4	546	569	6	AAAG
EGC01035397	3	570	602	11	AAT
EGC01035396	4	113	128	4	AAAT
EGC01035463	3	249	263	5	AGC
EGC01029918	4	913	928	4	ACAT
EGC01025413	3	90	104	5	AAC
EGC01025413	2	334	381	24	AT
EGC01025942	3	374	412	13	AGC
EGC01029912	2	652	675	12	AT
EGC01025944	2	132	151	10	AG
EGC01025947	2	772	785	7	AG
EGC01029911	2	1	54	27	AT
EGC01029911	4	55	70	4	ACAT
EGC01029911	2	80	99	10	AT
EGC01037577	2	615	632	9	AG
EGC01028060	2	8	29	11	AG
EGC01028060	2	30	49	10	AC
EGC01016391	2	930	943	7	AT
EGC01024099	2	521	542	11	AG
EGC01006105	3	126	149	8	AAG
EGC01016399	3	638	652	5	AGG
EGC01024091	2	948	961	7	AT
EGC01012882	2	339	368	15	AC
EGC01012882	2	369	390	11	AT
EGC01012883	2	1	16	8	AT
EGC01012883	2	209	230	11	AT
EGC01012883	2	981	1000	10	AG
EGC01003553	3	752	766	5	AGG
EGC01003555	4	270	293	6	ACAT
EGC01018737	3	487	504	6	AAT
EGC01018732	3	329	343	5	AGG
EGC01002938	2	1011	1040	15	AT
EGC01002680	4	521	544	6	ACAT
EGC01002935	2	79	96	9	AG
EGC01014861	2	1001	1028	14	AG
EGC01014861	2	1050	1067	9	AG
EGC01002933	2	196	211	8	AG
EGC01002933	2	521	542	11	AT
EGC01002933	2	1122	1143	11	AT
EGC01002933	3	1600	1614	5	AAT
EGC01014867	2	194	215	11	AT
EGC01018739	2	1	48	24	AT
EGC01032018	2	238	261	12	AC
EGC01032018	2	262	275	7	AG
EGC01034422	4	694	713	5	AAAT
EGC01024894	4	499	519	5	AATT
EGC01024896	2	51	82	16	AG
EGC01024891	3	685	699	5	AGG
EGC01012080	4	228	259	8	AAAG
EGC01012080	2	578	595	9	AG
EGC01012084	2	897	918	11	AG
EGC01012084	2	919	940	11	AT
EGC01033944	2	88	103	8	AT
EGC01003337	2	1439	1452	7	AG
EGC01003334	2	812	835	12	AG
EGC01003335	2	1627	1652	13	AT
EGC01003332	2	616	641	13	AT
EGC01003333	2	472	547	38	AT
EGC01003882	4	266	281	4	ATCC
EGC01023320	2	957	1000	22	AT
EGC01007555	2	2	35	17	AT
EGC01002069	3	606	623	6	AAT
EGC01002065	2	1272	1285	7	AG
EGC01002066	4	1603	1623	5	AATT
EGC01022321	2	184	199	8	AT
EGC01005486	2	511	528	9	AG
EGC01005488	2	440	467	14	AT
EGC01005488	3	519	533	5	AGG
EGC01005489	2	1261	1298	19	AT
EGC01027847	3	769	783	5	AAT
EGC01027847	2	811	824	7	AT
EGC01027660	2	880	899	10	AG
EGC01027660	2	900	917	9	AT
EGC01027848	3	430	444	5	AAG
EGC01022497	2	131	162	16	AG
EGC01026131	3	392	409	6	CCG
EGC01026132	2	176	215	20	AG
EGC01026132	2	304	317	7	AG
EGC01019464	2	1	58	29	AT
EGC01041817	4	269	288	5	AAAT
EGC01017111	2	707	720	7	AG
EGC01021715	3	83	100	6	AGG
EGC01018591	2	638	669	16	AG
EGC01021713	2	1	14	7	AG
EGC01017074	4	257	272	4	AAAG
EGC01033058	2	42	55	7	AT
EGC01041360	2	542	565	12	AG
EGC01036662	2	199	216	9	AG
EGC01036662	2	228	243	8	AG
EGC01035269	2	375	416	21	AT
EGC01037827	4	391	406	4	AAAT
EGC01040368	2	360	381	11	AG
EGC01001562	2	539	570	16	AT
EGC01001565	2	1	22	11	AT
EGC01013918	2	207	226	10	AG
EGC01021417	3	48	62	5	AAG
EGC01021414	3	59	73	5	AAT
EGC01030622	2	636	651	8	AT
EGC01000964	4	1582	1597	4	AAAT
EGC01030628	2	378	393	8	AT
EGC01000961	3	110	127	6	AAG
EGC01036480	3	710	724	5	AGC
EGC01036483	4	81	100	5	ACAT
EGC01036483	2	101	132	16	AT
EGC01036483	2	133	156	12	AG
EGC01036484	2	603	618	8	AG
EGC01003428	4	724	739	4	AATC
EGC01037759	2	668	685	9	AG
EGC01035264	2	162	195	17	AG
EGC01004420	2	1005	1022	9	AT
EGC01008770	3	1132	1146	5	AGC
EGC01004429	4	916	931	4	AGCG
EGC01004429	2	1536	1549	7	AT
EGC01014255	2	665	688	12	AT
EGC01014254	4	386	401	4	AAAT
EGC01014252	3	525	539	5	CCG
EGC01014252	3	775	840	22	AAT
EGC01006353	2	462	505	22	AG
EGC01006351	2	1422	1445	12	AT
EGC01010934	2	1190	1217	14	AT
EGC01030080	2	703	722	10	AC
EGC01010930	2	1108	1129	11	AG
EGC01010933	2	611	626	8	AG
EGC01010933	4	782	858	19	AAAT
EGC01000213	2	409	440	16	AG
EGC01000217	4	627	646	5	AAAT
EGC01014039	2	272	299	14	AG
EGC01014039	2	821	834	7	AC
EGC01020231	2	695	714	10	AT
EGC01020232	3	957	971	5	AGC
EGC01038442	4	231	250	5	AAAT
EGC01014033	2	1104	1129	13	AT
EGC01014037	3	538	552	5	AAC
EGC01038445	2	306	325	10	AT
EGC01016091	2	957	970	7	AG
EGC01016093	3	647	673	9	AAT
EGC01016096	2	410	427	9	AT
EGC01034700	4	674	693	5	AAAT
EGC01030886	2	401	432	16	AG
EGC01030886	2	433	448	8	AC
EGC01034707	2	777	792	8	AG
EGC01012961	3	859	873	5	AAG
EGC01012968	4	668	695	7	ACAT
EGC01008300	3	1134	1154	7	AGG
EGC01025775	2	766	785	10	AG
EGC01025778	3	673	690	6	AGG
EGC01024132	2	155	190	18	AT
EGC01024131	3	434	448	5	AAT
EGC01024422	2	1009	1026	9	AC
EGC01031281	2	552	575	12	AG
EGC01029073	2	294	307	7	AG
EGC01029072	2	722	749	14	AG
EGC01015619	3	853	867	5	AGG
EGC01015619	3	920	934	5	AGG
EGC01032951	2	537	556	10	AG
EGC01015613	3	515	529	5	AAG
EGC01007152	2	277	310	17	AG
EGC01042278	2	318	355	19	AG
EGC01042279	2	101	130	15	AG
EGC01031023	2	224	237	7	AG
EGC01031750	2	882	895	7	AT
EGC01035073	3	354	368	5	AGG
EGC01035075	2	568	581	7	AT
EGC01029526	2	1	22	11	AT
EGC01002217	2	6	23	9	AG
EGC01032484	3	197	211	5	AAG
EGC01032485	4	384	399	4	AAAT
EGC01009231	2	88	101	7	AG
EGC01009231	3	885	902	6	AAG
EGC01009237	2	1043	1074	16	AG
EGC01009236	2	710	731	11	AT
EGC01009238	2	464	489	13	AG
EGC01009238	3	801	818	6	AGG
EGC01009238	2	1093	1114	11	AG
EGC01018690	2	645	658	7	AG
EGC01018696	2	486	501	8	AG
EGC01019633	4	643	658	4	AAAT
EGC01022867	2	910	927	9	AG
EGC01026837	4	560	583	6	ACAT
EGC01026837	2	598	611	7	AC
EGC01026833	2	354	369	8	AG
EGC01028301	2	343	366	12	AG
EGC01028304	2	805	834	15	AT
EGC01028305	2	608	623	8	AG
EGC01027308	2	368	385	9	AT
EGC01027307	3	180	200	7	AAG
EGC01027307	2	722	739	9	AG
EGC01027300	2	387	408	11	AG
EGC01027303	4	857	876	5	AAAT
EGC01041773	4	285	300	4	ATCC
EGC01019876	2	977	996	10	AT
EGC01001026	3	1558	1581	8	ACC
EGC01005073	2	566	597	16	AG
EGC01000773	2	337	350	7	AT
EGC01004214	3	1165	1179	5	AGC
EGC01004214	3	1260	1274	5	AGG
EGC01008542	2	770	787	9	AG
EGC01008544	2	846	875	15	AG
EGC01008548	3	986	1000	5	AAT
EGC01013765	4	10	25	4	AAAT
EGC01005293	3	609	623	5	CCG
EGC01005290	2	1375	1390	8	AG
EGC01005290	2	1399	1418	10	AT
EGC01001793	2	966	981	8	AG
EGC01001790	2	441	454	7	AG
EGC01005294	2	296	319	12	AG
EGC01039377	2	656	677	11	AT
EGC01001798	2	44	61	9	AG
EGC01036839	4	662	685	6	ACAT
EGC01036839	2	686	735	25	AT
EGC01000514	4	671	686	4	AAAG
EGC01020424	2	564	577	7	AG
EGC01000511	2	1620	1637	9	AT
EGC01000511	2	1638	1663	13	AC
EGC01000511	3	2042	2056	5	AAG
EGC01020429	2	155	168	7	AT
EGC01036832	3	62	85	8	AAG
EGC01041195	3	314	328	5	AAG
EGC01036837	2	489	514	13	AC
EGC01036837	2	515	534	10	AG
EGC01026307	3	91	114	8	AAG
EGC01026309	2	1	54	27	AT
EGC01026309	4	66	81	4	ACAT
EGC01019253	2	989	1008	10	AG
EGC01019253	2	1009	1028	10	AT
EGC01019258	4	904	919	4	AAAT
EGC01041991	2	1	18	9	AG
EGC01041991	3	134	154	7	AGG
EGC01041991	2	167	182	8	AG
EGC01020680	2	1041	1054	7	AT
EGC01020689	2	6	19	7	AC
EGC01020688	2	935	964	15	AC
EGC01007742	4	781	796	4	AAAT
EGC01007746	4	403	426	6	ACGC
EGC01007746	2	918	944	13	AT
EGC01007749	2	1192	1207	8	AG
EGC01021080	4	825	844	5	AAAT
EGC01021082	2	5	22	9	AC
EGC01010588	4	247	262	4	AAAG
EGC01005312	2	866	885	10	AG
EGC01010586	4	1150	1165	4	AAAT
EGC01011188	3	1165	1194	10	AGG
EGC01011189	3	177	191	5	AGG
EGC01011189	3	799	813	5	CCG
EGC01011189	3	862	879	6	AGC
EGC01011189	3	1002	1022	7	AGG
EGC01007294	2	551	572	11	AG
EGC01029684	2	521	538	9	AG
EGC01029684	2	539	552	7	AC
EGC01007296	4	456	475	5	AAAT
EGC01007561	2	1106	1119	7	AG
EGC01021331	2	176	209	17	AT
EGC01009829	3	122	139	6	CCG
EGC01009796	2	515	540	13	AG
EGC01009792	2	106	123	9	AT
EGC01009793	2	235	264	15	AG
EGC01010053	2	866	879	7	AC
EGC01010051	2	611	636	13	AG
EGC01034138	3	738	760	8	AAT
EGC01035665	3	215	241	9	AAG
EGC01031567	2	266	281	8	AG
EGC01014756	2	872	889	9	AG
EGC01014756	2	972	999	14	AG
EGC01035663	4	153	168	4	ATGC
EGC01035662	2	402	431	15	AG
EGC01000020	4	79	94	4	AAAT
EGC01000020	2	234	257	12	AT
EGC01000020	3	1633	1662	10	AAG
EGC01000020	3	3218	3232	5	ACC
EGC01035668	2	5	22	9	AC
EGC01040642	2	1	38	19	AT
EGC01024300	2	545	564	10	AT
EGC01003077	2	821	838	9	AG
EGC01043846	2	57	128	36	AT
EGC01043846	2	150	177	14	AT
EGC01043847	2	5	178	87	AT
EGC01003071	3	1046	1060	5	AAG
EGC01003071	3	1255	1269	5	AGG
EGC01025439	4	882	897	4	AATC
EGC01025434	2	919	938	10	AG
EGC01008616	2	180	201	11	AT
EGC01025433	3	859	876	6	AAT
EGC01027688	2	72	109	19	AT
EGC01012572	2	1210	1231	11	AT
EGC01012571	2	359	378	10	AG
EGC01002915	2	688	701	7	AG
EGC01002666	3	1429	1452	8	AAC
EGC01002919	2	674	695	11	AG
EGC01002919	3	1252	1275	8	CCG
EGC01010343	2	467	480	7	AT
EGC01014806	3	981	998	6	CCG
EGC01015407	2	495	514	10	AT
EGC01015407	4	1087	1102	4	ACCC
EGC01015405	2	951	980	15	AT
EGC01016664	2	881	898	9	AT
EGC01016665	2	323	336	7	AC
EGC01016660	4	663	698	9	ACAT
EGC01016660	2	699	720	11	AT
EGC01016660	4	736	751	4	ACAT
EGC01012758	2	814	843	15	AT
EGC01012753	2	1217	1238	11	AG
EGC01023652	2	1	14	7	AG
EGC01035919	3	192	218	9	AAG
EGC01000279	2	1740	1771	16	AG
EGC01042640	2	287	316	15	AG
EGC01035446	2	563	584	11	AG
EGC01002007	2	1218	1241	12	AT
EGC01002006	4	702	721	5	AAAT
EGC01002006	4	1593	1612	5	AAAT
EGC01002003	4	1106	1125	5	AAAG
EGC01022303	2	98	115	9	AG
EGC01013177	2	1063	1088	13	AC
EGC01013177	4	1106	1125	5	ACAT
EGC01013177	4	1147	1162	4	ACAT
EGC01022308	2	23	36	7	AG
EGC01002008	4	841	856	4	ACAT
EGC01039412	2	476	503	14	AG
EGC01039147	3	534	557	8	AGG
EGC01027823	4	535	550	4	AAAC
EGC01027823	4	567	586	5	AAAG
EGC01027823	2	628	645	9	AG
EGC01027823	2	760	785	13	AG
EGC01040882	2	339	378	20	AG
EGC01027829	2	1	54	27	AT
EGC01019401	2	853	876	12	AG
EGC01009997	4	155	170	4	AAAG
EGC01017130	2	898	921	12	AG
EGC01018863	2	6	21	8	AT
EGC01016984	2	23	36	7	AT
EGC01016984	2	64	87	12	AC
EGC01016989	3	784	801	6	AAG
EGC01021653	2	668	681	7	AG
EGC01033079	3	824	838	5	AAG
EGC01017053	2	1009	1026	9	AC
EGC01017053	2	1027	1044	9	AG
EGC01009002	2	233	246	7	AT
EGC01009001	2	1	24	12	AT
EGC01020194	3	935	955	7	AAT
EGC01003387	3	1565	1582	6	AAT
EGC01036644	2	671	694	12	AG
EGC01041346	2	102	121	10	AG
EGC01001583	2	24	49	13	AG
EGC01037516	2	86	101	8	AC
EGC01001588	2	1309	1324	8	AG
EGC01012788	4	350	377	7	AAAT
EGC01018319	2	285	298	7	AG
EGC01000984	3	1179	1199	7	AAC
EGC01000985	2	335	348	7	AT
EGC01014197	2	279	296	9	AC
EGC01014197	2	297	310	7	AT
EGC01026001	2	566	597	16	AG
EGC01026001	2	636	657	11	AC
EGC01028127	2	30	43	7	AG
EGC01000181	2	1870	1883	7	AG
EGC01000181	3	2203	2223	7	AGC
EGC01000184	3	793	813	7	AAG
EGC01004407	3	132	146	5	AAG
EGC01000187	4	1013	1040	7	AAAT
EGC01008758	2	916	953	19	AT
EGC01008757	2	97	112	8	AG
EGC01008757	3	128	160	11	AAG
EGC01022076	3	1002	1025	8	AAT
EGC01014231	2	478	497	10	AC
EGC01014231	2	498	535	19	AT
EGC01013249	2	2	15	7	AG
EGC01040341	2	503	546	22	AT
EGC01040346	3	42	80	13	AAT
EGC01010553	4	757	780	6	ACCG
EGC01010553	4	793	820	7	ACCG
EGC01010553	2	1275	1290	8	AG
EGC01006370	4	601	636	9	AAAT
EGC01006372	2	138	151	7	AT
EGC01006375	2	1268	1289	11	AC
EGC01006376	3	1239	1253	5	AAG
EGC01006809	2	383	396	7	AG
EGC01010912	2	773	794	11	AG
EGC01034094	2	794	809	8	AG
EGC01010911	2	1047	1062	8	AG
EGC01000230	2	2295	2326	16	AG
EGC01000231	4	1022	1037	4	AAAT
EGC01000236	2	327	340	7	CG
EGC01000237	4	718	733	4	AAAG
EGC01019882	4	812	843	8	ACAT
EGC01019882	2	845	862	9	AC
EGC01019882	2	879	900	11	AC
EGC01000239	4	155	170	4	AAAG
EGC01020210	2	165	180	8	AG
EGC01011067	3	351	377	9	AAT
EGC01011067	2	378	393	8	AT
EGC01014586	3	971	988	6	AAG
EGC01038421	2	267	282	8	AG
EGC01038422	2	290	303	7	AG
EGC01040964	2	566	593	14	AC
EGC01037770	2	628	643	8	AG
EGC01037770	2	669	684	8	AG
EGC01040122	2	555	568	7	AC
EGC01037774	2	591	610	10	AG
EGC01037776	2	167	194	14	AG
EGC01037776	3	316	339	8	AGG
EGC01037776	3	340	357	6	AAG
EGC01034278	3	711	734	8	AAG
EGC01030200	4	247	262	4	AAAT
EGC01034272	2	706	727	11	AT
EGC01008365	2	612	625	7	AT
EGC01038397	3	1	24	8	ACT
EGC01007170	2	133	150	9	AG
EGC01007171	2	665	682	9	AT
EGC01029272	4	463	482	5	AAAT
EGC01029271	2	1	16	8	AT
EGC01036397	3	219	257	13	AAG
EGC01015361	2	872	893	11	AG
EGC01015361	2	982	999	9	AG
EGC01015366	4	638	653	4	AAAG
EGC01032934	2	36	59	12	AT
EGC01032934	2	60	75	8	AC
EGC01015368	3	652	666	5	AAG
EGC01008988	4	250	265	4	AAAG
EGC01003278	3	1191	1211	7	AGG
EGC01008980	3	377	391	5	AGG
EGC01008980	3	504	518	5	AGG
EGC01008980	2	698	725	14	AG
EGC01008980	2	801	844	22	AG
EGC01008981	2	795	808	7	AT
EGC01012329	2	9	24	8	AT
EGC01012329	2	1039	1056	9	AT
EGC01012329	2	1057	1090	17	AG
EGC01008987	2	987	1000	7	AG
EGC01035053	3	90	119	10	AAT
EGC01035053	2	484	511	14	AG
EGC01035050	2	460	493	17	AG
EGC01031008	4	495	510	4	ACAT
EGC01035054	2	597	618	11	AG
EGC01002279	3	726	764	13	AGC
EGC01002279	2	1321	1342	11	AC
EGC01002277	3	388	405	6	CCG
EGC01027147	2	229	244	8	AC
EGC01027147	4	262	285	6	ACAT
EGC01023460	2	833	866	17	AT
EGC01023460	2	1003	1044	21	AT
EGC01023461	2	923	936	7	AT
EGC01027149	4	833	860	7	AGAT
EGC01027149	2	861	914	27	AT
EGC01027149	2	949	962	7	AT
EGC01023463	2	1	36	18	AT
EGC01023463	2	616	633	9	AG
EGC01018671	3	44	58	5	AAT
EGC01018677	2	227	246	10	AT
EGC01022840	2	478	491	7	AG
EGC01022845	2	1010	1025	8	AT
EGC01027495	3	865	882	6	AAT
EGC01027365	2	843	872	15	AT
EGC01027360	2	789	810	11	AG
EGC01027499	2	16	33	9	AT
EGC01041756	2	153	166	7	AT
EGC01018414	2	334	355	11	AG
EGC01002490	4	590	605	4	ACAT
EGC01002491	2	1534	1551	9	AG
EGC01041759	2	104	130	14	AG
EGC01032201	2	653	696	22	AT
EGC01032208	2	809	886	39	AT
EGC01001002	2	1102	1115	7	AT
EGC01001003	3	1282	1299	6	ATC
EGC01005729	2	469	496	14	AT
EGC01005729	2	515	538	12	AT
EGC01001008	2	1018	1037	10	AG
EGC01004893	3	100	114	5	AAT
EGC01004893	2	899	926	14	AG
EGC01000757	2	452	471	10	AT
EGC01004235	2	188	235	24	AT
EGC01000753	3	644	667	8	AGG
EGC01036585	2	553	582	15	AT
EGC01036585	4	590	613	6	AAAT
EGC01008567	2	1056	1069	7	AG
EGC01008564	3	99	116	6	AGG
EGC01004239	3	276	299	8	AAT
EGC01022510	2	839	854	8	AG
EGC01016511	2	565	580	8	AT
EGC01013032	2	688	715	14	AC
EGC01013032	2	716	745	15	AG
EGC01013034	2	691	746	28	AT
EGC01013035	2	889	904	8	AT
EGC01013035	2	905	934	15	AG
EGC01013035	2	959	974	8	AG
EGC01016516	2	24	51	14	AT
EGC01001915	2	1677	1696	10	AG
EGC01001916	2	1261	1276	8	AC
EGC01001918	2	388	421	17	AG
EGC01001919	3	187	204	6	AAT
EGC01008698	4	688	703	4	AAAT
EGC01008698	4	810	829	5	AAAT
EGC01008699	3	738	755	6	AAG
EGC01008695	4	323	338	4	AGGG
EGC01008695	2	705	732	14	AG
EGC01014040	2	209	228	10	AG
EGC01015969	3	362	376	5	AAG
EGC01019231	3	454	468	5	AAG
EGC01019233	2	156	187	16	AG
EGC01015960	3	917	931	5	AAT
EGC01015961	2	188	203	8	AG
EGC01015963	4	1051	1066	4	ACCG
EGC01010156	3	882	896	5	AAT
EGC01007764	3	678	692	5	AAG
EGC01007764	4	842	857	4	AAAT
EGC01007760	2	285	318	17	AG
EGC01007760	3	749	778	10	AAG
EGC01007763	2	818	837	10	AC
EGC01007762	2	421	442	11	AG
EGC01007762	3	715	729	5	AGG
EGC01007762	3	1249	1290	14	CCG
EGC01007769	4	561	580	5	ACAT
EGC01005944	2	588	601	7	AG
EGC01003597	2	1413	1428	8	AG
EGC01004093	4	443	458	4	AAAT
EGC01004093	3	1236	1250	5	ACC
EGC01004096	3	857	874	6	AAG
EGC01010218	2	410	427	9	AG
EGC01010218	2	440	455	8	AG
EGC01010218	2	469	494	13	AT
EGC01004094	2	167	188	11	AT
EGC01004094	2	1487	1544	29	AT
EGC01007548	2	197	219	12	AG
EGC01007817	2	613	630	9	AT
EGC01007544	4	931	946	4	AAAG
EGC01007547	4	1133	1148	4	ATGC
EGC01004197	4	208	223	4	AATC
EGC01009770	2	1012	1025	7	AC
EGC01009770	2	1026	1039	7	AG
EGC01010078	2	482	503	11	AG
EGC01010078	2	505	538	17	AG
EGC01021352	2	67	96	15	AT
EGC01021352	2	546	559	7	AG
EGC01021352	3	661	684	8	AAG
EGC01009801	2	378	403	13	AT
EGC01009801	3	1051	1065	5	CCG
EGC01010072	2	1161	1188	14	AG
EGC01040661	2	153	174	11	AC
EGC01040660	2	132	145	7	AG
EGC01040660	2	150	163	7	AG
EGC01040660	3	347	361	5	ACC
EGC01024325	2	307	324	9	AG
EGC01006491	2	256	275	10	AT
EGC01006493	3	155	184	10	AAT
EGC01015798	2	122	137	8	AT
EGC01025450	2	527	540	7	AG
EGC01025989	2	1	20	10	AT
EGC01015795	2	1008	1021	7	AG
EGC01006148	4	1431	1446	4	AAAT
EGC01006631	2	718	731	7	AC
EGC01006635	2	1	42	21	AT
EGC01008178	3	757	774	6	AAT
EGC01012515	2	888	901	7	AG
EGC01012516	2	705	724	10	AT
EGC01012516	2	1196	1245	25	AT
EGC01012512	2	815	840	13	AG
EGC01012512	3	920	934	5	AAT
EGC01003040	2	915	934	10	AT
EGC01003514	3	85	105	7	AAG
EGC01003043	4	1076	1091	4	ACAT
EGC01003513	4	1565	1580	4	AAAT
EGC01014778	4	616	631	4	AAAG
EGC01014779	3	180	197	6	ATC
EGC01014776	2	1111	1134	12	AT
EGC01003049	3	533	547	5	AAT
EGC01042405	3	137	151	5	AGG
EGC01038986	2	100	113	7	AG
EGC01002396	2	900	919	10	AC
EGC01002396	2	1435	1462	14	AC
EGC01002393	2	1689	1736	24	AT
EGC01002643	3	1112	1135	8	ACC
EGC01002642	3	90	104	5	ACC
EGC01002642	2	690	717	14	AG
EGC01002642	2	1049	1078	15	AT
EGC01002642	2	1100	1115	8	AT
EGC01032057	2	103	144	21	AG
EGC01002649	3	613	627	5	AAG
EGC01002649	3	670	684	5	CCG
EGC01016682	3	717	737	7	AAT
EGC01024854	3	596	610	5	AGC
EGC01024857	2	393	406	7	AT
EGC01024589	3	270	290	7	AAG
EGC01005565	3	402	434	11	AAT
EGC01023671	3	242	259	6	AGC
EGC01038184	2	648	705	29	AT
EGC01035931	4	290	305	4	AATT
EGC01022985	3	491	505	5	AAG
EGC01022985	4	568	587	5	AAAT
EGC01022987	4	527	546	5	AGCT
EGC01022980	3	73	93	7	CCG
EGC01035179	3	618	632	5	AAT
EGC01023583	4	846	869	6	AAAT
EGC01023581	2	912	929	9	AT
EGC01013019	2	693	708	8	AC
EGC01013019	2	713	728	8	AG
EGC01019933	2	39	54	8	AG
EGC01019420	3	742	756	5	AAG
EGC01019424	3	1049	1069	7	AAT
EGC01019939	2	410	433	12	AG
EGC01019938	2	888	901	7	AT
EGC01019938	3	929	957	10	AAT
EGC01033893	2	253	272	10	AT
EGC01033893	2	551	568	9	AG
EGC01008822	3	622	642	7	ATC
EGC01017157	2	350	371	11	AG
EGC01017153	4	481	512	8	ACAT
EGC01017150	3	229	243	5	AAT
EGC01002029	2	832	853	11	AT
EGC01018886	4	149	164	4	AAAG
EGC01002021	2	1481	1500	10	AG
EGC01002023	3	339	362	8	AAT
EGC01002023	4	940	955	4	AAAT
EGC01002026	4	519	534	4	AGAT
EGC01002026	3	1114	1140	9	AAC
EGC01021988	2	985	998	7	AG
EGC01019687	2	1082	1107	13	AT
EGC01021639	3	171	185	5	AAT
EGC01005553	2	936	949	7	AG
EGC01005553	2	951	966	8	AT
EGC01005553	2	967	984	9	AC
EGC01021984	2	847	862	8	AT
EGC01023859	2	627	644	9	AG
EGC01033095	2	303	334	16	AG
EGC01023853	2	585	610	13	AG
EGC01008828	2	936	949	7	AT
EGC01023854	4	675	690	4	AAAT
EGC01041326	4	254	269	4	AAGG
EGC01018083	3	458	475	6	AAG
EGC01018083	2	776	793	9	AG
EGC01036116	3	114	128	5	AAC
EGC01036117	2	1	14	7	AT
EGC01026179	2	979	998	10	AT
EGC01026178	4	81	96	4	AAAT
EGC01022182	2	998	1041	22	AG
EGC01022182	2	1042	1065	12	AC
EGC01021180	4	808	823	4	ACGT
EGC01021187	2	841	884	22	AT
EGC01021187	4	891	906	4	ACAT
EGC01021187	4	985	1008	6	ACAT
EGC01021187	2	1009	1028	10	AT
EGC01021186	2	486	503	9	AT
EGC01039830	2	87	106	10	AG
EGC01021188	2	493	518	13	AT
EGC01010686	2	348	375	14	AG
EGC01010680	2	892	911	10	AG
EGC01010680	2	915	930	8	AC
EGC01010680	2	938	955	9	AG
EGC01010680	4	1139	1154	4	AAAG
EGC01004391	3	972	991	7	AAT
EGC01001283	2	1357	1378	11	AG
EGC01004394	2	272	285	7	AT
EGC01004394	2	1495	1528	17	AG
EGC01044021	2	20	37	9	AT
EGC01044021	2	38	83	23	AC
EGC01044021	2	139	152	7	AT
EGC01018334	4	29	44	4	AGGG
EGC01018335	2	631	648	9	AT
EGC01018338	2	145	172	14	AG
EGC01013489	3	958	984	9	AAG
EGC01013482	2	657	672	8	AT
EGC01020588	4	76	91	4	ACCG
EGC01020587	2	826	843	9	AG
EGC01004176	2	186	205	10	AG
EGC01004176	3	808	825	6	AAG
EGC01004176	3	1427	1444	6	AAT
EGC01004176	3	1445	1459	5	AAT
EGC01020582	2	388	403	8	AG
EGC01020583	3	809	823	5	AAG
EGC01004172	2	1006	1035	15	AG
EGC01004172	2	1036	1063	14	AT
EGC01004172	4	1126	1141	4	ATGC
EGC01014211	4	101	116	4	AAAT
EGC01008734	3	116	130	5	CCG
EGC01008732	2	894	911	9	AG
EGC01040324	2	376	393	9	AG
EGC01013266	3	1079	1096	6	AGG
EGC01040320	2	598	617	10	AG
EGC01040321	2	272	293	11	AT
EGC01038331	4	672	687	4	AACC
EGC01006824	2	1316	1343	14	AT
EGC01034076	2	327	340	7	AT
EGC01000255	2	1115	1152	19	AG
EGC01000255	2	2322	2353	16	AG
EGC01000256	2	2392	2413	11	AT
EGC01000251	2	764	811	24	AT
EGC01020768	3	55	72	6	AAT
EGC01020768	2	178	231	27	AT
EGC01020768	4	970	985	4	AAAG
EGC01031931	2	1	56	28	AT
EGC01031931	4	57	72	4	ACAT
EGC01031932	4	500	515	4	AAAC
EGC01038401	3	317	331	5	AAT
EGC01038401	3	573	587	5	AGG
EGC01037792	3	392	406	5	AGG
EGC01037797	2	454	469	8	AG
EGC01040493	3	582	599	6	AGC
EGC01034217	3	537	551	5	AGC
EGC01030220	2	525	564	20	AC
EGC01030221	4	343	363	5	AATT
EGC01008341	2	519	532	7	AG
EGC01029251	2	1	14	7	AT
EGC01007153	2	366	379	7	AG
EGC01007153	2	1225	1264	20	AT
EGC01007150	2	920	945	13	AC
EGC01029455	2	414	427	7	AG
EGC01029256	4	470	498	7	AAAC
EGC01029259	3	241	255	5	AAT
EGC01014865	2	597	610	7	AC
EGC01032914	2	49	73	13	AT
EGC01015307	2	1020	1033	7	AG
EGC01032919	3	327	341	5	ACT
EGC01003701	2	603	626	12	AG
EGC01003709	2	742	755	7	AT
EGC01031064	3	113	127	5	CCG
EGC01035033	2	408	421	7	AT
EGC01042239	2	291	328	19	AG
EGC01031068	2	14	29	8	AG
EGC01002258	2	485	506	11	AT
EGC01028692	2	463	478	8	AT
EGC01024466	3	237	260	8	AAG
EGC01027167	2	761	776	8	AT
EGC01016148	2	40	53	7	AG
EGC01016144	2	1042	1059	9	AG
EGC01012309	2	122	139	9	AG
EGC01012308	2	104	119	8	AC
EGC01012653	3	590	604	5	AAT
EGC01012303	3	346	360	5	AGG
EGC01012303	3	965	979	5	CCG
EGC01012304	2	1107	1126	10	AG
EGC01018437	2	484	499	8	AG
EGC01005706	3	180	209	10	ATC
EGC01033797	2	509	530	11	AG
EGC01033797	2	536	551	8	AC
EGC01006779	2	726	749	12	AT
EGC01008508	2	387	410	12	AG
EGC01008509	3	124	141	6	AAG
EGC01008509	3	143	271	43	AAT
EGC01008509	2	273	288	8	AT
EGC01022536	2	165	184	10	AG
EGC01022533	2	825	844	10	AG
EGC01013012	2	738	751	7	AC
EGC01016533	4	916	931	4	ACAT
EGC01001288	2	90	107	9	AT
EGC01001289	3	1396	1413	6	CCG
EGC01001938	2	1030	1045	8	AG
EGC01001931	2	461	494	17	AG
EGC01001931	4	764	779	4	AGCG
EGC01027348	3	299	313	5	AAG
EGC01027348	3	399	425	9	CCG
EGC01039335	3	172	189	6	ACG
EGC01039335	2	213	234	11	AG
EGC01039620	2	257	272	8	AG
EGC01027346	3	417	440	8	AGG
EGC01036300	2	461	520	30	AT
EGC01026340	2	378	391	7	AT
EGC01026437	3	548	562	5	AAG
EGC01019748	2	222	239	9	AG
EGC01040865	3	185	202	6	AAG
EGC01040865	3	297	314	6	ATC
EGC01040864	2	419	434	8	AG
EGC01019746	2	628	665	19	AT
EGC01033139	3	621	641	7	AAT
EGC01033137	4	503	518	4	AAAG
EGC01000738	2	852	885	17	AG
EGC01000885	2	1513	1542	15	AT
EGC01000887	2	962	981	10	AG
EGC01000886	4	1756	1771	4	AATT
EGC01000886	2	1807	1838	16	AT
EGC01007708	3	1147	1200	18	AAT
EGC01007705	3	1073	1087	5	CCG
EGC01001421	2	1515	1552	19	AT
EGC01037969	2	503	524	11	AG
EGC01001423	2	375	394	10	AG
EGC01005965	3	725	748	8	AGC
EGC01001425	4	1393	1408	4	AGCG
EGC01005966	3	391	405	5	CCG
EGC01009639	3	627	647	7	AAT
EGC01009639	2	648	667	10	AT
EGC01017959	4	6	21	4	ATGC
EGC01009631	2	34	49	8	AG
EGC01009631	2	1085	1102	9	AG
EGC01010272	2	568	583	8	AG
EGC01010272	4	1181	1196	4	AGAT
EGC01000081	2	605	636	16	AG
EGC01000080	4	2691	2706	4	AAAG
EGC01020976	2	755	774	10	AG
EGC01007834	2	671	692	11	AG
EGC01007834	2	1015	1032	9	AG
EGC01007831	4	1280	1299	5	AAAT
EGC01009758	3	45	95	17	AAG
EGC01009753	4	35	50	4	ATGC
EGC01021374	2	22	35	7	AC
EGC01009756	2	329	356	14	AT
EGC01021373	4	626	641	4	AAAG
EGC01010090	4	1198	1213	4	ACAT
EGC01025614	2	371	394	12	AT
EGC01025617	2	183	196	7	AG
EGC01025617	2	575	594	10	AC
EGC01040680	4	39	54	4	AATG
EGC01040680	4	154	189	9	AATC
EGC01010898	4	668	687	5	ACAT
EGC01010893	4	1257	1272	4	AAAG
EGC01003637	3	414	443	10	AAT
EGC01033768	4	770	801	8	ACAT
EGC01004618	2	1148	1165	9	AG
EGC01004618	4	1218	1233	4	AAAT
EGC01020398	3	883	900	6	CCG
EGC01004611	4	19	38	5	AAAC
EGC01004611	3	1401	1415	5	AGC
EGC01020390	2	799	812	7	AC
EGC01020390	2	813	830	9	AG
EGC01004614	3	508	522	5	AAT
EGC01004616	2	33	74	21	AG
EGC01035581	2	275	290	8	AG
EGC01003184	2	477	490	7	AG
EGC01032716	2	662	677	8	AC
EGC01032716	4	704	727	6	ACAT
EGC01003638	3	528	545	6	AAG
EGC01043088	2	11	66	28	AT
EGC01016335	3	38	52	5	AAC
EGC01043080	2	195	282	44	AT
EGC01016339	3	423	437	5	AAG
EGC01013278	2	656	669	7	AT
EGC01012531	3	204	224	7	CCG
EGC01012829	3	532	555	8	AGC
EGC01020027	2	865	878	7	AG
EGC01008082	2	536	557	11	AT
EGC01008082	2	1061	1080	10	AG
EGC01020021	3	78	92	5	AAG
EGC01003067	2	37	50	7	AT
EGC01012539	4	195	214	5	AAAT
EGC01012539	2	788	805	9	AG
EGC01000790	3	720	737	6	AGG
EGC01000790	4	1943	1958	4	AAAT
EGC01011321	3	967	984	6	AGC
EGC01011321	2	1092	1109	9	AT
EGC01042424	2	6	133	64	AT
EGC01042424	4	269	284	4	ACAT
EGC01042424	2	285	376	46	AT
EGC01014798	3	981	998	6	AAT
EGC01024871	2	457	500	22	AT
EGC01012799	3	1070	1087	6	AAT
EGC01008883	2	552	579	14	AG
EGC01003398	4	1528	1543	4	AAAT
EGC01008884	4	387	402	4	AATG
EGC01023619	4	102	117	4	AGCG
EGC01008886	4	795	810	4	AAAT
EGC01003395	2	1517	1556	20	AT
EGC01003396	4	1268	1283	4	AAAG
EGC01042687	3	167	184	6	AGC
EGC01035486	3	528	554	9	CCG
EGC01029750	2	822	835	7	AG
EGC01029757	3	80	112	11	AAG
EGC01039479	2	3	16	7	AG
EGC01039100	2	361	376	8	AG
EGC01004774	2	632	658	14	AG
EGC01031479	2	536	561	13	AT
EGC01002628	2	1623	1660	19	AT
EGC01002624	2	1693	1720	14	AT
EGC01019915	2	167	180	7	AG
EGC01001217	2	853	866	7	AT
EGC01019917	4	847	862	4	AAAG
EGC01019916	3	146	166	7	AAG
EGC01019911	2	1021	1047	14	AC
EGC01019910	2	834	853	10	AG
EGC01005392	2	903	916	7	AG
EGC01036622	3	141	158	6	AAT
EGC01017173	3	246	263	6	CCG
EGC01003934	4	1011	1030	5	AAAG
EGC01021960	2	1	30	15	AT
EGC01021960	2	290	305	8	AG
EGC01021960	4	576	591	4	AAAG
EGC01021964	2	131	144	7	AC
EGC01021968	3	147	167	7	AAT
EGC01001639	2	1253	1274	11	AT
EGC01017015	3	215	235	7	ATC
EGC01027759	3	791	805	5	AAG
EGC01041301	2	48	63	8	AG
EGC01010427	2	785	812	14	AG
EGC01023987	2	557	574	9	AG
EGC01039814	2	343	356	7	AG
EGC01003456	2	670	683	7	AG
EGC01003456	4	684	699	4	AGGG
EGC01027057	2	598	617	10	AG
EGC01003454	2	289	314	13	AG
EGC01027408	2	815	834	10	AG
EGC01018353	4	831	846	4	AGGG
EGC01013462	3	1031	1051	7	AAT
EGC01024042	2	269	290	11	AC
EGC01016494	2	213	236	12	AG
EGC01013469	3	6	26	7	AAT
EGC01013469	2	69	102	17	AG
EGC01016490	3	1022	1042	7	AAG
EGC01004117	3	1428	1442	5	AGG
EGC01008718	2	735	755	11	AT
EGC01008718	2	996	1013	9	AT
EGC01004115	2	849	884	18	AG
EGC01020567	3	785	802	6	AAG
EGC01036790	2	172	187	8	AG
EGC01020569	4	261	280	5	ACAT
EGC01022708	2	7	38	16	AT
EGC01022708	2	41	60	10	AC
EGC01022709	4	892	907	4	ACAT
EGC01037552	2	508	549	21	AG
EGC01040301	2	336	363	14	AG
EGC01034054	3	397	411	5	AGC
EGC01034054	3	492	506	5	AGG
EGC01044680	3	18	50	11	ACC
EGC01000275	2	948	991	22	AG
EGC01000272	3	601	626	9	AAT
EGC01020700	3	649	676	10	AAG
EGC01014099	2	41	66	13	AT
EGC01014090	2	135	172	19	AC
EGC01019008	2	106	119	7	AG
EGC01030242	3	468	491	8	CCG
EGC01030243	3	69	95	9	AAT
EGC01030243	2	339	356	9	AT
EGC01007136	3	73	87	5	AAG
EGC01015149	3	250	285	12	AAG
EGC01025283	2	361	374	7	AG
EGC01025283	4	392	419	7	AGAT
EGC01025283	2	426	439	7	AT
EGC01015140	2	1122	1137	8	AT
EGC01029508	2	267	286	10	AG
EGC01025289	4	219	239	5	AATT
EGC01006847	2	463	480	9	AG
EGC01014632	4	1012	1031	5	AATG
EGC01031264	2	17	30	7	AG
EGC01031264	2	591	626	18	AT
EGC01031260	2	202	215	7	AG
EGC01031263	2	591	610	10	AG
EGC01031262	3	400	414	5	AAG
EGC01015328	3	1	15	5	AGG
EGC01015322	2	104	125	11	AT
EGC01010896	3	112	129	6	AAT
EGC01034230	2	318	347	15	AT
EGC01034946	2	602	617	8	AG
EGC01044357	3	86	100	5	AGG
EGC01038028	2	532	545	7	AG
EGC01038550	2	1	50	25	AT
EGC01003235	2	1646	1663	9	AT
EGC01003234	3	540	560	7	AAG
EGC01003720	2	536	557	11	AG
EGC01003720	3	1081	1113	11	ACC
EGC01003231	2	554	569	8	AG
EGC01003729	2	664	677	7	AC
EGC01038025	2	536	551	8	AG
EGC01038026	2	21	52	16	AG
EGC01038027	2	673	688	8	AG
EGC01025866	2	437	450	7	AT
EGC01006269	2	476	493	9	AG
EGC01028109	2	933	966	17	AT
EGC01006263	2	1431	1450	10	AG
EGC01028103	4	297	316	5	AAAG
EGC01029241	2	264	283	10	AT
EGC01006267	2	667	684	9	AT
EGC01006267	4	685	704	5	AAAT
EGC01006266	2	748	763	8	AG
EGC01018988	3	951	986	12	CCG
EGC01023426	3	431	451	7	AAG
EGC01023421	3	168	185	6	AAT
EGC01018982	4	210	225	4	ATCC
EGC01018632	4	365	380	4	AAAT
EGC01032795	2	514	527	7	AG
EGC01032795	2	717	732	8	AG
EGC01032797	2	332	345	7	AT
EGC01032790	3	663	683	7	AAT
EGC01016167	2	149	164	8	AT
EGC01012678	2	1184	1223	20	AT
EGC01012675	3	738	757	7	AAG
EGC01018183	2	918	931	7	AT
EGC01015806	2	1012	1027	8	AG
EGC01015575	4	432	474	11	AAAT
EGC01015575	4	1030	1045	4	AAAT
EGC01015575	4	1053	1079	7	AAAT
EGC01015575	4	1143	1158	4	AAAT
EGC01032240	3	850	885	12	AAT
EGC01032537	2	442	459	9	AG
EGC01005765	2	617	634	9	AT
EGC01014920	4	801	832	8	AAAT
EGC01014920	3	900	922	8	AAT
EGC01014920	3	931	948	6	AAG
EGC01027106	2	374	397	12	AG
EGC01008526	3	1091	1108	6	AAG
EGC01008521	2	510	523	7	AT
EGC01028810	2	479	496	9	AG
EGC01028811	4	416	439	6	ATCG
EGC01019584	2	351	368	9	AG
EGC01019584	3	511	531	7	AAT
EGC01019584	3	963	983	7	ATC
EGC01028813	3	248	273	9	AAG
EGC01013070	3	517	531	5	AGG
EGC01016552	2	1	14	7	AT
EGC01039648	2	257	270	7	AG
EGC01039647	2	591	606	8	AG
EGC01039646	2	245	272	14	AT
EGC01026412	4	664	684	5	AATT
EGC01026413	2	760	791	16	AG
EGC01026410	2	405	420	8	AG
EGC01026411	2	46	65	10	AC
EGC01026416	3	562	579	6	AAT
EGC01019762	2	971	988	9	AG
EGC01019760	2	851	872	11	AT
EGC01019769	2	625	648	12	AT
EGC01005187	3	596	616	7	AAG
EGC01005187	3	852	866	5	AGG
EGC01005187	4	1474	1521	12	AGAT
EGC01005184	4	1	28	7	ACAT
EGC01005184	4	62	81	5	ACGT
EGC01015925	2	210	223	7	AT
EGC01015925	2	414	427	7	AG
EGC01015925	2	940	953	7	AG
EGC01033117	2	383	396	7	AG
EGC01033117	2	412	425	7	AG
EGC01000716	2	1284	1309	13	AC
EGC01000719	2	429	442	7	AT
EGC01000868	2	133	146	7	AG
EGC01013699	3	847	861	5	AAG
EGC01037943	3	5	22	6	AAG
EGC01001402	4	773	792	5	AAAG
EGC01001400	3	1244	1267	8	AAG
EGC01001400	2	1677	1710	17	AT
EGC01001406	3	523	537	5	AAG
EGC01001406	3	1388	1402	5	AAG
EGC01005985	4	996	1011	4	AGAT
EGC01001408	3	653	667	5	AAT
EGC01017971	2	438	451	7	AG
EGC01010252	2	107	138	16	AT
EGC01010255	2	1	32	16	AT
EGC01010526	2	117	142	13	AT
EGC01010526	3	495	509	5	AGG
EGC01009651	2	870	901	16	AG
EGC01010259	3	766	789	8	AGG
EGC01020951	2	486	511	13	AG
EGC01036328	2	1	22	11	AT
EGC01036328	2	23	48	13	AG
EGC01036328	2	49	68	10	AC
EGC01020959	4	942	957	4	AAAT
EGC01020958	2	57	88	16	AT
EGC01007587	2	736	753	9	AG
EGC01040517	3	332	346	5	CCG
EGC01007852	2	639	652	7	AG
EGC01007583	2	191	220	15	AT
EGC01009104	2	80	103	12	AG
EGC01009104	2	1311	1328	9	AG
EGC01037052	4	265	280	4	AGCG
EGC01037057	3	362	379	6	AAT
EGC01009738	3	557	577	7	AGG
EGC01009737	3	1048	1062	5	ATC
EGC01030492	4	615	630	4	AAAG
EGC01030492	2	729	760	16	AC
EGC01030494	2	257	270	7	AG
EGC01004066	2	1237	1250	7	AG
EGC01004583	2	1344	1363	10	AT
EGC01000032	2	51	70	10	AC
EGC01006450	3	533	547	5	AAT
EGC01006450	2	1103	1128	13	AC
EGC01006452	2	298	311	7	AT
EGC01006454	2	21	40	10	AG
EGC01006987	3	1272	1286	5	AGC
EGC01006984	2	274	315	21	AG
EGC01006985	2	1373	1410	19	AT
EGC01028503	3	486	500	5	AGC
EGC01004636	2	1295	1320	13	AG
EGC01004637	2	1217	1234	9	AG
EGC01021105	2	698	713	8	AG
EGC01014403	2	492	525	17	AG
EGC01011696	3	162	176	5	AAT
EGC01011694	2	1245	1264	10	AT
EGC01014409	2	616	661	23	AG
EGC01005109	3	365	379	5	AAC
EGC01016312	2	645	658	7	AG
EGC01016313	2	580	595	8	AC
EGC01016311	2	993	1006	7	AG
EGC01016314	2	783	814	16	AG
EGC01016315	2	1144	1165	11	AC
EGC01006675	2	387	404	9	AG
EGC01012806	3	168	182	5	AAT
EGC01012805	2	279	322	22	AG
EGC01008062	3	1330	1350	7	AGG
EGC01003008	2	65	86	11	AG
EGC01003006	3	234	248	5	AGG
EGC01003006	3	646	663	6	AGG
EGC01008068	2	1257	1278	11	AG
EGC01011347	3	1189	1221	11	AAT
EGC01011347	3	1222	1272	17	AAT
EGC01025677	2	694	709	8	AG
EGC01025676	3	940	954	5	AAG
EGC01025674	4	753	768	4	AATG
EGC01025670	4	823	858	9	ACAT
EGC01025670	2	894	929	18	AT
EGC01025670	2	944	1007	32	AT
EGC01003240	4	1151	1166	4	AAAG
EGC01024812	2	865	884	10	AG
EGC01024813	4	58	77	5	AAAT
EGC01030664	2	595	620	13	AG
EGC01034558	4	66	81	4	AAAT
EGC01034558	3	85	108	8	AAC
EGC01023630	3	1	18	6	AGG
EGC01009308	2	33	46	7	AG
EGC01029771	4	539	558	5	AATG
EGC01029771	4	570	585	4	AAAT
EGC01029776	3	275	289	5	AGG
EGC01029779	4	129	144	4	AAAT
EGC01035003	3	477	506	10	AAC
EGC01024721	3	369	383	5	AAG
EGC01024724	2	334	369	18	AG
EGC01039121	2	142	159	9	AG
EGC01039129	2	352	365	7	AT
EGC01005589	2	362	375	7	AG
EGC01020850	3	241	255	5	AAT
EGC01020850	2	653	668	8	AT
EGC01031459	3	138	152	5	AAT
EGC01002352	2	1132	1159	14	AG
EGC01002603	2	491	504	7	AT
EGC01002602	2	1532	1545	7	AG
EGC01002356	2	1428	1445	9	AG
EGC01002355	4	1376	1391	4	AAAT
EGC01002609	3	1598	1612	5	AAG
EGC01015463	2	114	149	18	AG
EGC01015463	2	162	198	19	AC
EGC01015467	2	923	963	21	AT
EGC01005378	2	1211	1224	7	AT
EGC01017191	2	559	572	7	AG
EGC01003914	4	1157	1176	5	AAAG
EGC01017199	2	1105	1122	9	AG
EGC01042006	2	218	244	14	AG
EGC01005515	3	2	16	5	ATC
EGC01005515	3	63	77	5	AAT
EGC01030449	3	469	489	7	AAT
EGC01005519	2	768	785	9	AT
EGC01005519	2	786	809	12	AC
EGC01023896	2	163	176	7	AG
EGC01003682	3	361	375	5	ACG
EGC01003399	2	262	285	12	AG
EGC01036157	2	313	330	9	AT
EGC01041677	2	277	290	7	AG
EGC01041677	2	454	471	9	AT
EGC01041670	2	113	134	11	AG
EGC01041678	4	238	261	6	AAAT
EGC01039874	2	553	628	38	AT
EGC01039871	2	1	16	8	AT
EGC01041586	2	419	436	9	AT
EGC01004359	2	12	37	13	AC
EGC01018373	3	623	637	5	AAG
EGC01021061	2	400	417	9	AT
EGC01021061	4	929	944	4	AAAG
EGC01013195	4	48	67	5	ACAT
EGC01016969	2	45	58	7	AG
EGC01001652	3	172	186	5	CCG
EGC01004131	2	335	350	8	AT
EGC01004133	2	576	591	8	AG
EGC01004134	2	97	114	9	AT
EGC01004136	3	650	664	5	AAG
EGC01026069	2	388	401	7	AG
EGC01026069	2	416	431	8	AT
EGC01026061	2	974	999	13	AT
EGC01022767	3	960	1010	17	AGG
EGC01022767	3	1020	1034	5	AGG
EGC01022761	3	97	117	7	ATC
EGC01022761	3	411	425	5	AAG
EGC01013999	2	670	683	7	AG
EGC01013997	3	574	604	10	AAT
EGC01013996	2	1069	1094	13	AG
EGC01019390	2	1	38	19	AT
EGC01022768	3	422	442	7	AAC
EGC01013992	3	535	552	6	AAT
EGC01013227	3	641	655	5	AGG
EGC01013226	2	9	26	9	AT
EGC01040985	3	84	101	6	AAG
EGC01040982	2	392	415	12	AG
EGC01021494	4	482	501	5	ACAT
EGC01021494	2	502	517	8	AT
EGC01021493	2	93	124	16	AT
EGC01040989	2	511	526	8	AT
EGC01040989	2	558	581	12	AT
EGC01040989	4	586	601	4	ACAT
EGC01000290	4	2355	2370	4	AAAT
EGC01000293	2	704	723	10	AG
EGC01020727	2	1	32	16	AT
EGC01040189	2	224	243	10	AG
EGC01040189	3	541	555	5	AGG
EGC01040189	3	569	583	5	CCG
EGC01007117	4	1347	1362	4	AAAT
EGC01007443	4	1088	1103	4	ATCC
EGC01029563	4	622	637	4	AAAG
EGC01007113	4	598	617	5	AAAT
EGC01007446	2	1	58	29	AT
EGC01007111	3	153	167	5	AGG
EGC01015125	3	315	335	7	AAT
EGC01015123	2	559	578	10	AT
EGC01006861	2	653	666	7	AG
EGC01006860	2	983	1002	10	AG
EGC01006860	2	1003	1028	13	AT
EGC01006860	4	1236	1251	4	AAAG
EGC01034037	3	463	504	14	AAT
EGC01034033	2	419	452	17	AG
EGC01010756	3	723	737	5	AAC
EGC01043630	3	89	109	7	AGC
EGC01035788	2	706	745	20	AT
EGC01040729	3	462	476	5	CCG
EGC01018279	3	767	781	5	ACC
EGC01040721	2	477	492	8	AG
EGC01015694	3	1001	1018	6	AGC
EGC01015694	4	1123	1138	4	AAAG
EGC01034781	2	36	53	9	AT
EGC01034781	4	54	69	4	ACAT
EGC01043184	2	178	195	9	AC
EGC01042760	3	195	216	7	AAG
EGC01008603	2	1104	1117	7	AT
EGC01035567	2	358	375	9	AT
EGC01035567	2	629	648	10	AT
EGC01035569	4	732	756	6	AATT
EGC01025809	2	811	836	13	AT
EGC01028164	2	288	319	16	AT
EGC01028162	4	260	279	5	AAAT
EGC01028163	3	11	25	5	AAG
EGC01012471	2	1225	1246	11	AC
EGC01018962	2	103	116	7	AT
EGC01018962	2	324	337	7	AT
EGC01018615	2	812	829	9	AG
EGC01016102	3	558	599	14	AAT
EGC01028387	4	397	420	6	AAAG
EGC01028700	4	788	803	4	AAAT
EGC01016109	2	684	703	10	AT
EGC01016108	3	774	788	5	ACT
EGC01008298	4	1300	1327	7	AAAT
EGC01008298	2	1335	1352	9	AT
EGC01012615	2	1	42	21	AT
EGC01012614	2	109	150	21	AG
EGC01012614	3	1160	1180	7	AAT
EGC01003749	2	511	526	8	AG
EGC01008290	2	1282	1295	7	AG
EGC01008290	4	1298	1313	4	AGGG
[truncated: 5,540 more rows]

## Sheet: EG_singleton_SSR
Sequence Name_EG	Length of unit	Microsatellite start	Microsatellite stop	Simple Sequence Repeat length	Unit sequence
281_161_14092030_16654_42983_002	2	411	442	16	AT
280_82_13351102_5489_42743_093	2	454	467	7	AT
281_153_14088764_16654_42950_009	2	491	516	13	AT
281_116_13098786_16654_41701_077	2	347	408	31	AT
281_22_13054252_5489_39076_014	4	628	647	5	ACAT
281_63_13077897_16654_39605_020	2	148	161	7	AG
281_63_13077897_16654_39605_020	2	222	239	9	AT
281_39_13060741_5489_40502_048	2	10	25	8	AG
281_39_13060741_5489_40502_048	2	481	496	8	AG
281_140_13983930_16654_42564_071	2	401	414	7	AT
281_20_13053499_16654_39053_077	2	334	395	31	AT
280_20_13324820_16654_41915_068	2	78	133	28	AT
281_171_14096400_5489_43164_019	3	28	45	6	AAC
280_59_13342142_16654_42240_053	3	658	687	10	AAG
280_77_13349221_16654_42689_044	2	577	592	8	AG
280_137_13372456_16654_40319_052	2	408	431	12	AT
280_43_13333500_5489_42126_042	2	259	278	10	AG
281_162_14092354_16654_42997_054	2	411	430	10	AT
281_162_14092354_16654_42997_054	2	431	454	12	AG
281_35_13059333_5489_39261_074	2	158	227	35	AT
280_50_13336059_16654_42198_015	4	393	416	6	AAAT
280_50_13336059_16654_42198_015	3	450	464	5	AAC
280_36_13330980_5489_42060_036	2	482	519	19	AC
280_36_13330980_5489_42060_036	2	520	541	11	AT
234_2_12485272_5489_37935_082	4	104	119	4	AATT
281_185_14101698_16654_43490_088	4	226	245	5	AGGG
280_25_13326644_5489_41932_072	3	73	87	5	AAG
281_75_13082489_16654_39719_054	2	162	183	11	AT
281_75_13082489_16654_39719_054	2	534	599	33	AT
280_155_13385142_5489_42621_017	3	354	368	5	AAC
281_33_13058694_5489_39196_019	3	59	76	6	ATC
281_79_13084071_5489_39747_051	2	291	316	13	AG
280_146_13375601_16654_40404_064	3	388	462	25	AAT
321_9_13291021_5489_41198_044	2	131	146	8	AG
343_13_13392780_16654_40955_036	2	213	270	29	AT
280_46_13334498_5489_42179_015	4	525	544	5	AAAT
281_44_13062751_5489_40521_027	3	586	603	6	AGG
281_43_13062260_5489_39368_080	2	4	29	13	AG
280_35_13330419_5489_42025_009	2	184	213	15	AG
281_201_14107761_5489_43910_059	4	234	249	4	AGGG
281_108_13095857_16654_41602_056	2	166	191	13	AG
emb|AJ578588.1|	2	140	157	9	AG
281_20_13053600_16654_39052_090	4	317	345	7	AAAT
281_174_14097501_5489_43189_005	3	84	98	5	CCG
281_63_13077727_5489_39603_027	2	311	334	12	AG
281_63_13077727_5489_39603_027	2	335	356	11	AT
281_149_14087459_5489_42867_050	4	708	727	5	ACAT
280_179_14052039_5489_43468_036	2	183	196	7	AG
280_126_13368258_16654_40203_065	4	178	193	4	AAAG
281_151_14087872_16654_42892_095	2	448	465	9	AC
280_96_13356762_5489_39936_065	2	97	110	7	AT
280_96_13356762_5489_39936_065	2	180	201	11	AT
280_96_13356762_5489_39936_065	2	220	233	7	AT
280_96_13356762_5489_39936_065	2	281	296	8	AT
281_226_14288664_5489_44377_096	3	253	267	5	AAG
281_130_13980182_5489_42468_051	2	591	612	11	AG
280_47_13335120_16654_42173_088	2	618	641	12	AG
233_8_12483059_3_37910_078	2	514	540	14	AG
281_78_13083430_5489_39755_093	2	323	344	11	AT
280_66_13344953_16654_42338_062	2	513	532	10	AT
280_66_13344953_16654_42338_062	2	537	570	17	AG
280_79_13350137_16654_42705_054	2	166	181	8	AT
280_38_13331569_16654_42070_092	2	125	150	13	AT
1037_7_13096247_117_46333_063	2	301	324	12	AG
280_95_13356190_5489_39930_089	4	559	578	5	AGCG
281_151_14088031_5489_42885_042	2	682	697	8	AG
280_49_13335768_16654_42207_092	2	585	602	9	AG
361_4_13388995_5489_41188_065	4	217	237	5	AATT
233_19_12519424_5489_38128_012	2	401	440	20	AG
280_93_13355461_5489_39908_040	2	101	126	13	AT
281_151_14088117_5489_42885_005	2	509	530	11	AG
233_9_12483700_3_37905_034	2	430	443	7	AG
280_143_13374758_16654_40368_051	3	421	440	7	AAT
281_55_13067121_16654_39522_022	2	355	374	10	AG
281_79_13083946_16654_39753_039	2	37	50	7	AG
281_173_14097229_5489_43181_065	3	335	349	5	ATC
281_173_14097229_5489_43181_065	3	350	373	8	AAT
512_8_13911055_16654_41541_019	4	564	594	8	AAAG
280_187_14054823_16654_43787_048	2	228	247	10	AT
281_85_13086286_16654_39840_087	3	186	203	6	AAG
281_156_14089960_5489_42921_089	4	479	566	22	ACCG
281_118_13099647_5489_41714_057	2	537	550	7	AG
280_75_13348523_16654_42508_039	2	179	202	12	AG
280_123_13367137_5489_40163_082	4	375	390	4	AAAG
281_159_14091156_16654_42973_071	2	476	489	7	AT
281_172_14096572_5489_43174_045	4	62	77	4	AAAG
281_137_13982929_5489_42653_082	2	496	509	7	AC
280_172_14049316_5489_43256_005	3	122	136	5	AGG
281_75_13082226_5489_39717_079	2	273	290	9	AG
281_75_13082226_5489_39717_079	2	293	308	8	AT
280_74_13348152_5489_42409_088	2	12	27	8	AG
281_92_13089604_16654_40561_012	2	432	463	16	AG
281_82_13084952_16654_39780_030	3	314	346	11	AAT
281_219_14271958_16654_44231_095	2	295	308	7	AG
281_169_14095431_16654_43138_078	2	531	546	8	AG
281_169_14095441_5489_43133_027	2	139	162	12	AG
281_62_13077464_5489_39592_022	2	358	377	10	AT
281_199_14107090_16654_43901_056	2	95	160	33	AT
233_7_12482815_3_37922_056	2	497	514	9	AG
280_79_13349858_16654_42708_015	4	262	301	10	ACAT
281_146_14085989_16654_42842_045	3	632	673	14	AAT
281_208_14267713_5489_44265_007	2	592	625	17	AT
281_18_13052807_5489_39027_089	2	339	408	35	AT
280_49_13335852_16654_42207_040	2	1	14	7	AT
280_49_13335852_16654_42207_040	2	15	40	13	AC
280_49_13335852_16654_42207_040	2	454	467	7	AG
281_35_13059177_5489_39261_032	3	26	40	5	AGG
280_152_13377964_5489_40470_014	2	19	48	15	AT
281_191_14104155_16654_43688_018	2	58	85	14	AG
281_110_13096642_5489_41615_039	3	183	197	5	ACT
280_111_13362369_16654_40047_024	2	56	109	27	AT
281_193_14104896_16654_43669_017	2	297	326	15	AG
281_226_14288679_5489_44378_064	2	131	192	31	AT
233_10_12483804_3_37914_078	3	264	287	8	AAG
280_133_13370831_16654_40281_087	3	69	89	7	AAG
280_17_13319819_16654_41742_035	3	277	291	5	AAG
281_199_14106925_5489_43892_077	2	535	560	13	AT
280_51_13336583_5489_42188_089	2	2	15	7	AG
280_44_13334044_16654_42152_004	2	38	67	15	AT
281_32_13058149_5489_39195_044	2	206	235	15	AG
281_49_13064735_5489_39433_089	3	494	508	5	ACC
281_194_14105298_16654_43701_082	2	307	324	9	AC
321_11_13291692_16654_41253_048	2	1	24	12	AG
321_11_13291692_16654_41253_048	2	37	50	7	AT
321_11_13291692_16654_41253_048	4	119	158	10	ACAT
321_11_13291692_16654_41253_048	2	159	198	20	AT
281_25_13055511_5489_39102_057	2	290	303	7	AC
281_20_13053435_16654_39053_015	2	245	260	8	AT
280_52_13337063_5489_42225_085	2	335	382	24	AT
280_54_13337947_16654_42231_065	3	9	29	7	AAC
342_5_13297301_16654_41391_006	3	179	193	5	AAT
514_1_13911158_5489_41381_063	2	326	339	7	AT
342_5_13297246_16654_41392_089	2	268	283	8	AG
281_174_14097488_16654_43194_055	2	302	315	7	AT
281_23_13054600_16654_39092_064	2	404	417	7	AC
281_77_13083165_5489_39746_074	2	392	407	8	AT
280_152_13378006_16654_40476_091	4	220	235	4	AAAG
281_83_13085611_16654_39794_067	2	226	241	8	AG
233_11_12484262_3_37919_091	3	62	76	5	ATC
280_78_13349842_16654_42698_033	3	81	101	7	AAG
233_21_12520207_3_38074_075	3	421	438	6	AAT
301_12_13170381_5489_41088_072	2	212	229	9	AT
280_46_13334710_5489_42179_087	2	495	518	12	AG
281_160_14091684_16654_42981_065	2	453	472	10	AG
281_97_13091620_5489_40677_008	2	557	578	11	AT
322_4_13248916_16654_41182_014	3	552	566	5	AGG
281_83_13085633_5489_39789_050	3	160	174	5	ATC
281_54_13066555_5489_39510_077	4	111	126	4	AAAG
280_188_14055486_5489_43776_004	2	555	570	8	AG
233_9_12483548_5489_38032_008	3	568	582	5	ACT
281_137_13982624_5489_42651_030	2	680	733	27	AT
281_53_13066351_5489_39500_021	2	665	682	9	AT
281_226_14288690_16654_44381_013	2	347	362	8	AG
281_152_14088586_16654_42897_050	2	144	167	12	AG
321_11_13291951_16654_41256_021	2	13	44	16	AT
321_11_13291951_16654_41256_021	2	45	62	9	AC
emb|AJ578629.1|	2	147	164	9	AG
281_22_13054501_5489_39077_036	3	490	537	16	AAT
281_71_13080979_5489_40608_067	2	456	473	9	AG
280_61_13343068_5489_42271_012	3	357	371	5	ATC
280_103_13359170_16654_39985_011	2	1	34	17	AT
281_205_14109279_5489_43980_076	2	456	469	7	AG
361_2_13388233_16654_41184_082	2	4	23	10	AG
361_2_13388233_16654_41184_082	3	159	173	5	AAG
281_185_14101777_16654_43491_019	2	297	332	18	AT
280_27_13327290_16654_41973_077	2	381	400	10	AG
281_206_14109610_5489_43983_062	2	285	308	12	AT
281_206_14109610_5489_43983_062	4	563	578	4	AAAG
233_8_12483328_3_37909_082	3	328	342	5	AAG
280_48_13335298_16654_42169_047	2	1	16	8	AG
280_76_13348940_5489_42681_072	2	602	633	16	AG
280_85_13352482_16654_42781_035	2	189	202	7	AG
281_85_13086394_16654_39836_033	4	169	184	4	AAAT
280_34_13330161_5489_42019_022	2	297	310	7	AG
234_6_12486685_5489_38035_085	3	19	33	5	AGG
280_157_13385829_16654_42642_070	2	332	353	11	AG
280_157_13385829_16654_42642_070	2	364	377	7	AG
280_32_13329212_16654_42014_078	4	123	138	4	ACAT
281_186_14102222_5489_43593_066	4	597	620	6	AAAT
280_68_13345920_5489_42351_086	3	46	63	6	AAT
281_171_14096450_16654_43168_018	2	5	20	8	AT
214_3_11858656_3_37645_086	2	685	700	8	AT
214_3_11858656_3_37645_086	2	701	736	18	AG
280_142_13374314_16654_40360_005	2	185	208	12	AG
281_141_13984458_16654_42574_065	2	397	432	18	AT
280_75_13348497_5489_42502_026	4	261	276	4	AAAT
301_11_13170066_5489_40879_067	2	111	150	20	AC
301_11_13170066_5489_40879_067	2	151	210	30	AT
301_11_13170066_5489_40879_067	2	230	299	35	AT
280_98_13357252_5489_39954_012	2	215	234	10	AG
281_191_14104026_16654_43687_088	4	382	401	5	AGAT
280_33_13329537_5489_42010_032	2	1	14	7	AT
281_32_13058091_16654_39206_013	2	436	467	16	AG
281_34_13058842_16654_39211_045	2	596	609	7	AG
281_119_13100098_5489_41774_039	3	175	189	5	ACC
281_195_14105383_16654_43798_046	2	528	555	14	AT
281_140_13983752_5489_42566_030	2	415	432	9	AC
281_140_13983752_5489_42566_030	2	614	637	12	AC
281_113_13097713_5489_41596_092	2	561	589	15	AG
281_212_14269168_5489_44409_060	2	1	14	7	AT
281_175_14097996_5489_43338_065	2	539	558	10	AT
281_89_13088599_5489_40485_021	2	532	559	14	AG
280_137_13372215_16654_40320_061	2	45	58	7	AG
281_58_13075733_5489_39450_014	2	473	494	11	AT
281_27_13056259_5489_39150_073	3	323	337	5	AAG
281_54_13066710_5489_39507_021	2	194	213	10	AG
233_20_12519892_5489_38122_056	2	574	587	7	AC
233_20_12519892_5489_38122_056	2	588	601	7	AG
281_174_14097390_16654_43194_044	2	411	426	8	AC
280_44_13333767_16654_42153_063	2	431	460	15	AT
280_32_13329485_16654_42013_002	3	50	67	6	AGG
281_41_13061608_16654_39358_060	2	42	89	24	AT
emb|AJ884657.1|	2	95	132	19	AG
281_97_13091527_5489_40678_027	2	231	246	8	AG
281_147_14086322_5489_42845_032	2	118	131	7	AT
281_148_14086896_5489_42853_023	2	686	715	15	AG
emb|AJ578596.1|	2	131	174	22	AG
280_72_13347312_5489_42391_092	4	311	326	4	AAAT
281_92_13089560_16654_40561_030	2	376	395	10	AG
281_205_14109336_16654_43989_025	2	226	241	8	AT
281_95_13090814_16654_40653_057	3	412	483	24	ATC
280_36_13330789_5489_42061_044	2	88	105	9	AT
280_36_13330789_5489_42061_044	4	106	125	5	ACAT
280_53_13337481_16654_42218_020	3	307	321	5	AAG
281_56_13067311_16654_39531_029	2	464	497	17	AG
281_24_13055253_5489_39083_068	2	332	345	7	AG
280_36_13330694_16654_42075_063	2	654	667	7	AT
280_17_13319847_16654_41744_051	3	175	189	5	AAT
281_170_14095885_5489_43144_073	4	99	122	6	ACAT
281_170_14095885_5489_43144_073	2	271	294	12	AC
322_1_13247764_5489_40847_014	2	284	307	12	AC
280_51_13336603_5489_42190_073	3	9	23	5	AAT
281_27_13056195_16654_39162_011	3	415	429	5	AAT
281_34_13058809_5489_39201_096	4	139	158	5	AGGG
281_95_13090835_5489_40644_041	2	194	255	31	AT
281_95_13090835_5489_40644_041	2	256	279	12	AG
280_77_13349293_5489_42686_040	3	372	392	7	AGG
281_34_13058900_16654_39211_076	2	5	32	14	AG
281_138_13983046_5489_42669_091	3	590	604	5	AAG
281_75_13082546_5489_39717_001	4	132	155	6	AAAT
280_33_13329831_5489_42010_051	2	47	62	8	AG
281_170_14095879_16654_43140_042	3	206	220	5	AAT
281_170_14095879_16654_43140_042	2	221	240	10	AT
281_77_13083131_16654_39741_041	3	582	601	7	AAG
281_42_13062137_5489_39363_054	3	501	515	5	ATC
280_23_13325921_16654_41959_054	4	526	545	5	ACCT
281_187_14102365_5489_43611_075	2	276	291	8	AG
321_12_13292202_16654_41259_075	2	678	713	18	AT
280_17_13319583_16654_41742_061	4	630	645	4	ATCC
281_188_14102646_5489_43623_048	2	409	436	14	AG
emb|AJ578592.1|	2	338	359	11	AG
234_3_12485598_5489_37943_051	2	8	27	10	AG
281_160_14091524_16654_42981_007	2	472	494	12	AG
281_22_13054437_16654_39087_070	4	625	648	6	ACAT
281_80_13084359_5489_39770_055	2	321	336	8	AT
281_80_13084359_5489_39770_055	2	553	576	12	AT
280_179_14051862_5489_43469_012	2	174	191	9	AC
280_179_14051862_5489_43469_012	2	217	238	11	AC
301_8_13168727_5489_40814_091	3	294	308	5	AAG
280_21_13325018_16654_41930_011	2	540	571	16	AT
280_151_13377776_16654_40461_022	3	176	205	10	AAG
280_157_13385950_16654_42646_081	4	172	194	6	AAAG
281_91_13089496_5489_40571_050	2	395	422	14	AT
281_106_13095242_16654_41570_001	4	164	183	5	AGGG
280_44_13334008_16654_42152_054	2	104	123	10	AG
280_47_13335168_16654_42173_086	2	103	134	16	AT
280_47_13335168_16654_42173_086	2	262	277	8	AT
280_82_13351171_5489_42745_073	4	584	599	4	AAAG
281_129_13979641_16654_42487_090	2	158	173	8	AG
281_95_13090869_5489_40642_072	2	198	241	22	AT
280_173_14049533_16654_43287_011	2	506	531	13	AC
280_173_14049533_16654_43287_011	2	532	555	12	AG
281_182_14100702_5489_43445_034	2	255	272	9	AG
280_126_13368137_16654_40206_056	3	219	233	5	AAT
234_3_12485481_5489_37940_071	3	85	117	11	AAG
281_65_13078518_5489_39563_025	3	251	265	5	AAG
280_178_14051544_16654_43336_089	3	167	181	5	AGC
281_109_13096204_16654_41607_010	4	22	45	6	AAAT
281_191_14104161_16654_43688_049	2	63	80	9	AC
281_34_13058866_16654_39213_045	2	672	685	7	AC
280_152_13378060_16654_40478_010	2	368	389	11	AT
280_57_13341126_5489_41671_031	2	514	529	8	AT
281_94_13090644_16654_40651_034	4	290	305	4	AAAG
281_94_13090644_16654_40651_034	3	448	468	7	AAG
301_12_13170153_16654_41090_032	2	16	47	16	AT
280_171_14048772_16654_43246_043	2	31	48	9	AT
281_148_14086739_16654_42860_064	2	367	384	9	AG
281_140_13983880_5489_42568_058	2	327	340	7	AG
281_36_13059909_16654_39268_066	3	171	188	6	ACC
281_64_13078125_5489_39558_076	2	104	117	7	AG
281_160_14091452_5489_42975_009	4	407	426	5	AGGG
281_67_13079405_5489_39635_006	3	218	235	6	CCG
281_143_13985228_5489_42619_066	2	266	291	13	AG
280_153_13384203_16654_40483_009	2	1	16	8	AG
280_132_13370430_16654_40274_023	2	289	304	8	AG
280_132_13370430_16654_40274_023	4	305	320	4	AGGG
281_132_13980726_16654_42511_027	3	263	277	5	AGG
281_112_13097514_16654_41587_067	2	178	203	13	AG
280_37_13331046_16654_42064_031	4	385	400	4	AAAT
281_209_14268178_5489_44258_037	3	139	153	5	AGG
281_127_13978984_16654_42452_054	2	217	248	16	AT
281_127_13978984_16654_42452_054	4	296	343	12	ACAT
280_117_13364617_16654_40125_090	2	522	567	23	AT
280_117_13364617_16654_40125_090	2	568	589	11	AC
280_142_13374296_16654_40358_022	2	282	335	27	AT
281_82_13084962_16654_39780_077	2	41	72	16	AG
281_82_13084962_16654_39780_077	2	73	102	15	AT
281_174_14097502_5489_43188_006	3	506	562	19	AAT
281_174_14097502_5489_43188_006	3	636	650	5	AGC
281_164_14093057_5489_43013_087	4	132	147	4	AAAT
280_155_13384859_5489_42623_045	3	73	87	5	AGG
281_76_13082618_5489_39733_015	2	610	672	32	AT
280_141_13373845_5489_40348_042	2	233	246	7	AG
280_52_13336990_5489_42226_089	3	14	28	5	AAG
280_168_14047618_5489_42805_028	3	450	470	7	AAG
281_195_14105452_5489_43793_043	4	524	539	4	ACAT
281_90_13089018_16654_40575_069	4	261	276	4	AAAT
281_159_14091074_5489_42967_026	2	78	105	14	AT
281_63_13077943_5489_39601_017	2	255	284	15	AC
281_96_13091129_5489_40661_062	2	206	231	13	AG
281_96_13091129_5489_40661_062	2	232	267	18	AT
281_96_13091129_5489_40661_062	2	646	675	15	AC
342_6_13906873_5489_41398_084	2	1	22	11	AG
280_169_14048178_16654_42818_054	4	483	498	4	AAGC
281_20_13053438_16654_39052_031	4	409	432	6	AAAG
280_81_13350781_5489_42754_042	3	303	320	6	AAT
280_146_13375623_16654_40406_063	2	651	666	8	AG
280_76_13348798_16654_42682_093	2	126	139	7	AG
280_173_14049596_16654_43286_073	3	9	26	6	AAT
280_50_13336252_16654_42197_008	2	506	533	14	AG
280_50_13336252_16654_42197_008	2	534	573	20	AT
280_41_13332598_5489_42132_095	2	1	60	30	AT
281_148_14086763_5489_42854_062	3	642	668	9	AGG
280_35_13330500_16654_42032_040	2	33	106	37	AT
281_146_14086129_5489_42838_023	2	181	198	9	AT
280_160_13387025_5489_42726_052	4	334	354	5	AAAT
281_216_14271060_5489_44276_038	3	133	147	5	AAT
280_20_13324696_16654_41916_058	2	1	14	7	AC
281_37_13060175_5489_39278_087	3	91	105	5	AAG
281_222_14273298_5489_44282_071	3	15	32	6	ACC
280_27_13327309_16654_41972_044	2	1	14	7	AT
280_75_13348330_16654_42507_047	2	637	654	9	AT
280_121_13366179_5489_40141_007	2	225	253	14	AT
280_121_13366179_5489_40141_007	2	334	347	7	AT
281_183_14101033_16654_43458_019	2	11	54	22	AT
281_70_13080483_5489_39641_007	4	46	65	5	AAAG
281_151_14088127_5489_42885_038	4	18	57	10	ACAT
281_151_14088127_5489_42885_038	2	58	105	24	AC
281_151_14088127_5489_42885_038	2	106	125	10	AT
361_8_13905173_5489_41418_010	2	170	217	24	AG
emb|AJ578604.1|	2	254	287	17	AG
emb|AJ578620.1|	2	276	309	17	AG
281_216_14270937_16654_44277_041	2	300	315	8	AC
280_15_13318794_5489_41727_079	2	28	51	12	AT
280_13_13318155_16654_41637_009	2	118	135	9	AG
280_189_14055657_5489_43522_029	3	587	607	7	AAT
281_76_13082677_5489_39734_046	2	369	632	132	AT
281_81_13084623_16654_39774_059	2	568	581	7	AG
234_2_12485209_5489_37934_035	2	371	384	7	AG
280_103_13359408_5489_39988_084	3	171	185	5	ACC
280_22_13325541_16654_41926_070	2	51	118	34	AT
301_12_13170521_16654_41092_050	3	368	382	5	AGC
280_15_13318961_16654_41722_056	2	455	500	23	AT
280_48_13335298_5489_42165_047	4	639	662	6	ACAT
280_70_13346557_5489_42373_042	3	364	378	5	AAT
280_61_13342954_16654_42277_047	2	219	238	10	AG
280_61_13342954_16654_42277_047	3	389	415	9	ACG
281_191_14103944_16654_43685_057	3	202	216	5	AGG
281_93_13089946_16654_40645_045	2	673	686	7	AT
281_179_14099327_16654_43428_010	2	529	556	14	AG
280_21_13325272_16654_41930_050	2	1	20	10	AT
281_187_14102382_5489_43612_044	2	156	171	8	AG
281_91_13089503_5489_40572_081	4	120	139	5	AAAT
281_75_13082286_16654_39722_029	4	562	577	4	ACCC
281_176_14098405_5489_43414_065	4	253	284	8	ACAT
280_84_13351910_16654_42772_059	2	4	19	8	AG
281_45_13063077_16654_39394_078	2	1	18	9	AG
280_176_14050803_5489_43299_088	3	236	255	7	AAT
280_176_14050803_5489_43299_088	3	376	401	9	AAG
281_161_14091919_5489_42990_040	2	498	533	18	AC
281_48_13064407_16654_39430_021	4	1	16	4	AATT
280_116_13364413_5489_40090_034	2	398	419	11	AG
280_79_13349954_16654_42708_011	3	483	497	5	ACG
281_224_14283378_16654_44355_067	2	62	89	14	AG
281_20_13053544_16654_39052_060	2	394	407	7	AT
281_176_14098294_16654_43425_006	2	422	445	12	AG
1037_14_13343331_117_48417_073	2	27	42	8	AC
281_216_14270792_5489_44274_032	2	366	411	23	AT
281_119_13100112_16654_41778_088	3	126	140	5	AGG
emb|AJ578543.1|	2	192	217	13	AG
280_64_13344150_5489_42313_029	2	693	708	8	AG
281_72_13081407_5489_40615_049	4	349	364	4	AAGG
281_29_13057161_16654_39170_020	2	274	297	12	AG
281_215_14270472_5489_44219_094	4	296	311	4	AATC
281_199_14106923_16654_43900_062	2	170	187	9	AG
280_24_13326054_5489_41936_031	2	94	159	33	AT
280_189_14055702_16654_43525_012	2	203	222	10	AG
233_27_12522627_16654_38199_053	4	22	41	5	AAAT
233_27_12522627_16654_38199_053	4	76	95	5	AAAT
281_62_13077363_16654_40191_009	2	82	97	8	AG
281_62_13077363_16654_40191_009	4	108	123	4	AGGG
281_60_13076789_16654_39554_002	2	20	33	7	AG
280_98_13357409_16654_39951_054	2	318	333	8	AT
281_74_13082093_16654_39699_006	2	306	351	23	AT
281_103_13093821_5489_40934_078	2	397	412	8	AG
281_103_13093821_5489_40934_078	2	448	463	8	AT
281_215_14270514_5489_44219_075	2	450	469	10	AG
281_215_14270514_5489_44219_075	2	470	483	7	AT
281_215_14270514_5489_44219_075	2	484	513	15	AG
281_215_14270514_5489_44219_075	2	524	539	8	AG
280_123_13366797_16654_40175_080	2	1	14	7	AG
514_4_13912351_16654_41668_029	3	637	654	6	AAG
280_32_13329180_5489_42003_046	2	251	270	10	AG
280_32_13329180_5489_42003_046	2	271	284	7	AT
281_222_14273187_16654_44285_012	2	209	224	8	AT
281_222_14273187_16654_44285_012	3	288	302	5	AAG
281_163_14092691_16654_43006_056	2	178	205	14	AC
281_163_14092691_16654_43006_056	2	206	237	16	AT
281_163_14092691_16654_43006_056	4	242	257	4	ACAT
281_163_14092691_16654_43006_056	4	259	274	4	ACAT
281_82_13084927_16654_39786_031	3	99	113	5	ATC
emb|FB669059.1|	2	1271	1288	9	AC
233_28_12523134_16654_38209_065	4	548	567	5	AAAT
280_125_13367846_5489_40182_051	2	35	66	16	AG
280_125_13367846_5489_40182_051	3	255	269	5	AAG
280_73_13347879_5489_42396_051	2	465	482	9	AT
281_50_13065284_5489_39439_066	2	64	87	12	AT
280_151_13377741_5489_40458_072	4	628	647	5	ATCC
280_174_14049861_5489_43293_079	2	169	186	9	AG
281_226_14288919_16654_44382_054	3	366	380	5	AAC
280_55_13338290_16654_42261_001	4	174	189	4	ACCG
281_90_13089009_5489_40568_022	2	250	265	8	AT
281_26_13055950_16654_39113_087	2	540	553	7	AC
281_129_13979598_16654_42488_027	2	255	286	16	AT
281_129_13979598_16654_42488_027	2	310	325	8	AT
281_215_14270673_5489_44220_037	2	498	511	7	AT
281_80_13084321_16654_39769_090	2	135	156	11	AT
343_12_13392286_16654_41080_089	2	36	51	8	AC
281_78_13083572_5489_39755_072	2	352	369	9	AT
280_93_13355494_16654_39917_085	2	123	174	26	AT
280_75_13348324_16654_42507_016	3	60	74	5	AAT
280_32_13329186_5489_42003_077	4	288	308	5	AATT
281_172_14096857_5489_43175_017	3	220	234	5	AAG
280_44_13333903_5489_42149_025	2	332	363	16	AG
281_21_13054030_16654_39056_087	2	180	199	10	AG
281_42_13062177_5489_39363_020	2	37	64	14	AT
281_42_13062177_5489_39363_020	2	405	420	8	AG
281_201_14107835_16654_43917_056	2	388	407	10	AG
281_216_14271027_5489_44273_006	2	344	361	9	AT
281_216_14271027_5489_44273_006	2	362	375	7	AC
281_155_14089722_5489_42929_084	2	389	406	9	AG
280_45_13334196_5489_42156_046	2	541	562	11	AG
280_165_14046568_5489_42784_055	3	154	174	7	AAC
281_77_13083158_5489_39743_057	2	247	262	8	AG
281_210_14268470_5489_44291_057	2	338	357	10	AG
281_63_13077748_5489_39600_010	4	511	535	6	AAAG
281_125_13978222_5489_42437_085	2	228	243	8	AG
281_194_14105214_16654_43703_038	2	338	371	17	AG
281_158_14090746_5489_42959_056	3	210	230	7	AAT
280_12_13317806_16654_41526_055	2	116	129	7	AG
280_12_13317806_16654_41526_055	4	341	356	4	AGAT
280_83_13351480_5489_42775_062	2	232	249	9	AG
281_40_13061361_5489_39349_022	2	31	62	16	AG
280_23_13326009_16654_41959_018	4	664	683	5	AAAT
213_4_11897546_3_37650_068	3	163	177	5	AAT
280_73_13347609_16654_42402_030	4	58	73	4	AATC
280_73_13347609_16654_42402_030	2	181	254	37	AT
281_99_13092523_16654_40727_067	2	643	672	15	AT
280_11_13317382_5489_41465_089	3	120	134	5	AGG
280_11_13317382_5489_41465_089	3	293	310	6	ATC
281_96_13091070_16654_40664_031	2	501	540	20	AG
233_12_12484874_3_37927_033	3	208	237	10	CCG
280_96_13356410_16654_39940_015	2	1	22	11	AT
280_117_13364599_16654_40125_025	2	43	88	23	AG
emb|AJ578745.1|	2	38	73	18	AG
281_46_13063748_5489_40533_066	2	73	114	21	AC
280_99_13357694_5489_40000_057	2	592	605	7	AG
281_107_13095610_5489_41577_033	2	106	129	12	AG
280_17_13319865_5489_41734_018	2	407	436	15	AG
280_12_13317639_5489_41525_063	2	107	124	9	AT
234_3_12485453_5489_37941_057	4	286	305	5	AAAT
234_3_12485453_5489_37941_057	2	306	329	12	AT
281_96_13091324_5489_40660_070	3	36	56	7	AGG
280_147_13376021_16654_40416_014	2	375	388	7	AT
280_160_13386736_5489_42725_064	2	324	355	16	AG
281_227_14289285_5489_44384_085	2	337	368	16	AG
280_77_13349297_16654_42691_056	2	692	709	9	AC
280_34_13330264_5489_42020_050	3	360	386	9	AAG
281_30_13057486_16654_39182_087	3	162	176	5	AAT
280_45_13334395_5489_42155_069	3	475	489	5	AAT
280_55_13338270_5489_42255_019	2	316	339	12	AG
281_158_14090908_5489_42961_033	3	524	567	15	AAG
280_42_13333160_16654_42142_024	2	674	709	18	AG
281_28_13056637_5489_39154_042	4	369	384	4	AGAT
281_28_13056637_5489_39154_042	4	395	418	6	AGGG
281_28_13056637_5489_39154_042	2	419	436	9	AG
281_28_13056637_5489_39154_042	2	437	518	41	AT
233_25_12521724_3_38055_092	2	363	378	8	AG
281_79_13084124_5489_39750_066	4	321	336	4	ACAT
281_79_13084124_5489_39750_066	2	341	392	26	AT
280_55_13338160_5489_42253_056	2	406	431	13	AG
280_55_13338160_5489_42253_056	2	483	496	7	AC
280_49_13335810_16654_42207_073	2	411	516	54	AT
281_49_13064907_5489_39433_001	4	418	471	13	ACAT
280_72_13347444_16654_42399_038	2	659	686	14	AG
281_183_14101085_5489_43454_033	2	58	71	7	AG
281_54_13066807_5489_39508_017	3	229	249	7	AGC
280_26_13327009_16654_41955_090	2	1	48	24	AT
280_83_13351528_5489_42775_060	2	342	355	7	AC
280_83_13351528_5489_42775_060	2	356	371	8	AG
281_51_13065389_16654_39477_014	3	486	500	5	AAC
281_176_14098319_16654_43424_004	3	23	40	6	ATC
281_176_14098319_16654_43424_004	3	262	276	5	AAG
342_5_13297207_16654_41391_025	2	341	356	8	AG
281_178_14099118_16654_43465_036	2	355	430	38	AT
281_99_13092502_16654_40724_083	2	673	694	11	AG
280_131_13370040_5489_40256_088	4	506	521	4	AAAG
280_31_13329037_5489_41992_036	2	428	451	12	AC
280_31_13328850_16654_41999_075	2	213	248	18	AC
280_31_13328850_16654_41999_075	2	249	466	109	AT
280_31_13328850_16654_41999_075	2	467	480	7	AC
280_31_13328850_16654_41999_075	2	520	577	29	AT
280_68_13345936_16654_42357_052	2	5	20	8	AG
281_65_13078420_5489_39563_014	2	338	363	13	AT
280_44_13333964_5489_42148_072	4	482	497	4	AAAT
280_44_13333964_5489_42148_072	2	632	645	7	AT
281_33_13058633_16654_39210_056	3	328	354	9	AAG
512_2_13908538_5489_41661_045	4	31	46	4	AAAT
280_75_13348562_5489_42499_005	2	653	674	11	AG
281_30_13057538_5489_39176_003	4	520	539	5	ACGG
281_69_13080227_5489_39656_035	3	234	272	13	AAG
281_75_13082251_5489_39720_079	2	75	88	7	AG
281_75_13082251_5489_39720_079	2	152	175	12	AT
280_136_13372021_5489_40308_038	4	248	263	4	AAAT
281_95_13090927_16654_40656_021	3	164	184	7	ATC
281_95_13090927_16654_40656_021	3	189	224	12	AGG
281_70_13080620_5489_39642_068	2	229	244	8	AT
281_70_13080620_5489_39642_068	2	245	274	15	AC
280_2_13284212_16654_38957_061	2	329	342	7	AG
280_51_13336742_5489_42189_051	3	527	544	6	AAG
281_161_14091755_16654_42984_062	2	137	208	36	AT
280_169_14048222_5489_42817_036	3	270	287	6	AAT
280_55_13338178_16654_42263_039	4	563	578	4	ACAT
281_32_13058131_5489_39193_075	3	14	28	5	ATC
281_32_13058131_5489_39193_075	3	258	278	7	AAG
281_32_13058131_5489_39193_075	3	426	448	8	AAT
280_170_14048513_16654_42828_055	2	17	56	20	AG
281_130_13979923_16654_42471_077	4	347	366	5	AAAT
280_35_13330559_5489_42023_085	4	305	324	5	AAAT
280_15_13318771_5489_41726_079	2	322	339	9	AG
281_62_13077369_5489_39591_026	2	144	169	13	AT
280_73_13347722_5489_42395_009	2	1	14	7	AT
280_73_13347722_5489_42395_009	2	70	87	9	AT
281_211_14268830_16654_44405_057	2	504	527	12	AG
281_120_13100274_5489_41788_079	2	125	142	9	AG
281_224_14283273_5489_44350_039	3	187	201	5	AAC
281_76_13082845_5489_39732_038	2	1	34	17	AT
281_76_13082845_5489_39732_038	4	275	294	5	ACAT
280_169_14048216_16654_42818_019	2	119	138	10	AG
280_169_14048216_16654_42818_019	3	419	433	5	AAT
281_54_13066493_16654_39518_016	2	47	68	11	AG
280_173_14049490_16654_43286_030	2	380	403	12	AT
280_173_14049490_16654_43286_030	2	630	677	24	AT
301_9_13169021_16654_40829_016	3	10	33	8	AAT
281_44_13062933_5489_40519_068	2	492	525	17	AG
342_1_13295708_16654_41234_074	4	400	415	4	ACAT
281_65_13078618_16654_39567_037	3	10	33	8	AGG
281_65_13078618_16654_39567_037	2	73	92	10	AT
281_18_13052715_5489_39029_013	2	90	158	35	AT
233_10_12483812_3_37913_014	2	227	240	7	AG
281_56_13067248_16654_39534_064	2	140	173	17	AG
281_174_14097555_16654_43193_020	2	1	22	11	AG
321_6_13290056_5489_41152_020	3	303	317	5	ACG
280_43_13333497_5489_42127_026	2	475	492	9	AC
281_164_14093001_5489_43013_057	2	285	302	9	AG
281_164_14093001_5489_43013_057	2	303	324	11	AT
281_43_13062261_5489_39369_080	3	105	125	7	ACC
281_199_14106964_5489_43891_043	2	359	372	7	AG
281_199_14106964_5489_43891_043	3	676	690	5	AAC
233_8_12483317_5489_37929_049	2	496	511	8	AT
281_46_13063670_5489_40582_053	2	140	175	18	AT
281_54_13066773_5489_39508_068	2	603	624	11	AG
280_19_13324466_16654_41764_001	2	390	411	11	AG
281_100_13092824_16654_40863_022	3	262	279	6	AAT
281_19_13053345_5489_39033_020	4	133	160	7	AAAT
281_19_13053345_5489_39033_020	2	161	194	17	AT
281_215_14270782_16654_44225_081	3	266	280	5	AAG
280_58_13341884_5489_42259_066	2	535	548	7	AG
280_32_13329439_5489_42005_019	2	10	25	8	AG
280_32_13329439_5489_42005_019	2	29	42	7	AC
280_50_13336273_5489_42202_088	2	12	34	12	AG
301_9_13169265_16654_40829_022	2	4	51	24	AT
281_124_13977589_5489_42426_048	2	509	526	9	AG
280_24_13326109_16654_41945_046	2	44	71	14	AG
281_183_14100946_5489_43453_056	3	489	506	6	AGG
280_98_13357177_16654_39951_096	2	576	593	9	AG
280_37_13331090_5489_42051_013	2	259	274	8	AT
280_101_13358630_5489_39970_051	2	26	45	10	AG
280_168_14047618_16654_42806_028	3	459	479	7	AAG
281_103_13094100_16654_40937_034	2	402	461	30	AT
281_119_13100173_16654_41777_036	2	1	16	8	AT
281_116_13099010_5489_41697_003	2	403	424	11	AG
281_65_13078415_16654_39570_095	2	258	277	10	AC
281_65_13078415_16654_39570_095	2	278	293	8	AT
281_65_13078415_16654_39570_095	2	294	307	7	AG
emb|AJ578624.1|	2	197	230	17	AG
281_159_14090964_16654_42973_079	2	176	195	10	AG
281_182_14100606_5489_43445_038	2	383	448	33	AT
281_135_13982148_5489_42524_034	4	43	58	4	AAAT
281_198_14106504_16654_43821_031	4	454	469	4	AAAT
281_89_13088696_5489_40484_018	3	1	15	5	ATC
281_76_13082904_16654_39735_084	4	54	69	4	AAAT
281_59_13076349_16654_39550_070	2	319	340	11	AT
234_3_12485301_5489_37941_031	4	122	137	4	ACCG
234_3_12485301_5489_37941_031	4	166	181	4	ACCG
280_185_14054165_5489_43730_011	4	346	361	4	AAAT
361_2_13388072_16654_41183_024	4	442	457	4	AAAG
281_42_13062139_16654_39367_069	2	3	24	11	AG
280_76_13348888_16654_42682_058	2	267	296	15	AT
280_76_13348888_16654_42682_058	3	324	365	14	AAT
281_147_14086695_5489_42848_066	2	329	342	7	AT
281_147_14086695_5489_42848_066	2	343	362	10	AG
281_220_14272482_5489_44203_073	3	465	479	5	AAC
280_96_13356546_16654_39938_073	2	518	591	37	AT
280_55_13338053_5489_42254_012	2	1	28	14	AG
281_27_13056426_16654_39163_067	2	468	507	20	AG
281_109_13096131_5489_41610_011	4	339	357	5	AAAG
280_78_13349836_16654_42698_002	2	341	356	8	AT
280_35_13330374_5489_42026_027	2	152	165	7	AT
280_35_13330374_5489_42026_027	2	513	530	9	AC
321_12_13292381_16654_41260_004	2	62	141	40	AT
281_49_13064889_5489_39435_018	2	1	22	11	AT
281_83_13085310_5489_39791_031	2	236	249	7	AC
281_177_14098488_5489_43433_029	3	324	338	5	ATC
301_12_13170414_16654_41091_021	2	272	315	22	AG
280_37_13331076_5489_42053_048	4	578	593	4	AATT
233_12_12484793_3_37924_003	3	223	243	7	AAG
361_7_13389945_16654_41413_026	2	184	267	43	AT
281_96_13091258_16654_40664_007	2	614	629	8	AT
281_227_14289144_16654_44389_092	3	248	267	7	AAT
280_115_13363992_5489_40085_084	2	83	104	11	AG
280_31_13328836_16654_41999_012	2	56	69	7	AT
280_83_13351520_5489_42775_028	2	304	317	7	AC
280_147_13376316_16654_40415_034	3	445	459	5	ACC
281_95_13090763_16654_40654_043	4	203	218	4	AAAT
280_116_13364244_16654_40099_042	3	338	352	5	ACC
281_93_13089975_5489_40636_061	2	289	318	15	AT
281_222_14273156_16654_44286_078	2	537	586	25	AT
281_225_14283497_5489_44360_079	2	49	102	27	AT
280_96_13356670_5489_39936_085	2	110	127	9	AG
281_77_13083319_5489_39742_017	3	363	380	6	ACC
281_141_13984348_16654_42574_006	2	138	151	7	AG
281_141_13984348_16654_42574_006	2	318	341	12	AG
emb|AJ578744.1|	2	103	144	21	AG
emb|AJ578698.1|	2	77	114	19	AG
280_160_13386973_5489_42726_038	2	390	405	8	AG
281_101_13093198_16654_40869_087	4	121	136	4	AAAT
281_26_13055725_16654_39112_048	2	10	25	8	AG
281_29_13057165_5489_39158_036	2	650	663	7	AG
233_23_12521071_5489_38013_071	4	79	94	4	AAAT
281_45_13063124_5489_39399_076	2	22	45	12	AC
321_6_13290022_5489_41152_085	3	399	413	5	ACC
281_71_13080960_16654_40612_086	2	52	69	9	AG
280_68_13345783_16654_42358_025	2	459	486	14	AG
280_33_13329749_16654_42016_006	2	413	442	15	AT
emb|AJ578679.1|	2	115	144	15	AG
301_7_13168490_5489_40811_005	2	135	158	12	AG
281_80_13084156_5489_39767_016	2	281	298	9	AT
213_1_11897194_3_37653_046	2	198	271	37	AT
281_54_13066499_5489_39510_047	3	301	318	6	CCG
281_166_14093620_16654_43093_047	4	19	34	4	AAAT
280_92_13355033_5489_39904_058	2	92	105	7	AG
280_92_13355033_5489_39904_058	2	359	380	11	AG
280_66_13345047_5489_42334_057	2	459	476	9	AT
280_141_13373934_5489_40347_021	2	417	434	9	AG
281_61_13076891_16654_39618_045	2	104	117	7	AG
281_85_13086077_5489_39842_016	2	222	237	8	AT
214_4_11858724_3_37646_058	2	434	447	7	AG
214_4_11858724_3_37646_058	2	456	479	12	AG
280_179_14051772_16654_43473_047	2	275	294	10	AT
280_58_13341730_16654_42267_039	2	384	403	10	AT
281_156_14090094_5489_42921_036	2	56	95	20	AG
280_41_13332628_16654_42139_014	2	362	389	14	AC
280_128_13368955_5489_40237_069	2	106	187	41	AT
281_194_14105162_16654_43703_024	2	7	22	8	AC
281_194_14105162_16654_43703_024	4	60	75	4	ACAT
281_194_14105162_16654_43703_024	2	209	388	90	AT
281_179_14099273_16654_43430_093	2	1	142	71	AT
233_16_12518300_5489_37977_026	4	32	47	4	ACCG
233_16_12518300_5489_37977_026	4	76	91	4	ACCG
281_85_13086288_5489_39839_088	2	304	319	8	AC
281_85_13086288_5489_39839_088	3	350	364	5	AAC
281_75_13082382_5489_39721_025	3	584	604	7	AAG
281_72_13081127_5489_40615_093	2	541	554	7	AG
281_72_13081127_5489_40615_093	2	590	605	8	AT
281_179_14099511_5489_43418_068	2	226	239	7	AC
281_78_13083732_16654_39761_034	3	125	145	7	AGG
281_114_13097980_16654_41695_016	3	246	269	8	ACG
281_57_13067965_16654_39536_034	4	438	453	4	AAAG
281_67_13079294_5489_39632_057	3	106	120	5	AAG
281_206_14109634_5489_43985_062	2	600	617	9	AC
281_110_13096721_5489_41614_052	4	58	73	4	AAAG
233_18_12519089_3_38054_010	2	334	347	7	AG
280_31_13328943_5489_41992_055	2	259	276	9	AG
280_79_13349994_16654_42706_075	2	39	80	21	AG
281_45_13063086_5489_40531_029	2	623	640	9	AG
281_150_14087569_16654_42872_027	2	391	408	9	AT
281_150_14087569_16654_42872_027	2	409	424	8	AG
280_85_13352416_5489_42776_054	2	654	677	12	AT
281_97_13091752_5489_40679_052	2	134	149	8	AG
280_83_13351458_16654_42760_077	2	393	416	12	AT
280_83_13351458_16654_42760_077	4	419	434	4	AAAT
281_54_13066713_5489_39508_022	2	21	38	9	AT
281_66_13078934_5489_40606_057	3	202	216	5	AAG
322_2_13248405_16654_40940_068	4	539	554	4	AAAG
301_9_13169073_16654_40829_030	2	196	211	8	AG
281_173_14097209_5489_43183_083	2	383	448	33	AT
280_118_13364933_16654_40129_012	2	196	213	9	AG
280_53_13337359_16654_42216_025	2	19	46	14	AG
280_53_13337359_16654_42216_025	4	80	95	4	AAAT
281_113_13097592_16654_41589_096	2	61	76	8	AT
281_113_13097592_16654_41589_096	2	224	249	13	AC
280_165_14046738_5489_42788_050	4	611	630	5	AAAT
280_28_13327604_16654_41912_080	2	665	690	13	AT
280_28_13327604_16654_41912_080	4	691	706	4	ACAT
321_11_13292018_16654_41253_001	2	317	354	19	AG
321_11_13292018_16654_41253_001	2	420	437	9	AC
321_11_13292018_16654_41253_001	4	460	475	4	ACAT
280_11_13317219_16654_41553_015	2	280	297	9	AT
281_145_14012442_16654_42323_075	2	414	505	46	AT
281_68_13079765_16654_39658_006	2	124	137	7	AT
361_2_13388211_5489_41026_001	4	430	450	5	AATT
280_33_13329773_5489_42010_006	2	355	372	9	AT
280_109_13361420_16654_42600_080	3	241	264	8	CCG
281_170_14095829_5489_43144_043	4	43	58	4	AAAT
233_17_12518587_3_38053_029	2	417	434	9	AT
280_93_13355578_5489_39905_033	2	362	407	23	AG
281_154_14089387_16654_42936_082	2	138	171	17	AT
281_154_14089387_16654_42936_082	2	180	199	10	AT
281_154_14089387_16654_42936_082	2	227	244	9	AT
280_18_13324087_16654_41751_017	2	10	29	10	AG
280_49_13336017_5489_42203_018	4	139	158	5	AAAT
280_92_13354912_16654_39913_062	2	77	100	12	AG
280_68_13346000_16654_42359_018	2	15	182	84	AT
280_30_13328464_5489_41987_060	4	264	279	4	AAAT
281_153_14088640_5489_42949_095	2	438	473	18	AT
281_153_14088640_5489_42949_095	2	542	555	7	AC
280_66_13345157_16654_42336_004	2	628	641	7	AG
280_97_13357111_16654_39947_017	2	503	584	41	AT
281_101_13093100_5489_40861_076	2	164	179	8	AT
321_5_13289598_16654_41147_023	3	23	100	26	AAT
281_178_14098886_5489_43461_078	2	310	335	13	AT
281_49_13064661_16654_39443_076	2	342	359	9	AG
280_13_13318015_16654_41637_031	3	146	160	5	ACC
280_142_13374259_16654_40359_071	2	411	426	8	AG
281_24_13055134_5489_39084_089	2	131	148	9	AT
281_202_14108023_5489_43912_048	3	235	264	10	AAG
280_78_13349818_16654_42700_033	2	304	333	15	AT
281_160_14091515_5489_42976_056	2	89	104	8	AG
281_160_14091515_5489_42976_056	3	123	140	6	AAT
280_51_13336498_16654_42193_045	4	15	34	5	ACAT
281_40_13061345_16654_39344_054	2	476	503	14	AT
281_40_13061345_16654_39344_054	2	504	521	9	AG
233_21_12520261_5489_38005_090	3	496	537	14	AAT
280_58_13341628_5489_42259_012	3	115	132	6	AAG
280_90_13354159_5489_39874_029	2	286	299	7	AT
281_75_13082388_16654_39722_042	2	318	359	21	AT
281_33_13058604_5489_39196_040	2	1	42	21	AT
281_33_13058604_5489_39196_040	2	115	130	8	AT
281_23_13054790_16654_39092_055	2	119	132	7	AT
281_54_13066487_16654_39516_095	2	460	483	12	AT
281_54_13066487_16654_39516_095	2	486	505	10	AG
281_173_14097162_5489_43182_086	2	64	81	9	AT
280_15_13318868_16654_41721_076	2	203	220	9	AT
280_15_13318868_16654_41721_076	2	221	238	9	AC
280_126_13368058_5489_40199_041	2	320	361	21	AG
280_186_14054443_16654_43748_064	2	1	24	12	AT
280_186_14054443_16654_43748_064	4	487	502	4	AAAT
280_186_14054443_16654_43748_064	4	509	552	11	ACAT
280_186_14054443_16654_43748_064	2	557	626	35	AT
281_175_14097871_5489_43341_040	3	566	586	7	CCG
280_48_13335436_16654_42169_010	4	286	305	5	ATGC
281_77_13083078_5489_39739_027	4	103	118	4	AGGG
281_22_13054526_16654_39086_049	2	482	501	10	AG
281_190_14103483_5489_43676_030	2	126	139	7	AG
512_9_13954042_16654_42570_049	2	490	509	10	AG
280_67_13345406_16654_42353_057	2	294	315	11	AT
281_57_13067923_16654_39536_067	3	380	394	5	AAG
281_46_13063736_16654_40541_018	2	391	418	14	AT
281_46_13063736_16654_40541_018	2	461	492	16	AT
281_23_13054700_5489_39080_076	2	113	136	12	AC
280_156_13385503_16654_42638_019	2	1	40	20	AT
280_156_13385503_16654_42638_019	2	122	142	10	AC
280_156_13385503_16654_42638_019	2	144	219	38	AT
280_20_13324790_16654_41916_053	2	464	509	23	AT
301_7_13168372_5489_40809_010	3	255	269	5	CCG
280_111_13362376_5489_40034_056	2	549	566	9	AG
281_20_13053714_5489_39034_067	3	352	369	6	AAT
512_5_13909916_5489_41533_068	4	573	588	4	ACCG
281_89_13088465_16654_40489_060	3	278	292	5	ACC
280_69_13346360_16654_42368_018	2	145	158	7	AT
280_69_13346360_16654_42368_018	4	172	194	6	ACAT
281_49_13064595_16654_39443_013	2	12	33	11	AT
281_227_14289333_5489_44384_083	3	86	103	6	ACC
281_79_13083931_5489_39747_073	3	508	525	6	AAT
280_104_13359608_16654_42550_026	2	155	172	9	AT
280_83_13351712_5489_42763_020	4	170	189	5	ACAT
280_83_13351712_5489_42763_020	2	190	211	11	AT
281_206_14109812_16654_43993_005	2	189	232	22	AC
280_97_13356976_5489_39942_056	3	4	18	5	AAG
280_48_13335326_5489_42163_061	4	7	26	5	ATCC
280_77_13349290_5489_42685_039	2	395	414	10	AT
281_109_13096132_16654_41605_012	3	323	346	8	AAG
280_62_13343579_5489_42274_037	2	318	345	14	AT
280_59_13341966_5489_42238_029	4	280	295	4	AAAT
281_66_13078891_5489_39574_075	4	18	33	4	ACAT
281_66_13078891_5489_39574_075	2	34	49	8	AT
280_75_13348554_16654_42509_071	2	31	52	11	AT
281_115_13098590_5489_41681_053	2	408	423	8	AG
281_212_14269358_16654_44413_051	2	405	436	16	AG
281_163_14092469_16654_43004_047	4	355	374	5	AAAT
281_163_14092469_16654_43004_047	3	565	579	5	AAG
280_36_13330710_5489_42058_029	4	211	226	4	ATGC
281_57_13067997_5489_39526_066	3	486	500	5	AAG
281_110_13096500_5489_41615_046	2	131	162	16	AT
280_143_13374469_16654_40369_048	4	420	435	4	AAAG
280_143_13374469_16654_40369_048	2	449	474	14	AG
281_52_13065704_5489_39469_032	4	46	61	4	AAAT
280_44_13333782_16654_42150_029	4	545	572	7	AAAT
281_85_13086161_5489_39838_060	4	554	569	4	AAAT
281_203_14108664_5489_43866_021	4	563	578	4	AATT
281_179_14099203_5489_43416_096	4	313	336	6	AAAG
280_84_13352066_5489_42767_003	2	275	296	11	AC
280_24_13326332_5489_41938_070	4	218	233	4	AAAT
281_19_13053314_16654_39046_003	3	324	347	8	AAG
281_19_13053314_16654_39046_003	2	348	377	15	AG
281_172_14096868_5489_43174_065	3	484	504	7	AAG
281_78_13083620_16654_39756_070	3	129	143	5	AAG
281_39_13060846_5489_40500_091	2	451	468	9	AG
233_25_12521918_5489_38021_003	4	289	304	4	AAAT
281_190_14103623_16654_43684_008	2	1	22	11	AG
281_201_14107949_5489_43910_035	2	385	416	16	AG
281_201_14107949_5489_43910_035	4	436	451	4	ACTC
280_16_13319245_5489_41730_044	2	631	648	9	AG
281_158_14090599_5489_42960_046	3	134	154	7	AAG
301_7_13168553_5489_40812_052	2	53	70	9	AG
301_7_13168553_5489_40812_052	2	598	621	12	AC
281_83_13085287_16654_39790_031	2	1	14	7	AC
281_83_13085287_16654_39790_031	2	150	163	7	AC
emb|AJ578547.1|	2	631	666	18	AG
280_129_13369349_5489_40243_004	2	92	125	17	AG
280_129_13369349_5489_40243_004	2	126	143	9	AT
280_129_13369349_5489_40243_004	3	542	559	6	AAC
280_46_13334767_5489_42181_021	2	101	128	14	AG
281_95_13091014_16654_40653_081	3	26	43	6	AAT
281_95_13091014_16654_40653_081	3	44	76	11	ACT
280_15_13319002_16654_41721_037	3	15	32	6	ACC
280_83_13351510_5489_42758_091	4	659	674	4	ACAT
280_42_13333293_5489_42138_068	2	61	78	9	AT
280_42_13333293_5489_42138_068	4	81	100	5	ACAT
281_42_13062221_5489_39363_002	2	213	264	26	AT
280_158_13386149_5489_42663_008	2	125	138	7	AC
281_94_13090588_5489_40639_004	2	464	499	18	AG
281_94_13090588_5489_40639_004	2	500	525	13	AT
281_83_13085631_5489_39789_049	2	119	146	14	AG
281_93_13090093_5489_40634_040	2	382	411	15	AG
280_77_13349342_5489_42685_053	2	28	43	8	AG
280_77_13349342_5489_42685_053	2	146	159	7	AG
280_77_13349342_5489_42685_053	3	222	236	5	ACC
280_71_13347016_16654_42386_056	2	100	117	9	AC
281_101_13093274_5489_40861_003	2	508	529	11	AT
281_103_13093781_16654_40936_014	2	311	324	7	AT
281_44_13062863_16654_40537_087	2	587	602	8	AT
280_168_14047692_16654_42810_041	2	597	612	8	AT
280_98_13357248_16654_39953_094	2	384	399	8	AG
281_49_13064802_5489_39436_069	3	110	127	6	AGC
281_86_13086442_16654_39844_047	3	35	52	6	AGG
281_110_13096530_16654_41629_075	2	1	48	24	AT
281_82_13085107_5489_39781_071	2	172	213	21	AG
280_70_13346414_16654_42380_063	3	532	546	5	AAT
281_191_14104139_16654_43686_050	4	50	74	6	AATT
281_98_13092058_5489_40693_037	2	100	163	32	AT
281_53_13066133_5489_39498_014	4	464	479	4	AGAT
281_120_13100400_5489_41790_092	2	19	36	9	AT
281_93_13090130_5489_40633_005	3	195	218	8	AAG
280_28_13327661_5489_41908_014	2	438	455	9	AG
281_100_13092878_5489_40855_051	3	159	176	6	AGG
281_100_13092878_5489_40855_051	3	305	322	6	AGG
233_24_12521442_5489_38016_023	2	380	411	16	AG
280_35_13330355_5489_42023_045	3	189	245	19	AAG
280_85_13352543_16654_42783_081	2	444	465	11	AG
280_183_14053332_16654_43731_045	2	164	219	28	AT
281_178_14099012_5489_43461_007	3	289	314	9	AGG
281_178_14099012_5489_43461_007	3	528	548	7	AAT
280_15_13318995_5489_41726_005	2	210	279	35	AT
280_35_13330329_16654_42033_030	3	142	156	5	ACC
281_146_14086263_5489_42840_068	3	50	64	5	AAG
281_31_13057860_16654_39190_040	3	161	184	8	AAG
280_69_13346154_5489_42366_075	2	649	666	9	AT
281_210_14268306_5489_44290_079	2	110	123	7	AG
281_100_13092761_5489_40858_058	2	207	224	9	AT
281_80_13084237_5489_39766_044	2	41	68	14	AT
281_30_13057488_5489_39178_088	3	311	325	5	AAT
280_77_13349306_16654_42690_007	2	203	232	15	AT
280_77_13349306_16654_42690_007	2	489	512	12	AG
280_70_13346773_5489_42375_034	2	10	29	10	AT
281_43_13062493_5489_40512_038	3	369	386	6	ACC
301_6_13168190_16654_40804_049	2	521	534	7	AG
281_188_14102754_16654_43627_092	3	300	320	7	AGC
514_1_13911244_5489_41381_012	4	99	119	5	AATT
281_199_14107231_5489_43894_034	2	345	360	8	AG
280_54_13337894_16654_42230_051	2	171	190	10	AG
280_54_13337894_16654_42230_051	2	192	207	8	AC
280_54_13337894_16654_42230_051	2	313	328	8	AC
280_54_13337894_16654_42230_051	2	330	349	10	AG
280_83_13351582_5489_42775_089	2	1	14	7	AG
281_53_13066082_16654_39501_015	3	175	189	5	AAT
281_76_13082598_5489_39731_031	2	63	82	10	AG
281_76_13082598_5489_39731_031	2	410	425	8	AT
281_76_13082598_5489_39731_031	2	497	510	7	AT
280_176_14050832_5489_43298_021	2	7	74	34	AT
281_56_13067468_5489_39528_072	2	1	20	10	AT
280_75_13348603_5489_42502_069	2	6	61	28	AT
281_147_14086635_5489_42848_020	2	506	519	7	AG
281_195_14105417_5489_43792_093	2	417	438	11	AC
280_51_13336582_5489_42187_089	2	620	637	9	AT
280_126_13368261_16654_40204_066	3	362	379	6	AAT
280_126_13368136_5489_40201_056	4	388	403	4	AAAT
281_141_13984463_16654_42575_081	4	107	122	4	AAAT
281_59_13076297_16654_39550_056	3	241	255	5	AAG
280_43_13333647_5489_42127_051	2	1	42	21	AC
280_43_13333647_5489_42127_051	4	58	109	13	ACAT
280_43_13333647_5489_42127_051	2	125	144	10	AT
280_43_13333647_5489_42127_051	4	155	190	9	ACAT
280_43_13333647_5489_42127_051	2	191	210	10	AT
280_43_13333647_5489_42127_051	2	211	254	22	AC
281_160_14091597_16654_42980_003	3	288	313	9	AAT
280_14_13318581_5489_41655_072	4	436	451	4	AAAT
281_26_13055825_16654_39112_060	2	346	389	22	AT
281_20_13053422_5489_39034_063	3	270	284	5	ACC
281_35_13059466_16654_39259_035	2	522	543	11	AG
233_18_12518927_3_37989_047	2	560	575	8	AT
512_2_13908766_5489_41659_083	4	147	162	4	ACCG
281_58_13076043_5489_39452_001	4	287	302	4	AGAT
280_35_13330496_5489_42024_024	2	567	586	10	AG
281_93_13090231_5489_40634_017	2	648	713	33	AT
281_130_13979919_16654_42471_061	3	208	225	6	AAC
280_79_13349953_5489_42704_094	2	28	49	11	AT
281_118_13099677_16654_41720_074	2	381	416	18	AT
281_71_13081049_16654_40617_050	3	242	262	7	CCG
281_71_13081049_16654_40617_050	3	476	490	5	CCG
281_154_14089319_5489_42935_004	3	305	325	7	AGC
280_83_13351761_5489_42765_018	3	425	445	7	AAT
281_97_13091645_16654_40683_008	3	1	579	193	AAT
280_183_14053615_16654_43732_002	3	468	500	11	AAT
281_173_14097126_16654_43184_038	2	322	337	8	AC
281_173_14097126_16654_43184_038	2	338	367	15	AG
280_53_13337349_5489_42214_074	2	265	278	7	AG
280_20_13324828_16654_41916_004	2	646	671	13	AG
281_54_13066541_5489_39510_014	2	180	195	8	AG
280_66_13344900_5489_42333_048	2	507	528	11	AG
280_148_13376456_5489_40411_028	2	171	198	14	AT
280_125_13367718_5489_40180_023	4	2	17	4	AAAT
280_12_13317634_16654_41528_047	2	16	69	27	AT
280_28_13327910_16654_42063_051	2	58	71	7	AG
280_28_13327910_16654_42063_051	2	137	152	8	AG
280_28_13327910_16654_42063_051	2	204	223	10	AG
281_53_13066325_16654_39502_006	4	5	20	4	AGCG
281_53_13066325_16654_39502_006	2	498	531	17	AG
342_2_13296058_5489_41239_041	2	702	723	11	AT
280_143_13374666_5489_40364_071	2	280	293	7	AG
280_143_13374666_5489_40364_071	2	481	500	10	AG
233_11_12484301_3_37918_057	4	217	232	4	ACAT
233_11_12484301_3_37918_057	2	425	442	9	AG
281_43_13062495_16654_40513_053	2	342	363	11	AT
281_123_13977509_16654_42414_002	3	95	109	5	AGG
emb|AJ578735.1|	2	158	191	17	AG
281_191_14104156_5489_43679_033	2	132	145	7	AT
514_2_13911744_16654_41648_088	4	180	195	4	AAAT
281_71_13080818_5489_40607_009	2	1	64	32	AT
281_69_13080287_16654_39664_081	4	130	145	4	AAAG
281_201_14107766_16654_43918_076	2	114	143	15	AC
281_201_14107766_16654_43918_076	2	149	172	12	AG
281_142_13984677_16654_42587_072	4	525	544	5	AAAT
301_10_13169574_16654_40888_023	2	132	173	21	AG
281_87_13086939_5489_39857_011	2	621	644	12	AG
281_173_14097181_16654_43185_067	2	162	191	15	AT
281_173_14097181_16654_43185_067	2	192	211	10	AC
281_173_14097181_16654_43185_067	4	518	537	5	ACAT
281_63_13077622_5489_39600_095	2	192	231	20	AC
281_63_13077622_5489_39600_095	2	232	321	45	AT
280_81_13350691_5489_42754_077	3	390	452	21	AAT
280_157_13385825_16654_42642_054	3	367	384	6	AAT
280_157_13385825_16654_42642_054	3	399	422	8	AAT
280_20_13324813_16654_42062_036	2	43	62	10	AT
281_165_14093450_16654_43089_024	2	51	100	25	AT
280_158_13386063_5489_42663_059	2	402	425	12	AG
281_53_13066398_5489_39499_019	4	152	175	6	ACAT
280_24_13326176_5489_41938_028	2	268	295	14	AG
281_190_14103689_16654_43684_085	2	1	18	9	AT
280_53_13337298_16654_42219_075	2	1	28	14	AT
281_94_13090431_5489_40638_057	2	501	514	7	AG
280_54_13337903_16654_42231_083	4	5	20	4	AGAT
281_216_14270983_5489_44273_024	2	586	672	44	AT
281_185_14101599_16654_43491_076	3	395	415	7	AAT
280_21_13325121_5489_41924_024	2	345	358	7	AG
280_21_13325121_5489_41924_024	2	359	372	7	AC
280_18_13324086_16654_41750_017	4	7	38	8	ACAT
280_18_13324086_16654_41750_017	2	76	195	60	AT
213_1_11897184_3_37653_064	3	505	519	5	AAG
281_150_14087808_16654_42870_017	4	433	448	4	AATT
280_36_13330719_16654_42073_061	2	116	149	17	AT
343_14_13393092_5489_41109_040	2	492	509	9	AC
280_33_13329616_16654_42015_060	2	580	595	8	AG
280_43_13333647_16654_42131_051	4	147	166	5	ACAT
280_54_13337800_16654_42230_056	2	6	33	14	AT
512_1_13908387_16654_41439_003	2	196	213	9	AG
281_224_14283349_16654_44356_053	2	65	94	15	AG
280_186_14054622_16654_43747_008	2	117	136	10	AT
234_3_12485649_5489_37941_065	2	19	32	7	AG
280_63_13343878_5489_42289_089	2	28	59	16	AT
281_151_14087957_5489_42889_043	3	352	381	10	ACC
281_152_14088411_5489_42893_026	2	1	14	7	AT
280_34_13330110_5489_42020_023	2	174	225	26	AT
280_75_13348606_16654_42509_085	2	443	472	15	AG
280_159_13386472_5489_42719_060	3	679	693	5	AAT
281_80_13084340_16654_39764_072	3	2	19	6	AGG
281_48_13064202_16654_39431_079	4	147	162	4	AAAG
280_22_13325399_16654_41926_091	3	87	110	8	AAG
280_106_13360228_16654_39993_016	2	291	310	10	AG
280_33_13329648_16654_42017_092	4	114	134	5	AATT
281_23_13054603_5489_39081_079	2	157	170	7	AG
280_35_13330596_16654_42032_036	4	42	61	5	AAAG
342_2_13296137_5489_41238_056	4	556	595	10	ACAT
342_2_13296137_5489_41238_056	2	596	667	36	AT
281_161_14091828_16654_42985_075	2	338	351	7	AC
281_94_13090539_5489_40640_005	2	46	63	9	AT
281_171_14096323_16654_43169_088	2	260	289	15	AG
280_72_13347456_5489_42391_086	2	7	40	17	AT
281_74_13082147_16654_39699_035	3	315	329	5	AAC
280_41_13332843_5489_42134_005	2	1	16	8	AG
281_82_13085268_5489_39783_034	2	619	654	18	AG
281_97_13091617_16654_40683_090	2	431	448	9	AG
213_1_11897192_3_37653_030	2	564	581	9	AT
281_175_14097880_16654_43344_087	2	3	16	7	AG
emb|AJ578737.1|	2	99	136	19	AG
280_15_13318938_16654_41723_073	3	218	241	8	ACC
280_128_13368941_16654_40241_006	4	109	124	4	ACCG
343_10_13391709_16654_40914_066	2	651	666	8	AG
281_209_14268192_16654_44262_086	2	32	45	7	AG
281_36_13059769_16654_39268_088	2	471	496	13	AG
280_81_13350752_5489_42751_028	2	312	327	8	AT
280_81_13350752_5489_42751_028	2	433	446	7	AC
280_148_13376443_5489_40414_077	4	268	288	5	AATT
281_29_13056890_16654_39171_015	3	437	451	5	ACG
281_59_13076363_5489_39544_035	2	268	285	9	AG
281_46_13063409_16654_40542_064	2	333	350	9	AG
281_101_13093271_16654_40868_083	2	631	652	11	AG
280_177_14050981_16654_43327_047	2	98	129	16	AT
234_3_12485421_5489_37940_025	2	41	72	16	AT
234_3_12485421_5489_37940_025	2	98	113	8	AT
281_138_13983267_5489_42671_001	3	97	114	6	CCG
280_13_13318174_5489_41632_089	2	439	459	11	AG
281_151_14088121_5489_42885_021	2	424	447	12	AT
280_30_13328621_5489_41990_006	2	312	325	7	AT
281_126_13978578_16654_42445_069	4	88	111	6	ACTC
281_126_13978578_16654_42445_069	2	123	142	10	AG
280_30_13328391_16654_41998_063	2	652	673	11	AG
281_98_13092005_16654_40698_008	2	29	42	7	CG
280_79_13349992_16654_42706_060	2	347	366	10	AT
213_2_11897286_3_37652_014	4	87	121	9	AAAT
213_2_11897286_3_37652_014	2	146	168	11	AG
301_9_13169133_5489_40825_076	2	75	88	7	AT
281_201_14107859_5489_43910_056	2	378	401	12	AT
281_193_14104706_16654_43669_026	3	669	686	6	AAG
280_68_13345751_16654_42358_091	4	626	649	6	AAAG
280_52_13336833_16654_42235_032	2	465	480	8	AC
281_182_14100497_16654_43448_089	2	1	24	12	AT
280_61_13343206_16654_42277_085	4	413	428	4	AAAT
280_158_13386034_16654_42666_045	2	343	358	8	AG
280_133_13370683_5489_40289_077	2	1	54	27	AT
280_133_13370683_5489_40289_077	4	55	78	6	ACAT
281_200_14107320_5489_43897_029	2	41	62	11	AG
342_2_13296032_5489_41237_028	2	349	374	13	AG
280_95_13356190_16654_39931_089	4	453	472	5	AGCG
281_30_13057352_5489_39176_028	2	16	33	9	AT
281_30_13057352_5489_39176_028	4	200	215	4	AAAT
280_61_13343179_16654_42280_071	3	340	357	6	AAT
280_76_13349065_5489_42679_082	2	535	562	14	AT
280_79_13350237_5489_42704_066	4	254	269	4	AGAT
280_124_13367168_5489_40166_032	3	111	131	7	AAG
280_13_13317992_16654_41634_032	2	552	569	9	AG
281_89_13088426_5489_40486_013	2	428	455	14	AG
280_35_13330542_16654_42032_021	4	5	20	4	ACCC
emb|AJ578506.1|	2	105	148	22	AG
emb|AJ578676.1|	2	74	93	10	AG
280_80_13350613_16654_42716_034	2	146	169	12	AC
281_53_13066143_16654_39502_061	3	347	364	6	AGG
281_44_13062941_5489_40521_004	2	110	159	25	AT
234_2_12484897_5489_37932_047	3	414	431	6	AAC
281_130_13979895_16654_42473_063	3	359	385	9	CCG
280_31_13328815_5489_41994_029	3	86	100	5	AAT
280_164_14012297_5489_42363_052	4	203	222	5	AAAG
280_164_14012297_5489_42363_052	3	602	625	8	CCG
280_44_13333893_16654_42151_074	2	634	647	7	AT
281_80_13084204_16654_39768_014	2	41	60	10	AT
281_79_13084092_16654_39753_034	3	380	397	6	AGG
280_52_13337009_5489_42225_056	2	111	124	7	AG
280_51_13336479_5489_42188_061	2	280	313	17	AT
281_187_14102303_5489_43611_014	2	529	572	22	AG
301_7_13168330_5489_40809_043	2	274	307	17	AT
301_7_13168330_5489_40809_043	2	308	341	17	AG
280_12_13317954_5489_41522_065	4	18	37	5	ACCG
280_12_13317954_5489_41522_065	4	51	66	4	ACCG
281_186_14101888_5489_43593_095	3	249	263	5	ATC
280_54_13337728_5489_42220_058	3	512	526	5	AGG
280_50_13336229_16654_42196_008	2	462	475	7	AT
281_73_13081779_16654_39688_001	2	282	297	8	AC
281_18_13052945_16654_39043_052	2	70	149	40	AT
280_164_14012239_5489_42363_078	2	265	290	13	AT
280_33_13329584_5489_42009_030	2	448	481	17	AG
361_2_13387946_16654_41185_013	4	200	220	5	AATT
281_199_14107011_5489_43892_026	3	255	269	5	AGG
281_40_13061342_16654_39343_053	2	87	112	13	AG
280_114_13363417_16654_40076_092	2	1	14	7	AT
280_35_13330407_5489_42023_059	2	376	395	10	AG
281_94_13090319_5489_40640_095	3	533	547	5	AAT
301_6_13167992_16654_40804_026	2	349	362	7	AG
280_29_13328165_16654_41976_008	2	68	85	9	AC
280_29_13328165_16654_41976_008	2	110	133	12	AT
280_29_13328165_16654_41976_008	4	149	184	9	ACAT
280_29_13328165_16654_41976_008	2	212	255	21	AT
280_29_13328165_16654_41976_008	2	279	292	7	AT
280_29_13328165_16654_41976_008	2	328	357	15	AT
281_199_14107008_16654_43899_025	2	277	292	8	AG
280_89_13353888_16654_39864_090	3	428	445	6	ACC
280_156_13385565_16654_42638_066	2	387	400	7	AG
281_153_14088973_16654_42948_065	2	297	318	11	AG
281_153_14088973_16654_42948_065	3	586	600	5	CCG
281_40_13061410_16654_39347_035	4	35	50	4	ACAT
281_40_13061410_16654_39347_035	2	51	94	22	AC
281_40_13061410_16654_39347_035	2	101	338	119	AT
281_40_13061410_16654_39347_035	2	339	404	33	AC
281_197_14106420_5489_44366_067	3	675	689	5	AGC
321_6_13290133_16654_41153_034	2	246	261	8	AT
321_6_13290133_16654_41153_034	2	265	299	18	AT
281_84_13086047_16654_39833_081	4	675	690	4	AAAT
281_84_13086047_16654_39833_081	2	691	754	32	AT
281_177_14098641_5489_43434_055	2	385	398	7	AC
280_79_13350209_16654_42707_050	2	43	64	11	AT
281_224_14283207_16654_44356_060	2	552	569	9	AG
281_224_14283207_16654_44356_060	4	570	589	5	ACAT
281_200_14107485_16654_43904_005	4	224	244	5	AATT
281_164_14093158_5489_43014_004	3	429	443	5	AGG
281_84_13085768_16654_39828_028	2	98	111	7	AC
281_84_13085768_16654_39828_028	2	112	147	18	AG
281_54_13066570_5489_39507_043	2	183	254	36	AT
281_200_14107505_16654_43904_085	4	218	233	4	AAAT
281_200_14107505_16654_43904_085	2	234	263	15	AT
281_64_13078336_16654_39559_050	3	1	219	73	AAT
281_83_13085574_5489_39787_019	2	1	62	31	AT
281_161_14091899_16654_42984_056	3	302	325	8	AAG
280_24_13326333_5489_41939_070	4	126	145	5	AAAT
280_24_13326333_5489_41939_070	2	294	309	8	AT
281_186_14102159_16654_43598_004	3	11	38	9	AAG
280_32_13329213_16654_42013_078	2	1	16	8	AT
281_153_14088836_5489_42945_007	3	321	340	7	AAT
280_100_13358129_5489_40005_056	2	1	38	19	AT
280_100_13358129_5489_40005_056	3	149	190	14	AGG
281_79_13083886_5489_39750_091	2	186	205	10	AG
281_111_13097092_16654_41624_004	2	616	685	35	AT
281_193_14104896_5489_43660_017	2	362	383	11	AG
280_95_13356258_5489_39926_069	2	259	272	7	AT
281_73_13081546_16654_39687_043	3	110	129	7	AGG
281_158_14090544_16654_42963_031	4	78	93	4	AAAT
281_42_13062189_16654_39367_068	2	221	244	12	AT
281_216_14271038_5489_44274_053	2	92	107	8	AG
281_216_14271038_5489_44274_053	3	370	384	5	AAG
281_187_14102584_16654_43616_083	2	194	263	35	AT
213_4_11897505_3_37650_041	4	90	113	6	ACAT
281_78_13083655_16654_39760_019	2	232	253	11	AT
280_106_13360425_5489_39995_024	2	155	168	7	AG
281_201_14107830_5489_43907_040	2	610	635	13	AC
280_166_14046803_16654_42795_030	3	153	167	5	AAT
280_152_13378021_5489_40471_044	2	71	92	11	AC
281_220_14272611_16654_44206_004	2	1	42	21	AT
281_183_14100743_16654_43458_016	2	20	43	12	AT
280_95_13356196_16654_39927_008	2	144	161	9	AG
281_129_13979765_16654_42487_004	3	508	528	7	AAT
281_185_14101625_16654_43493_091	2	151	168	9	AG
343_13_13392530_5489_40951_013	2	371	394	12	AG
280_178_14051461_5489_43331_043	4	224	244	5	AATT
280_177_14051022_5489_43322_014	3	420	443	8	AAT
280_79_13349986_5489_42703_043	2	373	390	9	AT
281_79_13084088_16654_39753_018	3	432	455	8	AGC
280_62_13343593_16654_42282_086	3	251	265	5	AAT
281_77_13083010_5489_39743_047	2	25	48	12	AG
281_222_14273289_5489_44281_039	2	31	46	8	AG
281_203_14108499_16654_43880_028	2	212	225	7	AG
361_5_13389080_16654_41404_030	4	601	616	4	AAAT
281_210_14268345_16654_44293_045	2	592	605	7	AT
281_215_14270445_16654_44224_095	2	303	398	48	AT
281_19_13053168_5489_39032_092	2	454	469	8	AG
281_152_14088285_16654_42898_013	3	49	66	6	AAT
281_170_14095871_16654_43140_010	2	122	141	10	AT
281_13_12920667_3_38333_010	2	412	427	8	AC
281_13_12920667_3_38333_010	4	454	473	5	AAAT
281_39_13060762_5489_40498_045	4	583	598	4	AACC
281_76_13082656_16654_39735_062	2	687	762	38	AT
321_7_13290234_5489_41172_077	4	109	124	4	AAAT
281_77_13083161_5489_39746_058	4	11	54	11	ACAT
281_115_13098686_16654_41689_049	2	235	260	13	AG
281_68_13079573_5489_39649_014	3	494	511	6	AGC
280_61_13343102_16654_42277_057	4	430	449	5	AAAT
280_61_13343102_16654_42277_057	2	450	491	21	AT
280_155_13385055_5489_42623_053	3	217	279	21	AAT
281_19_13053309_16654_39049_070	3	1	21	7	AGG
281_216_14271044_16654_44278_070	2	142	157	8	AG
281_80_13084377_16654_39765_022	2	485	506	11	AT
281_80_13084377_16654_39765_022	4	507	522	4	ACAT
281_38_13060546_5489_39288_039	2	476	489	7	AT
280_83_13351516_5489_42775_012	2	155	180	13	AG
280_83_13351516_5489_42775_012	2	181	196	8	AT
281_100_13092586_16654_40863_047	3	99	122	8	AGG
281_63_13077609_5489_39601_032	2	43	78	18	AG
281_227_14289056_5489_44387_032	2	153	166	7	AT
281_202_14108270_5489_43911_070	2	363	382	10	AG
emb|AJ578662.1|	2	194	227	17	AG
281_225_14283769_5489_44360_003	2	289	368	40	AT
280_170_14048521_16654_42828_087	3	271	285	5	AGC
280_126_13368026_16654_40205_011	2	354	367	7	AT
280_126_13368026_16654_40205_011	2	371	396	13	AG
281_212_14269177_5489_44410_011	2	409	424	8	AG
281_85_13086427_16654_39841_065	2	548	561	7	AG
280_122_13366685_16654_40155_004	4	104	123	5	AAAT
280_139_13373073_16654_40340_026	2	228	241	7	AT
280_46_13334618_5489_42182_011	4	363	378	4	AGCG
281_72_13081417_16654_39675_082	2	363	376	7	AT
280_69_13346397_16654_42371_066	2	73	86	7	AG
281_179_14099284_5489_43415_043	2	26	55	15	AG
281_179_14099284_5489_43415_043	2	68	85	9	AG
280_50_13336132_16654_42195_012	2	198	213	8	AT
280_50_13336132_16654_42195_012	2	214	229	8	AG
280_69_13346366_5489_42364_049	2	396	413	9	AT
233_10_12483791_5489_38027_030	2	685	700	8	AG
280_118_13364859_5489_40123_015	2	244	257	7	AG
281_55_13067049_16654_39520_024	2	21	36	8	AC
281_55_13067049_16654_39520_024	2	37	56	10	AT
281_159_14091090_5489_42967_090	2	248	261	7	AG
281_159_14091090_5489_42967_090	2	262	283	11	AC
emb|AJ578678.1|	2	163	198	18	AG
280_33_13329580_5489_42009_014	3	47	61	5	AAG
342_7_13907076_5489_41397_042	3	484	498	5	AAG
280_152_13378132_5489_40468_006	2	367	406	20	AG
281_109_13096255_5489_41612_023	3	611	625	5	AAT
280_56_13338426_16654_41551_077	2	491	506	8	AC
280_56_13338426_16654_41551_077	2	507	600	47	AT
280_56_13338426_16654_41551_077	2	639	664	13	AT
281_69_13079991_5489_39656_061	3	206	229	8	AAT
280_22_13325289_5489_41919_032	2	505	520	8	AT
281_219_14272048_16654_44231_060	2	627	640	7	AT
280_68_13345690_16654_42357_045	3	586	627	14	AAG
280_68_13345690_16654_42357_045	2	631	648	9	AC
301_12_13170314_16654_41091_009	3	585	599	5	AAT
281_73_13081704_5489_39686_086	3	300	314	5	AAG
280_27_13327506_5489_41983_067	2	2	15	7	AT
280_27_13327506_5489_41983_067	2	28	41	7	AT
280_27_13327506_5489_41983_067	2	42	85	22	AC
280_27_13327506_5489_41983_067	4	142	161	5	ACAT
280_27_13327506_5489_41983_067	2	162	181	10	AT
280_27_13327506_5489_41983_067	4	182	201	5	ACAT
301_5_13167520_5489_40782_062	2	172	193	11	AC
281_71_13080863_16654_39673_089	2	1	32	16	AG
281_148_14086890_5489_42855_090	2	373	390	9	AT
281_52_13065716_16654_39476_080	2	339	352	7	CG
281_76_13082970_16654_39737_065	3	444	458	5	AGG
301_8_13168717_5489_40814_044	3	301	315	5	AAT
281_93_13089957_5489_40634_078	3	360	374	5	AGC
281_35_13059280_16654_39259_060	2	1	14	7	AT
280_111_13362312_16654_40044_090	2	237	262	13	AG
280_57_13341178_16654_41676_045	2	411	426	8	AG
280_57_13341178_16654_41676_045	2	427	440	7	AC
280_86_13352774_16654_39801_055	2	1	16	8	AT
280_86_13352774_16654_39801_055	2	17	62	23	AC
280_86_13352774_16654_39801_055	2	73	114	21	AT
280_86_13352774_16654_39801_055	4	116	135	5	ACAT
281_63_13077900_5489_39600_036	2	245	258	7	AG
281_196_14105874_5489_43806_090	2	384	423	20	AG
280_180_14052361_16654_43422_087	3	252	269	6	AGG
280_180_14052361_16654_43422_087	3	342	356	5	AGG
280_24_13326069_16654_41945_080	2	16	119	52	AT
280_120_13365752_16654_40168_026	2	708	723	8	AT
280_178_14051426_16654_43334_094	3	44	58	5	ATC
281_193_14104756_5489_43660_039	3	266	295	10	AGC
281_24_13054979_5489_39085_047	4	8	23	4	AAAT
280_95_13356058_16654_39927_045	2	280	313	17	AT
281_85_13086412_16654_39840_002	2	460	479	10	AT
281_81_13084656_16654_39776_092	2	133	166	17	AT
281_44_13062849_5489_40521_024	2	21	44	12	AG
281_91_13089499_16654_40580_065	4	351	382	8	AAAG
233_8_12483022_3_37909_029	2	67	84	9	AG
281_35_13059212_16654_39263_080	2	160	175	8	AG
281_33_13058589_5489_39199_074	4	673	696	6	AAAT
281_165_14093369_5489_43090_091	3	353	376	8	ACG
281_38_13060386_16654_39284_077	2	591	610	10	AG
301_9_13169262_16654_40830_021	2	1	22	11	AT
281_82_13085251_16654_39782_065	4	229	244	4	AAAT
281_82_13085251_16654_39782_065	3	335	349	5	AAT
281_82_13085251_16654_39782_065	4	350	365	4	AAAT
281_82_13085251_16654_39782_065	2	480	501	11	AT
280_95_13356256_5489_39926_054	2	294	313	10	AG
281_93_13090098_5489_40633_071	2	180	193	7	AC
280_25_13326478_5489_41934_095	2	583	612	15	AG
280_64_13344215_5489_42314_091	2	634	683	25	AT
280_76_13348844_16654_42682_076	2	32	45	7	AC
281_91_13089382_16654_40577_085	2	78	91	7	AG
281_215_14270507_5489_44218_044	2	176	215	20	AC
281_210_14268493_16654_44293_055	2	276	289	7	AG
281_21_13053832_16654_39056_064	3	295	312	6	AGG
280_35_13330333_5489_42025_046	2	232	255	12	AT
280_35_13330333_5489_42025_046	2	315	330	8	AT
280_151_13377785_16654_40462_054	4	222	245	6	ACAT
280_151_13377785_16654_40462_054	4	600	631	8	ACAT
280_51_13336669_5489_42188_038	3	52	66	5	AGG
281_75_13082373_5489_39724_074	2	397	414	9	AC
281_109_13096410_16654_41607_065	4	71	86	4	AAAT
281_111_13097096_5489_41617_020	4	371	386	4	AAAT
280_19_13324376_16654_41764_022	2	35	56	11	AG
emb|AJ578684.1|	2	30	67	19	AG
281_197_14106323_5489_43915_056	2	452	471	10	AG
281_78_13083736_16654_39761_050	2	465	478	7	AT
280_122_13366436_16654_40152_078	2	32	59	14	AC
280_122_13366436_16654_40152_078	2	60	83	12	AG
281_29_13057017_16654_39170_026	2	82	157	38	AT
281_164_14093204_16654_43010_001	4	9	28	5	AGGG
280_168_14047651_16654_42812_060	2	128	171	22	AT
281_29_13057065_16654_39170_024	2	1	24	12	AG
281_36_13059868_5489_39270_004	2	31	44	7	AG
281_212_14269193_5489_44410_075	2	1	46	23	AG
281_43_13062277_16654_39375_048	3	67	90	8	CCG
emb|AJ271625.1|	2	159	194	18	AG
281_80_13084257_16654_39769_028	3	380	394	5	ACG
281_225_14283551_5489_44360_094	2	39	58	10	AG
280_186_14054647_16654_43750_008	2	2	17	8	AC
281_117_13099128_16654_41705_096	2	338	363	13	AG
512_2_13908591_5489_41662_059	2	311	324	7	AT
280_28_13327742_16654_41912_057	2	1	30	15	AT
280_28_13327742_16654_41912_057	2	33	62	15	AC
280_28_13327742_16654_41912_057	2	429	448	10	AG
280_28_13327742_16654_41912_057	2	449	477	15	AT
281_21_13054060_16654_39056_006	2	367	412	23	AT
514_4_13912342_16654_41669_095	2	46	69	12	AT
281_78_13083618_5489_39755_069	2	59	72	7	AG
301_8_13168768_5489_40813_058	2	678	743	33	AT
280_124_13367305_5489_40165_090	2	58	71	7	AG
280_83_13351531_5489_42765_075	2	1	18	9	AT
301_6_13168062_16654_40806_023	2	120	169	25	AT
280_24_13326373_5489_41939_036	2	46	87	21	AT
280_25_13326638_16654_41940_055	2	4	25	11	AG
280_176_14050711_5489_43301_012	2	658	671	7	AG
281_167_14094626_5489_43112_030	2	588	608	11	AT
280_32_13329318_5489_42003_023	2	273	288	8	AG
281_156_14089944_5489_42921_025	2	413	436	12	AC
281_108_13095965_5489_41600_004	3	168	191	8	AGG
280_101_13358651_5489_39969_033	3	199	225	9	AGG
301_8_13168710_16654_40821_027	2	589	618	15	AC
281_90_13088846_5489_40565_059	2	715	728	7	AT
281_114_13098330_5489_41687_065	2	605	620	8	AT
280_31_13328768_5489_41993_032	2	543	604	31	AT
281_215_14270438_16654_44225_063	2	116	129	7	AG
281_94_13090537_5489_40638_086	2	584	605	11	AC
281_94_13090537_5489_40638_086	2	606	639	17	AG
280_59_13342061_5489_42239_010	2	497	514	9	AT
280_84_13351937_16654_42770_058	2	130	145	8	AG
280_27_13327373_5489_41986_010	2	1	26	13	AT
280_27_13327373_5489_41986_010	2	27	50	12	AC
281_72_13081129_16654_40619_094	2	555	570	8	AC
281_66_13078773_16654_39576_080	2	3	18	8	AT
281_32_13058150_16654_39205_059	2	365	414	25	AT
281_110_13096599_16654_41623_057	3	153	193	14	AAG
281_193_14104625_16654_43670_093	2	615	630	8	AG
281_199_14107194_5489_43893_084	4	220	235	4	AAAT
281_165_14093250_16654_43084_096	3	124	141	6	AAG
280_20_13324649_16654_41917_060	2	10	25	8	AC
281_171_14096149_16654_43171_079	3	448	462	5	ATC
281_197_14106295_16654_43814_040	2	49	114	33	AT
281_112_13097409_16654_41588_024	2	184	205	11	AG
281_112_13097409_16654_41588_024	2	253	266	7	AG
281_137_13982660_5489_42543_076	3	401	418	6	AAT
281_118_13099653_5489_41714_074	2	467	502	18	AG
281_153_14088713_16654_42944_093	3	586	618	11	AAG
233_16_12518312_3_38083_074	2	587	600	7	AC
281_29_13057223_5489_39158_081	2	420	441	11	AG
281_77_13083194_16654_39744_007	2	271	288	9	AC
281_77_13083194_16654_39744_007	2	289	308	10	AG
281_85_13086385_5489_39842_084	2	694	717	12	AG
281_95_13090843_16654_40656_073	2	236	273	19	AG
281_31_13057634_5489_39184_015	3	550	576	9	AAG
281_49_13064714_16654_40594_009	3	332	352	7	AAT
280_76_13349034_16654_42682_067	4	1	16	4	ACAT
280_76_13349034_16654_42682_067	2	17	46	15	AT
280_76_13349034_16654_42682_067	2	47	86	20	AC
280_76_13349034_16654_42682_067	2	89	110	11	AT
280_76_13349034_16654_42682_067	2	111	150	20	AC
280_76_13349034_16654_42682_067	2	151	182	16	AT
280_37_13331401_16654_42065_082	3	305	325	7	AGG
280_127_13368500_5489_40229_072	2	2	69	34	AT
281_192_14104221_16654_43698_013	3	566	580	5	AAT
280_52_13336944_16654_42234_092	2	446	459	7	AC
emb|AJ578686.1|	2	130	167	19	AG
280_146_13375925_16654_40404_002	2	405	481	39	AT
281_30_13057350_5489_39176_027	2	249	268	10	AG
280_31_13329119_16654_42002_081	2	106	129	12	AG
280_100_13358296_16654_40014_050	2	1	216	108	AT
280_122_13366457_16654_40155_062	2	366	383	9	AG
281_29_13057236_16654_39171_034	4	115	138	6	ACAT
280_45_13334393_5489_42155_054	2	149	170	11	AG
281_187_14102445_16654_43615_007	4	417	432	4	AAAT
281_177_14098412_5489_43431_015	2	323	340	9	AG
280_49_13335887_16654_42210_087	3	1	15	5	AAT
280_33_13329509_5489_42008_016	2	46	65	10	AG
280_33_13329509_5489_42008_016	2	73	94	11	AC
281_57_13067874_16654_39537_069	2	180	195	8	AG
281_172_14096650_16654_43176_058	2	426	489	32	AT
280_30_13328678_16654_41997_051	3	188	202	5	CCG
281_66_13079051_16654_39576_035	3	12	38	9	AAT
512_3_13909215_16654_41677_049	4	295	310	4	ACCG
301_11_13169892_5489_40881_044	3	495	512	6	AAT
281_198_14106629_5489_43818_041	2	469	484	8	AT
281_115_13098367_5489_41684_031	4	17	32	4	AAAT
233_19_12519391_5489_38129_077	3	448	462	5	AAG
281_137_13982878_16654_42652_083	3	292	309	6	AAG
281_95_13090668_16654_40653_048	3	413	430	6	AAT
280_76_13348741_16654_42684_048	2	22	51	15	AG
512_5_13909826_5489_41640_007	4	174	189	4	AAAG
281_101_13092978_16654_40867_079	3	100	120	7	AAT
281_148_14086961_5489_42854_085	4	564	579	4	AAAT
281_174_14097396_16654_43194_075	2	375	398	12	AT
281_67_13079421_16654_39639_070	2	139	154	8	AC
281_67_13079421_16654_39639_070	2	155	168	7	AT
281_67_13079421_16654_39639_070	3	274	339	22	AAT
281_26_13055955_5489_39104_005	3	146	160	5	AAG
343_3_13310579_5489_39098_068	2	298	353	28	AT
281_110_13096548_5489_41615_044	2	583	620	19	AT
281_78_13083402_16654_39761_079	2	2	243	121	AT
281_166_14093628_16654_43093_079	2	60	73	7	AG
280_14_13318402_5489_41656_047	3	234	251	6	ACC
280_14_13318402_5489_41656_047	2	661	696	18	AG
280_43_13333450_5489_42126_043	2	336	353	9	AT
281_30_13057295_16654_39183_095	4	301	316	4	AGGG
281_168_14094998_5489_43102_080	2	94	107	7	AC
281_146_14086206_5489_42839_038	2	59	78	10	AT
281_109_13096379_16654_41606_033	2	280	325	23	AG
281_40_13061316_5489_39346_040	2	473	486	7	AG
280_168_14047789_16654_42812_037	2	448	559	56	AT
281_104_13094188_5489_40947_014	3	545	574	10	AAT
280_157_13385842_5489_42645_037	2	77	104	14	AT
281_219_14272214_16654_44233_053	2	214	235	11	AT
281_191_14103918_16654_43687_044	3	247	270	8	AAG
281_168_14095200_5489_43130_021	2	190	203	7	AT
281_168_14095200_5489_43130_021	2	239	270	16	AC
281_120_13100405_5489_41789_010	2	214	229	8	AT
280_109_13361653_5489_42601_038	2	269	282	7	AC
280_109_13361653_5489_42601_038	2	283	296	7	AT
280_109_13361653_5489_42601_038	4	307	330	6	ACAT
280_109_13361653_5489_42601_038	2	331	356	13	AC
280_109_13361653_5489_42601_038	4	372	399	7	ACAT
281_151_14088159_5489_42889_068	4	331	350	5	AAAG
281_211_14268729_16654_44404_045	2	40	53	7	AT
280_122_13366497_16654_40155_028	4	119	134	4	AAAT
281_113_13097691_16654_41592_011	3	296	310	5	AAC
280_84_13351962_5489_42771_073	2	232	245	7	AC
280_84_13351962_5489_42771_073	2	246	267	11	AT
281_114_13098293_5489_41686_002	2	348	375	14	AG
321_6_13289915_16654_41155_041	3	128	142	5	AAG
emb|AJ578552.1|	2	249	290	21	AG
301_6_13168042_16654_40804_039	2	365	378	7	AT
280_154_13384477_16654_42612_046	4	425	440	4	AAAT
281_149_14087391_5489_42863_068	2	199	226	14	AC
281_149_14087391_5489_42863_068	2	227	282	28	AT
280_24_13326278_5489_41938_055	2	320	347	14	AC
281_202_14108145_5489_43914_059	2	534	561	14	AT
281_227_14289321_5489_44384_035	2	179	192	7	AG
512_1_13908330_16654_41436_069	3	314	328	5	AAG
281_117_13099278_5489_41711_025	4	385	400	4	AAAT
281_95_13090940_16654_40655_070	4	560	575	4	AGGG
280_165_14046431_16654_42787_078	4	97	112	4	AAAT
281_76_13082777_5489_39734_058	4	636	659	6	AGGG
280_67_13345576_16654_42355_052	2	572	587	8	AG
281_34_13058887_16654_39212_027	2	353	372	10	AC
281_90_13088976_16654_40575_088	2	53	78	13	AG
280_24_13326304_5489_41936_054	2	183	210	14	AT
281_66_13078852_16654_40602_012	3	583	607	8	AAG
281_25_13055628_16654_39107_036	3	274	300	9	AGG
281_51_13065500_5489_39467_074	2	314	331	9	AG
281_39_13060983_16654_40503_053	2	481	502	11	AC
281_39_13060983_16654_40503_053	2	503	552	25	AT
281_39_13060983_16654_40503_053	2	553	574	11	AC
281_39_13060983_16654_40503_053	2	587	622	18	AT
281_173_14097228_5489_43180_065	2	93	112	10	AG
280_44_13333897_16654_42151_090	2	1	46	23	AT
280_44_13333897_16654_42151_090	2	276	293	9	AT
280_44_13333897_16654_42151_090	2	299	324	13	AC
280_44_13333897_16654_42151_090	2	325	372	24	AT
280_54_13337899_16654_42231_067	2	588	659	36	AT
280_33_13329569_16654_42016_062	3	85	102	6	CCG
281_29_13057241_16654_39172_050	4	578	593	4	AAAG
281_195_14105693_5489_43792_033	2	186	199	7	AG
281_195_14105693_5489_43792_033	2	208	221	7	AC
281_195_14105693_5489_43792_033	2	619	640	11	AG
301_12_13170250_16654_41089_043	2	237	250	7	AG
280_71_13347048_5489_42376_086	2	36	63	14	AT
280_30_13328513_5489_41988_058	3	661	735	25	AAT
281_29_13056964_16654_39169_012	2	183	196	7	CG
280_56_13338476_16654_41551_076	2	361	378	9	AG
281_222_14273106_5489_44282_079	2	434	451	9	AG
281_222_14273106_5489_44282_079	2	452	475	12	AT
281_191_14104094_16654_43685_068	2	41	56	8	AT
281_54_13066672_5489_39507_056	3	287	304	6	AGC
281_54_13066672_5489_39507_056	2	637	670	17	AG
280_84_13352022_16654_42768_021	4	369	384	4	AAAT
280_18_13324076_5489_41748_068	3	481	510	10	AAG
321_5_13289473_16654_41148_094	2	1	22	11	AT
281_158_14090582_16654_42965_080	2	234	255	11	AT
233_8_12482972_3_37909_016	2	239	254	8	AG
281_46_13063665_5489_40585_022	3	619	633	5	CCG
280_84_13352132_5489_42767_066	3	369	383	5	AAT
281_94_13090478_16654_40649_055	2	66	79	7	AG
280_31_13329027_16654_42000_003	2	614	633	10	AC
233_25_12521829_3_38058_024	3	389	415	9	ACG
280_54_13337898_16654_42230_067	3	456	470	5	AAG
361_7_13390075_5489_41415_069	2	645	700	28	AT
321_6_13289885_16654_41153_012	3	505	519	5	ACC
280_169_14048218_16654_42818_020	4	619	638	5	AAAT
280_107_13360721_5489_40017_060	2	1	30	15	AT
280_61_13343276_5489_42271_068	2	1	20	10	AG
280_61_13343276_5489_42271_068	2	21	34	7	AC
280_61_13343276_5489_42271_068	2	87	116	15	AC
281_31_13057678_16654_39190_095	3	40	169	43	AAT
280_172_14049181_16654_43261_043	3	554	568	5	AAT
281_30_13057584_5489_39178_084	3	250	270	7	AAT
280_111_13362225_16654_40047_030	3	565	603	13	AAG
281_147_14086376_5489_42845_061	3	179	198	7	AAG
301_7_13168270_5489_40811_095	4	417	432	4	ACAT
280_151_13377721_16654_40460_088	3	116	154	13	AAT
280_151_13377721_16654_40460_088	3	445	459	5	AGG
281_90_13088856_16654_40573_092	2	468	489	11	AT
281_90_13088856_16654_40573_092	2	541	578	19	AT
281_175_14097693_5489_43339_013	2	208	221	7	AG
281_198_14106852_5489_43817_065	2	99	124	13	AG
281_198_14106852_5489_43817_065	2	125	144	10	AC
280_87_13353293_5489_39810_002	3	154	171	6	AAT
281_136_13982497_16654_42533_084	3	355	381	9	AAT
280_94_13355725_5489_39910_044	3	126	170	15	AAG
281_98_13091972_16654_40697_074	3	240	254	5	AAC
281_98_13091972_16654_40697_074	2	329	358	15	AG
280_43_13333388_5489_42125_080	2	1	16	8	AG
280_43_13333388_5489_42125_080	2	20	57	19	AT
301_12_13170211_16654_41090_077	2	276	289	7	AT
301_12_13170211_16654_41090_077	4	297	320	6	ACAT
301_12_13170211_16654_41090_077	2	327	366	20	AC
301_12_13170211_16654_41090_077	2	367	390	12	AT
280_46_13334837_5489_42180_002	2	517	548	16	AT
281_222_14273301_16654_44285_087	2	190	209	10	AG
281_222_14273301_16654_44285_087	3	480	494	5	CCG
281_57_13067844_16654_39535_040	2	166	185	10	AG
281_57_13067844_16654_39535_040	3	456	470	5	CCG
281_188_14102796_16654_43627_073	3	162	182	7	AGC
280_72_13347192_5489_42389_096	2	237	264	14	AC
280_72_13347192_5489_42389_096	2	266	325	30	AT
281_68_13079746_5489_39650_039	2	158	177	10	AG
280_121_13366133_16654_40149_010	2	202	219	9	AG
281_18_13052857_5489_39027_088	2	3	80	39	AT
281_33_13058508_5489_39196_044	2	427	442	8	AC
280_107_13360746_5489_40018_075	4	360	400	10	AAAG
281_25_13055373_5489_39102_080	2	135	166	16	AT
281_148_14086903_5489_42854_040	3	253	267	5	CCG
281_148_14086903_5489_42854_040	3	376	399	8	AGG
281_120_13100332_5489_41790_014	2	301	318	9	AG
280_51_13336628_16654_42191_072	3	113	133	7	AAG
280_119_13365539_5489_40135_035	2	249	284	18	AG
233_23_12521109_3_38064_022	3	521	535	5	AGC
233_23_12521109_3_38064_022	3	645	662	6	AGG
280_73_13347673_16654_42402_092	2	156	177	11	AG
281_160_14091462_5489_42975_042	2	311	352	21	AT
281_197_14106240_16654_43815_025	4	311	334	6	AAAC
280_109_13361722_16654_42598_033	3	19	36	6	AAT
280_27_13327526_5489_41985_051	2	157	220	32	AT
281_40_13061277_5489_39349_074	2	168	265	49	AT
301_8_13168759_16654_40822_025	2	490	517	14	AG
301_8_13168759_16654_40822_025	2	529	544	8	AG
301_8_13168759_16654_40822_025	2	568	581	7	AG
281_57_13067739_5489_39526_011	3	106	129	8	AGC
280_98_13357259_16654_39951_043	2	1	14	7	AG
281_123_13977466_5489_42405_035	2	36	49	7	AC
281_58_13075843_5489_39450_073	3	156	173	6	AAT
280_66_13345101_16654_42338_072	3	373	390	6	AAT
280_14_13318586_16654_41651_007	2	258	273	8	AT
281_131_13980272_5489_42480_032	2	386	401	8	AT
281_131_13980272_5489_42480_032	4	437	452	4	ACAT
281_21_13053825_16654_39057_032	4	651	666	4	AATT
281_57_13067620_16654_39537_016	3	250	264	5	AAT
281_27_13056433_5489_39152_084	3	63	77	5	ACC
281_27_13056433_5489_39152_084	2	581	618	19	AT
280_47_13335217_5489_42178_084	4	231	251	5	AATT
280_61_13343013_5489_42270_078	2	3	18	8	AT
301_8_13168958_5489_40813_049	4	584	599	4	AAAT
280_49_13335764_16654_42207_076	4	139	154	4	AAAT
280_46_13334581_16654_42185_046	2	614	629	8	AG
280_46_13334581_16654_42185_046	2	630	645	8	AT
281_126_13978536_16654_42445_088	3	176	193	6	AAT
281_24_13055052_5489_39082_044	2	249	262	7	AG
512_7_13910695_5489_41560_019	3	253	273	7	AAT
280_138_13372680_16654_40325_090	2	11	36	13	AT
342_3_13296654_16654_41243_017	2	4	31	14	AT
281_167_14094860_16654_43113_003	2	114	149	18	AT
281_30_13057315_16654_39181_077	2	316	343	14	AT
301_7_13168588_5489_40811_002	4	180	195	4	AAAG
281_73_13081657_5489_39685_088	2	195	210	8	AT
281_47_13063976_5489_40587_024	3	236	253	6	CCG
281_19_13053189_16654_39047_074	2	273	294	11	AG
281_19_13053189_16654_39047_074	2	319	332	7	AG
281_191_14104102_5489_43679_004	4	359	374	4	ATCC
281_122_13976978_16654_42252_007	4	58	73	4	AAAT
280_147_13376084_16654_40415_076	2	357	382	13	AG
281_216_14271015_5489_44275_056	2	280	295	8	AG
280_23_13325812_5489_41954_010	4	159	174	4	ATGC
280_76_13348959_5489_42679_053	2	553	580	14	AG
280_108_13361140_5489_40024_010	3	213	227	5	AGG
281_68_13079623_16654_39658_027	3	311	331	7	AAG
280_94_13355881_16654_39922_086	2	6	41	18	AT
281_25_13055375_5489_39102_095	2	1	14	7	AG
281_25_13055375_5489_39102_095	4	15	30	4	AGGG
280_81_13350669_16654_42749_080	2	508	531	12	AG
281_219_14272164_5489_44229_040	3	637	651	5	ATC
512_4_13909561_5489_41641_084	3	467	488	7	AAG
281_226_14288755_5489_44376_076	2	390	424	18	AG
281_46_13063730_5489_40533_001	4	113	128	4	AAAT
233_25_12521801_3_38056_008	2	41	59	10	AG
280_96_13356441_16654_39939_030	2	242	255	7	AG
281_33_13058766_16654_39209_017	4	492	507	4	AATT
281_72_13081433_5489_40625_050	2	594	611	9	AT
281_203_14108729_16654_43882_083	3	313	327	5	AAG
280_16_13319167_16654_41740_031	2	471	510	20	AG
281_18_13052826_5489_39028_073	3	388	405	6	AGG
321_6_13289856_16654_41154_094	2	119	136	9	AT
281_58_13075754_5489_39451_013	3	545	571	9	AAT
280_13_13318345_16654_41635_082	2	13	38	13	AG
281_115_13098371_5489_41684_047	2	58	71	7	AT
343_13_13392743_5489_40953_085	2	360	417	29	AT
280_82_13351326_16654_42744_019	2	349	364	8	AG
280_82_13351326_16654_42744_019	2	365	382	9	AC
280_83_13351405_16654_42762_048	3	533	547	5	AAT
280_83_13351405_16654_42762_048	3	548	562	5	AAT
280_79_13350217_16654_42707_082	4	218	238	5	AATT
280_46_13334498_16654_42183_015	2	24	41	9	AG
280_46_13334498_16654_42183_015	2	515	532	9	AG
280_79_13350029_5489_42704_010	2	48	63	8	AG
281_174_14097539_16654_43195_054	2	1	40	20	AT
281_57_13067805_5489_39526_074	3	84	98	5	AGC
281_56_13067543_16654_39533_083	4	284	299	4	AAAT
280_56_13338532_5489_41464_008	2	703	724	11	AG
280_173_14049670_5489_43284_072	4	444	459	4	AAAG
281_142_13984539_16654_42586_013	2	1	16	8	AG
281_57_13067761_5489_39526_092	3	127	141	5	AAT
281_110_13096576_16654_41629_058	3	129	143	5	ATC
281_199_14107058_5489_43891_024	2	98	113	8	AG
301_11_13169957_5489_40880_008	2	234	303	35	AT
342_6_13906650_5489_41377_075	4	398	417	5	AATT
280_180_14052235_16654_43420_060	3	118	135	6	AAG
301_11_13169828_16654_40891_078	2	514	527	7	AT
301_11_13169828_16654_40891_078	2	528	545	9	AC
281_90_13088960_16654_40575_024	2	80	93	7	AT
281_176_14098307_16654_43426_054	2	234	249	8	AG
281_176_14098307_16654_43426_054	2	250	277	14	AT
281_171_14096485_5489_43167_065	3	523	540	6	AAT
281_111_13097008_16654_41624_056	2	154	171	9	AC
281_55_13067094_16654_39519_021	2	87	102	8	AG
280_108_13361147_5489_40025_041	2	311	360	25	AT
281_79_13083816_16654_39753_094	2	3	22	10	AG
280_90_13354404_5489_39871_036	4	20	39	5	ACAT
280_90_13354404_5489_39871_036	4	77	92	4	ACAT
280_90_13354404_5489_39871_036	4	100	131	8	ACAT
280_90_13354404_5489_39871_036	4	152	171	5	ACAT
281_127_13979086_16654_42452_081	4	516	531	4	AATT
281_61_13076872_16654_39619_064	3	158	178	7	AAG
280_139_13373209_16654_40338_084	2	9	66	29	AT
281_90_13088741_5489_40566_016	2	8	25	9	AT
280_67_13345441_5489_42348_090	3	470	487	6	AAG
280_29_13328137_5489_41981_090	3	326	343	6	AGG
280_33_13329821_5489_42010_004	2	265	280	8	AG
281_73_13081670_16654_40630_055	2	176	191	8	AC
281_73_13081670_16654_40630_055	4	329	348	5	ACAT
281_73_13081670_16654_40630_055	2	349	428	40	AT
281_73_13081670_16654_40630_055	2	448	465	9	AC
280_148_13376389_16654_40422_048	2	264	311	24	AT
280_25_13326572_5489_41934_076	2	401	454	27	AT
281_154_14089057_5489_42939_029	2	210	231	11	AT
281_203_14108439_5489_43865_080	2	635	654	10	AC
281_117_13099410_16654_41705_067	3	195	212	6	ATC
280_66_13345177_5489_42332_084	2	655	690	18	AT
281_193_14104851_5489_43661_020	4	480	500	5	AATT
280_49_13335813_5489_42205_074	4	7	70	16	ACAT
280_49_13335813_5489_42205_074	2	71	106	18	AT
233_22_12520495_3_38078_079	2	153	166	7	AG
233_22_12520495_3_38078_079	4	392	411	5	AAAG
281_142_13984584_5489_42580_092	3	412	429	6	AGG
280_84_13351818_5489_42771_079	2	455	498	22	AG
280_174_14050027_5489_43291_056	2	325	342	9	AT
280_174_14050027_5489_43291_056	2	560	589	15	AG
281_182_14100680_16654_43447_049	2	1	48	24	AT
280_46_13334780_5489_42182_070	2	1	48	24	AT
343_9_13391230_5489_40921_085	2	31	136	54	AT
343_13_13392519_5489_40954_063	4	348	368	5	AATT
281_20_13053719_16654_39051_083	2	475	490	8	AG
280_59_13341965_5489_42239_014	2	392	411	10	AG
281_31_13057929_16654_39189_020	4	200	215	4	AAAG
281_72_13081247_16654_40629_089	2	20	45	13	AG
281_72_13081247_16654_40629_089	2	90	103	7	AC
281_72_13081247_16654_40629_089	2	104	121	9	AT
280_30_13328711_16654_41996_081	2	400	413	7	AG
280_30_13328711_16654_41996_081	2	637	664	14	AG
280_157_13385635_16654_42642_077	2	568	583	8	AG
280_36_13331036_16654_42075_066	2	175	220	23	AT
280_70_13346582_5489_42374_057	2	274	293	10	AT
280_44_13334097_16654_42153_018	2	468	485	9	AG
233_10_12483772_3_37913_048	2	411	428	9	AG
281_224_14283193_5489_44352_011	4	355	370	4	AAAG
280_161_13387349_16654_42736_006	2	603	620	9	AT
281_61_13076967_5489_39616_059	2	64	77	7	AT
301_8_13168989_5489_40816_066	4	2	17	4	AGAT
301_8_13168989_5489_40816_066	2	459	476	9	AC
233_19_12519555_3_37993_053	4	166	185	5	AAAT
281_85_13086354_16654_39836_067	2	547	564	9	AG
281_206_14109819_5489_43986_022	2	132	147	8	AG
281_157_14090525_5489_42954_033	2	417	440	12	AC
233_18_12519248_5489_38132_068	3	433	447	5	CCG
281_148_14087028_5489_42855_067	2	43	106	32	AT
281_148_14087028_5489_42855_067	4	253	268	4	AGAT
281_148_14087028_5489_42855_067	2	269	294	13	AC
281_148_14087028_5489_42855_067	4	295	346	13	ACAT
281_98_13092012_16654_40697_040	2	432	465	17	AG
301_6_13168026_16654_40806_073	4	217	232	4	AAAC
281_146_14086190_5489_42837_070	2	241	262	11	AC
281_146_14086190_5489_42837_070	2	263	306	22	AT
281_38_13060381_16654_39285_046	2	124	153	15	AT
280_141_13374021_5489_40346_066	3	99	113	5	AGG
281_85_13086086_5489_39839_063	3	21	38	6	AAG
281_144_14012406_16654_42322_065	4	145	180	9	ACAT
280_61_13343280_5489_42271_084	2	637	650	7	AG
281_154_14089112_5489_42941_059	2	459	488	15	AG
281_187_14102350_5489_43610_012	3	643	657	5	AAT
280_59_13342057_5489_42237_090	2	676	721	23	AG
281_125_13978109_5489_42438_010	2	460	473	7	AT
281_227_14289099_16654_44391_014	2	100	113	7	AC
281_57_13067731_5489_39524_075	2	83	106	12	AT
281_57_13067731_5489_39524_075	2	107	124	9	AC
280_180_14052477_16654_43420_065	2	367	396	15	AG
281_80_13084481_5489_39766_050	2	607	628	11	AG
281_160_14091473_5489_42976_089	2	469	482	7	AG
280_11_13317544_16654_41555_052	2	525	546	11	AG
281_146_14086121_5489_42840_089	2	527	542	8	AT
281_146_14086121_5489_42840_089	2	567	580	7	AC
280_84_13351987_16654_42770_071	3	468	482	5	AAG
281_211_14268690_16654_44405_079	2	227	240	7	AT
281_66_13078930_5489_40606_041	2	1	20	10	AT
280_26_13327037_16654_41955_008	2	640	657	9	AG
281_37_13059941_16654_39275_016	2	77	100	12	AG
280_159_13386380_16654_42723_080	2	238	259	11	AG
280_159_13386380_16654_42723_080	4	297	344	12	ACAT
280_159_13386380_16654_42723_080	2	345	384	20	AT
280_159_13386380_16654_42723_080	2	385	408	12	AG
281_27_13056413_16654_39164_004	2	295	308	7	AC
280_62_13343465_5489_42276_060	3	550	570	7	CCG
280_101_13358445_5489_39971_076	2	490	533	22	AT
280_177_14051042_5489_43322_094	4	51	66	4	ACAT
280_177_14051042_5489_43322_094	2	67	80	7	AT
280_177_14051042_5489_43322_094	2	104	201	49	AT
280_177_14051042_5489_43322_094	2	296	325	15	AT
280_177_14051042_5489_43322_094	2	326	375	25	AG
280_177_14051042_5489_43322_094	2	381	408	14	AT
280_142_13374360_16654_40358_084	4	430	453	6	AAAT
281_84_13085921_16654_39829_054	2	310	343	17	AG
281_84_13085921_16654_39829_054	2	344	377	17	AT
280_33_13329870_5489_42009_017	2	603	620	9	AG
321_12_13292195_16654_41260_043	2	17	32	8	AG
321_12_13292195_16654_41260_043	2	33	52	10	AC
321_12_13292195_16654_41260_043	2	57	74	9	AG
281_37_13060301_16654_39279_002	2	40	53	7	AT
281_195_14105357_5489_43792_047	3	132	152	7	AAG
280_25_13326566_16654_41942_059	3	105	119	5	AAG
280_89_13354017_5489_39866_020	4	527	547	5	AATT
280_53_13337278_5489_42213_093	2	55	78	12	AG
280_53_13337278_5489_42213_093	3	86	103	6	AAT
281_211_14268817_16654_44404_009	2	115	130	8	AG
281_126_13978378_16654_42445_045	2	432	483	26	AG
281_120_13100386_16654_41794_043	4	355	370	4	AGGG
281_120_13100386_16654_41794_043	2	393	416	12	AG
280_35_13330612_16654_42034_002	2	616	629	7	AG
281_47_13064027_5489_39417_037	4	25	44	5	AAAT
281_170_14095733_16654_43140_047	4	596	611	4	ACAT
321_7_13290326_5489_41172_057	2	313	330	9	AG
280_122_13366603_5489_40147_071	2	29	46	9	AT
281_101_13093046_16654_40869_061	4	505	524	5	AAAT
281_101_13093046_16654_40869_061	3	562	582	7	AAG
281_96_13091415_5489_40661_049	2	253	270	9	AT
281_96_13091415_5489_40661_049	2	563	576	7	AG
281_226_14288822_16654_44383_057	4	258	273	4	ACAT
280_69_13346032_5489_42364_064	4	328	355	7	AAAT
280_69_13346032_5489_42364_064	2	362	389	14	AT
280_69_13346032_5489_42364_064	3	397	414	6	AAT
280_139_13372917_16654_40338_080	2	346	375	15	AG
280_145_13375247_16654_40396_095	3	565	582	6	AGG
280_67_13345462_5489_42345_087	4	270	285	4	AAAT
321_7_13290434_16654_41166_003	3	87	107	7	ATC
321_7_13290434_16654_41166_003	3	511	525	5	CCG
280_56_13338428_5489_41545_078	4	495	510	4	AAAT
280_34_13330235_5489_42021_033	2	322	343	11	AG
281_21_13053912_16654_39054_092	3	118	132	5	AAG
281_150_14087681_5489_42871_087	3	580	597	6	CCG
281_142_13984515_16654_42587_013	2	322	393	36	AT
280_160_13386999_5489_42728_053	2	436	453	9	AT
281_226_14288870_5489_44379_055	2	3	18	8	AG
280_83_13351454_16654_42760_061	4	16	39	6	AAAT
280_83_13351454_16654_42760_061	2	73	98	13	AT
280_158_13386320_16654_42666_018	2	143	160	9	AG
280_158_13386320_16654_42666_018	2	187	202	8	AC
280_144_13375090_16654_40391_037	2	97	116	10	AT
280_144_13375090_16654_40391_037	2	200	217	9	AT
280_144_13375090_16654_40391_037	2	456	477	11	AT
361_2_13388014_16654_41185_091	2	210	236	14	AG
281_83_13085566_5489_39791_085	3	123	140	6	AAT
281_99_13092464_16654_40726_022	2	610	623	7	AG
281_205_14109427_5489_43980_086	2	165	184	10	AT
280_53_13337446_5489_42215_085	2	696	713	9	AG
281_96_13091358_16654_40664_019	2	350	363	7	AT
1037_7_13091613_117_46333_014	2	78	99	11	AG
280_43_13333404_16654_42130_046	4	334	349	4	AAAG
280_37_13331379_5489_42052_001	3	197	265	23	AAT
281_58_13075942_16654_40596_085	3	157	192	12	AAT
281_166_14093808_5489_43092_023	2	495	522	14	AG
281_198_14106552_5489_43817_029	2	147	162	8	AG
281_198_14106552_5489_43817_029	4	169	192	6	AAAG
280_36_13330707_16654_42073_013	4	210	225	4	AAAG
280_111_13362275_16654_40047_043	2	35	54	10	AG
280_53_13337525_16654_42218_002	4	201	216	4	AAAG
233_20_12519688_3_37997_016	2	654	677	12	AG
280_47_13334927_16654_42174_095	2	59	80	11	AG
280_47_13334927_16654_42174_095	2	158	179	11	AG
321_4_13289012_5489_41125_080	2	608	663	28	AT
281_115_13098552_16654_41689_088	2	430	471	21	AT
281_141_13984133_5489_42577_014	2	675	702	14	AT
280_146_13375611_16654_40406_015	4	373	408	9	AAAG
280_37_13331195_16654_42065_041	2	64	85	11	AT
280_37_13331195_16654_42065_041	2	86	103	9	AC
280_37_13331195_16654_42065_041	2	172	187	8	AT
280_37_13331195_16654_42065_041	4	188	203	4	ACAT
280_179_14051903_5489_43468_074	2	147	162	8	AT
280_14_13318537_5489_41655_090	2	312	327	8	AG
281_67_13079238_5489_39632_027	2	45	112	34	AT
280_188_14055542_16654_43784_034	3	80	97	6	ATC
281_173_14097185_16654_43185_083	2	243	276	17	AG
301_8_13168851_16654_40822_005	3	480	494	5	ACC
281_177_14098781_16654_43438_033	4	210	225	4	ACAT
280_189_14055686_5489_43519_044	2	145	180	18	AG
281_132_13980652_16654_42513_016	2	608	629	11	AC
281_132_13980652_16654_42513_016	2	633	660	14	AG
281_24_13055139_16654_39095_007	3	47	61	5	AAT
280_128_13368819_16654_40239_009	2	26	65	20	AC
280_128_13368819_16654_40239_009	2	184	233	25	AG
280_128_13368819_16654_40239_009	2	237	260	12	AT
280_95_13356206_16654_39927_055	2	259	362	52	AT
280_84_13351847_5489_42769_093	4	49	72	6	AAAT
280_84_13351847_5489_42769_093	2	73	86	7	AT
281_199_14107159_5489_43892_036	4	583	598	4	AGCG
280_112_13362796_16654_40059_006	3	396	423	9	AAT
281_147_14086503_5489_42848_074	4	228	243	4	AAAT
280_171_14048876_16654_43246_071	2	215	240	13	AC
281_70_13080660_5489_39642_034	2	217	232	8	AG
234_3_12485474_5489_37942_039	4	156	171	4	ACCG
280_165_14046492_5489_42788_043	3	102	116	5	AAT
280_63_13343795_16654_42300_045	2	420	433	7	AT
280_63_13343795_16654_42300_045	2	442	463	11	AT
281_210_14268455_5489_44289_090	2	531	560	15	AG
280_148_13376578_16654_40421_039	2	204	231	14	AG
281_87_13086912_5489_39856_094	2	43	60	9	AG
281_63_13077952_16654_39604_050	4	450	472	6	AAAT
280_49_13335703_5489_42205_029	3	697	714	6	AGG
281_147_14086689_16654_42852_049	2	293	310	9	AG
281_171_14096272_5489_43164_089	2	375	396	11	AG
280_144_13374855_5489_40384_063	2	1	46	23	AT
280_187_14054923_16654_43787_060	4	376	391	4	AAAT
280_187_14054923_16654_43787_060	2	655	668	7	AG
281_178_14098823_16654_43466_016	2	49	68	10	AG
280_85_13352193_5489_42782_032	2	474	489	8	AC
321_5_13289556_16654_41147_042	2	385	408	12	AT
321_5_13289556_16654_41147_042	4	504	523	5	ACAT
321_5_13289556_16654_41147_042	2	524	571	24	AT
321_5_13289556_16654_41147_042	4	573	604	8	ACAT
280_95_13356125_5489_39933_012	2	23	36	7	AC
234_2_12485133_5489_37932_021	3	660	674	5	AGG
281_161_14091950_5489_42987_070	2	636	651	8	AC
233_20_12520027_5489_38123_017	3	424	451	9	AGC
281_146_14086205_5489_42840_037	2	43	114	36	AT
281_78_13083700_16654_39756_002	3	302	316	5	ACC
280_28_13327747_16654_41913_073	2	474	491	9	AG
emb|AJ578701.1|	2	301	336	18	AG
281_81_13084806_5489_39771_019	2	324	345	11	AT
281_219_14271964_16654_44233_016	3	59	76	6	AAT
281_185_14101541_16654_43491_045	3	127	144	6	AAG
280_143_13374788_16654_40366_066	3	174	188	5	AAT
281_51_13065608_5489_40591_020	2	714	739	13	AT
281_59_13076079_5489_39544_063	2	14	27	7	AT
280_105_13360039_16654_42591_023	4	205	228	6	AAAG
233_15_12513086_3_38081_003	2	242	291	25	AT
281_197_14106454_16654_44367_002	2	584	601	9	AG
281_18_13052791_16654_39043_025	3	380	397	6	AGC
281_56_13067604_5489_39528_034	2	97	122	13	AG
281_169_14095487_16654_43147_010	2	182	201	10	AT
281_65_13078717_5489_39564_034	2	2	15	7	AG
281_65_13078717_5489_39564_034	2	68	85	9	AG
281_168_14095282_16654_43103_052	4	13	40	7	ACAT
281_168_14095282_16654_43103_052	2	41	106	33	AT
281_27_13056128_16654_39163_032	4	147	162	4	AAAG
280_29_13328094_16654_41977_027	2	385	406	11	AG
280_29_13328094_16654_41977_027	2	419	434	8	AG
280_52_13336973_5489_42227_010	2	1	30	15	AT
280_52_13336973_5489_42227_010	2	477	500	12	AG
280_86_13352774_5489_39797_055	2	461	474	7	AC
280_86_13352774_5489_39797_055	2	526	543	9	AC
280_86_13352774_5489_39797_055	2	551	566	8	AC
280_86_13352774_5489_39797_055	2	570	589	10	AT
280_86_13352774_5489_39797_055	2	613	656	22	AT
280_86_13352774_5489_39797_055	4	657	672	4	ACAT
280_50_13336065_5489_42202_032	3	438	475	13	AAT
234_5_12486208_5489_38036_090	4	22	37	4	ACCG
301_12_13170316_16654_41091_010	4	112	127	4	AATC
280_47_13335101_16654_42174_008	2	384	397	7	AT
281_25_13055614_16654_39109_085	3	225	245	7	AAG
281_139_13983342_5489_42556_031	2	23	42	10	AC
281_139_13983342_5489_42556_031	4	80	95	4	ACAT
281_139_13983342_5489_42556_031	2	120	143	12	AT
281_139_13983342_5489_42556_031	2	535	560	13	AG
281_139_13983342_5489_42556_031	2	561	702	71	AT
281_195_14105491_16654_43798_090	3	338	358	7	AAT
280_132_13370341_5489_40263_044	2	151	178	14	AG
281_62_13077474_5489_39592_069	4	167	186	5	ACAT
281_62_13077474_5489_39592_069	2	515	532	9	AG
281_62_13077474_5489_39592_069	2	533	558	13	AT
280_26_13326824_16654_41957_032	4	194	209	4	AAAT
280_26_13326824_16654_41957_032	2	422	439	9	AC
280_26_13326824_16654_41957_032	2	440	459	10	AG
280_94_13355842_16654_39923_039	2	1	22	11	AT
280_94_13355842_16654_39923_039	2	50	379	165	AT
281_192_14104337_16654_43698_089	4	466	485	5	AGAT
281_183_14101035_16654_43458_020	2	620	647	14	AG
281_80_13084420_5489_39763_004	4	214	229	4	AAAG
281_205_14109221_5489_43980_045	3	194	208	5	AAG
281_205_14109221_5489_43980_045	2	237	260	12	AG
281_196_14106083_16654_43807_050	2	1	14	7	AT
281_196_14106083_16654_43807_050	2	181	206	13	AT
281_36_13059574_16654_39267_095	2	123	144	11	AC
281_186_14102195_5489_43596_052	2	246	275	15	AC
281_146_14086219_16654_42844_086	4	53	68	4	AAAT
281_146_14086219_16654_42844_086	4	526	549	6	AAAT
280_78_13349773_5489_42694_036	3	45	68	8	AAG
281_185_14101735_16654_43491_038	2	551	566	8	AT
281_155_14089600_5489_42933_087	2	302	321	10	AC
301_12_13170200_5489_41085_030	2	104	117	7	AT
321_12_13292128_5489_41249_062	4	8	23	4	AAAT
281_112_13097565_5489_41584_066	3	306	320	5	ATC
233_24_12521547_3_38069_051	3	423	446	8	AGC
280_31_13329079_5489_41992_017	3	263	277	5	AGG
280_31_13329079_5489_41992_017	3	318	350	11	AAT
280_21_13325263_5489_41924_017	2	290	305	8	AG
280_21_13325263_5489_41924_017	2	306	323	9	AC
280_14_13318719_5489_41655_049	2	181	200	10	AT
281_19_13053333_5489_39031_068	2	233	246	7	AG
emb|AJ578707.1|	2	134	169	18	AG
280_134_13371105_5489_40285_028	2	587	612	13	AC
280_134_13371105_5489_40285_028	4	647	686	10	ACAT
280_134_13371105_5489_40285_028	2	687	706	10	AT
280_70_13346494_5489_42374_093	2	579	608	15	AG
281_101_13093172_5489_40859_072	3	448	465	6	CCG
281_161_14091850_5489_42987_058	2	118	159	21	AT
280_56_13338498_5489_41464_073	2	289	306	9	AG
280_44_13334085_5489_42147_066	3	181	198	6	AAT
280_44_13334085_5489_42147_066	3	238	252	5	AGC
280_44_13334085_5489_42147_066	4	697	712	4	AATG
280_58_13341794_16654_42265_003	2	250	295	23	AG
281_40_13061256_5489_39342_090	4	409	424	4	AGAT
281_219_14271976_5489_44229_064	2	467	484	9	AT
281_186_14102007_16654_43600_076	4	212	239	7	AGGG
233_25_12521893_3_38058_086	2	414	431	9	AG
281_183_14101066_16654_43455_050	4	128	159	8	AAAG
301_12_13170398_16654_41089_053	2	147	168	11	AG
281_155_14089703_16654_42928_004	2	472	487	8	AC
281_197_14106274_5489_44366_058	4	420	439	5	AAAT
281_43_13062369_5489_40516_028	4	6	37	8	ACAT
[truncated: 14,083 more rows]

## Sheet: EO_Contig_SSR
Contig Name	Length of unit	Microsatellite start	Microsatellite stop	Simple Sequence Repeat length	Unit sequence
EOC01002833	2	946	985	20	AT
EOC01005118	2	621	636	8	AG
EOC01005119	2	651	682	16	AG
EOC01015598	2	435	460	13	AG
EOC01001369	3	742	759	6	AGG
EOC01015596	2	67	90	12	AT
EOC01015596	3	291	305	5	ACC
EOC01009439	4	567	582	4	AAAG
EOC01009433	2	551	588	19	AG
EOC01012317	3	340	357	6	AAG
EOC01001966	2	1240	1253	7	AT
EOC01001961	2	1097	1110	7	AT
EOC01013992	3	279	320	13	AAT
EOC01013991	2	142	155	7	AT
EOC01013999	3	279	299	7	AAT
EOC01013999	2	410	429	10	AG
EOC01013999	2	549	576	14	AG
EOC01000569	2	479	492	7	AC
EOC01000569	2	496	523	14	AG
EOC01003712	4	311	330	5	AAAG
EOC01003712	2	850	863	7	AC
EOC01003712	4	1022	1037	4	AAAT
EOC01008412	2	576	597	11	AC
EOC01008253	2	515	556	21	AG
EOC01001815	2	43	80	19	AT
EOC01001815	2	81	110	15	AG
EOC01001815	2	855	870	8	AG
EOC01001817	2	1318	1337	10	AG
EOC01016036	4	58	85	7	AAAG
EOC01016034	2	159	186	14	AG
EOC01015846	3	33	47	5	AGG
EOC01001589	3	810	824	5	AGC
EOC01004089	2	916	942	14	AG
EOC01004735	2	57	74	9	AG
EOC01004085	3	498	512	5	AGG
EOC01013206	2	451	468	9	AG
EOC01004739	3	1047	1061	5	AGG
EOC01004738	4	771	786	4	AAAT
EOC01001587	2	990	1011	11	AG
EOC01001587	2	1334	1355	11	AG
EOC01004082	2	432	451	10	AT
EOC01004082	2	503	518	8	AC
EOC01000699	2	572	589	9	AG
EOC01000691	2	442	471	15	AG
EOC01000691	3	1354	1374	7	AAG
EOC01000693	2	752	767	8	AG
EOC01007422	2	982	1013	16	AT
EOC01007423	2	847	874	14	AG
EOC01000362	2	1694	1715	11	AC
EOC01016780	2	28	59	16	AG
EOC01004428	2	606	627	11	AG
EOC01004658	2	11	46	18	AG
EOC01004658	3	575	589	5	AAG
EOC01001109	2	1399	1424	13	AG
EOC01004556	2	1059	1086	14	AG
EOC01004556	2	1112	1125	7	AG
EOC01005773	2	6	27	11	AG
EOC01004886	4	662	677	4	AAAT
EOC01004553	2	971	998	14	AG
EOC01004883	2	949	970	11	AG
EOC01010641	2	753	766	7	AT
EOC01010646	2	603	616	7	AG
EOC01012484	2	197	210	7	AT
EOC01016567	2	389	406	9	AG
EOC01016768	3	43	63	7	AAG
EOC01016768	2	289	306	9	AG
EOC01016768	2	413	426	7	AG
EOC01009537	2	632	651	10	AG
EOC01009537	3	727	741	5	AAG
EOC01007519	2	27	40	7	AG
EOC01007519	3	981	1004	8	AAT
EOC01000185	3	634	648	5	CCG
EOC01000185	2	1644	1693	25	AG
EOC01000188	4	720	739	5	AAAT
EOC01007514	2	1	26	13	AG
EOC01000742	3	1078	1092	5	CCG
EOC01000742	2	1108	1125	9	AG
EOC01017148	2	233	270	19	AT
EOC01000747	2	394	433	20	AG
EOC01000744	2	364	377	7	AG
EOC01017145	2	214	245	16	AT
EOC01000748	3	1147	1164	6	AAG
EOC01013194	2	300	313	7	AG
EOC01003299	2	137	158	11	AG
EOC01003299	2	159	174	8	AC
EOC01003299	2	679	702	12	AG
EOC01003436	2	1155	1168	7	AG
EOC01011911	2	1	16	8	AT
EOC01007777	2	492	505	7	AT
EOC01007779	2	623	642	10	AG
EOC01011919	3	268	285	6	AGG
EOC01011504	4	607	622	4	AGGG
EOC01000989	2	884	921	19	AT
EOC01004959	3	734	757	8	AAT
EOC01012761	2	157	200	22	AC
EOC01000981	2	1160	1187	14	AG
EOC01004951	2	1105	1122	9	AG
EOC01013426	2	182	199	9	AG
EOC01003322	3	359	379	7	CCG
EOC01003322	4	1043	1058	4	AGGG
EOC01003327	2	288	309	11	AG
EOC01003326	2	467	494	14	AT
EOC01003326	2	495	512	9	AG
EOC01003981	2	1	20	10	AT
EOC01003981	2	491	518	14	AG
EOC01003981	2	1177	1192	8	AT
EOC01006778	2	577	596	10	AT
EOC01011359	2	200	215	8	AT
EOC01006004	2	641	658	9	AG
EOC01003053	2	641	660	10	AT
EOC01006554	2	266	279	7	AG
EOC01011353	2	306	335	15	AT
EOC01010517	2	620	643	12	AG
EOC01011592	3	193	207	5	ATC
EOC01017215	2	161	174	7	AG
EOC01011596	4	399	414	4	AGGC
EOC01006488	2	1015	1040	13	AT
EOC01002906	3	558	584	9	AAT
EOC01002906	3	875	898	8	AGG
EOC01003184	3	522	539	6	AGC
EOC01003186	2	1041	1054	7	AG
EOC01003186	2	1075	1120	23	AT
EOC01006178	2	529	544	8	AC
EOC01006173	2	332	347	8	AG
EOC01005472	2	1009	1022	7	AC
EOC01002276	3	256	276	7	AGG
EOC01005477	4	351	370	5	AATT
EOC01009116	4	906	921	4	AAAG
EOC01002278	3	514	537	8	AAC
EOC01004975	3	589	606	6	CCG
EOC01003614	2	529	544	8	AG
EOC01003613	2	57	70	7	AC
EOC01003613	2	72	93	11	AC
EOC01010354	2	841	858	9	AT
EOC01007979	2	227	252	13	AG
EOC01010350	2	24	37	7	AT
EOC01010353	2	335	348	7	AG
EOC01005873	3	564	587	8	AGC
EOC01005873	3	670	699	10	AGC
EOC01010359	2	133	160	14	AG
EOC01007976	3	750	764	5	AAT
EOC01006390	2	722	751	15	AG
EOC01002877	2	287	304	9	AG
EOC01005617	2	1062	1093	16	AT
EOC01002478	4	692	711	5	AAAT
EOC01008736	3	872	889	6	AAG
EOC01005618	2	1067	1092	13	AT
EOC01006958	4	1	20	5	AAAT
EOC01005580	2	709	722	7	AT
EOC01005580	2	723	738	8	AC
EOC01006954	3	406	420	5	AAT
EOC01002676	3	415	429	5	AAT
EOC01006956	3	762	776	5	ACC
EOC01011175	2	632	665	17	AG
EOC01011170	3	69	86	6	AAT
EOC01015328	2	172	217	23	AG
EOC01018177	2	5	40	18	AG
EOC01005276	3	746	763	6	AAG
EOC01014526	2	9	28	10	AT
EOC01014525	2	571	592	11	AG
EOC01009935	2	709	722	7	AC
EOC01014522	4	311	326	4	AAAT
EOC01005059	2	114	127	7	AG
EOC01005059	4	803	818	4	AAAC
EOC01014456	2	7	40	17	AG
EOC01008084	3	164	189	9	AAT
EOC01005723	2	87	116	15	AG
EOC01005722	2	760	793	17	AG
EOC01005722	2	801	814	7	AT
EOC01015926	4	5	24	5	AAAT
EOC01005726	3	824	841	6	AAT
EOC01005056	3	244	258	5	ATC
EOC01005056	2	823	850	14	AG
EOC01005298	2	189	208	10	AG
EOC01005298	2	913	928	8	AG
EOC01012242	2	147	160	7	AT
EOC01005296	2	399	416	9	AG
EOC01011009	2	371	396	13	AT
EOC01009737	2	33	60	14	AG
EOC01006827	2	679	716	19	AG
EOC01011000	2	232	255	12	AG
EOC01006821	2	597	610	7	AG
EOC01014318	3	63	80	6	AGG
EOC01008395	2	385	400	8	AG
EOC01015855	3	7	27	7	AGG
EOC01015857	2	448	477	15	AG
EOC01015857	3	484	510	9	AGG
EOC01001376	4	767	782	4	AAAG
EOC01001370	3	538	555	6	AGG
EOC01001371	2	716	731	8	AG
EOC01001371	2	1005	1018	7	AG
EOC01009424	3	189	212	8	AGG
EOC01009424	2	482	497	8	AG
EOC01008315	4	687	706	5	AAAG
EOC01012677	2	644	671	14	AC
EOC01012672	2	712	731	10	AT
EOC01015103	3	179	193	5	ATC
EOC01013982	2	459	474	8	AG
EOC01013982	2	475	492	9	AC
EOC01013988	4	408	423	4	AGCG
EOC01008269	2	667	686	10	AT
EOC01001404	2	978	1003	13	AG
EOC01008068	2	176	219	22	AT
EOC01001570	2	891	920	15	AG
EOC01008065	2	150	173	12	AG
EOC01001775	3	276	302	9	AAG
EOC01001800	3	1213	1227	5	AAG
EOC01012075	2	410	443	17	AT
EOC01004093	3	773	790	6	AAT
EOC01001765	2	634	647	7	AG
EOC01004094	4	1058	1073	4	AAAG
EOC01004727	4	377	392	4	AGGG
EOC01003071	3	411	440	10	AAT
EOC01004098	2	538	551	7	AT
EOC01013217	3	277	291	5	AGG
EOC01013217	2	670	687	9	AG
EOC01000354	3	835	849	5	AAG
EOC01000354	3	850	870	7	AGG
EOC01000424	4	1548	1583	9	AAAT
EOC01000359	2	420	441	11	AT
EOC01001978	2	977	1002	13	AT
EOC01004438	2	702	719	9	AT
EOC01016793	2	241	280	20	AT
EOC01004434	4	1008	1023	4	AAAT
EOC01001973	2	461	486	13	AT
EOC01004436	3	946	960	5	AAG
EOC01001977	2	49	64	8	AC
EOC01001977	2	80	93	7	AC
EOC01001974	3	141	155	5	CCG
EOC01004546	3	349	363	5	AAC
EOC01007167	2	432	447	8	AG
EOC01007167	2	638	651	7	AG
EOC01010981	2	224	237	7	AT
EOC01007168	2	267	280	7	AT
EOC01016572	3	239	253	5	CCG
EOC01012219	2	717	742	13	AG
EOC01013500	3	294	308	5	ATC
EOC01013500	2	676	701	13	AT
EOC01013504	3	600	614	5	AAT
EOC01005228	2	44	69	13	AG
EOC01000226	3	578	595	6	ACC
EOC01000730	3	1	18	6	AAG
EOC01000730	2	1138	1155	9	AG
EOC01013185	2	74	93	10	AT
EOC01001602	2	1072	1093	11	AT
EOC01016486	2	187	214	14	AG
EOC01000739	4	1108	1123	4	AAAT
EOC01007706	2	834	867	17	AT
EOC01007701	3	635	649	5	AAC
EOC01007701	3	928	951	8	AAC
EOC01017350	2	201	274	37	AT
EOC01010740	3	391	408	6	AAT
EOC01001584	2	586	615	15	AG
EOC01013435	2	639	702	32	AT
EOC01012929	2	136	161	13	AG
EOC01006762	4	967	987	5	AATT
EOC01006760	3	607	624	6	AAT
EOC01006760	3	761	778	6	CCG
EOC01000648	4	1112	1135	6	AAAG
EOC01007367	2	295	330	18	AG
EOC01004892	4	1029	1044	4	AAAG
EOC01006012	2	1	22	11	AT
EOC01006012	4	28	43	4	AGAT
EOC01011348	2	404	419	8	AT
EOC01006547	2	1004	1051	24	AT
EOC01006019	2	972	991	10	AG
EOC01003042	2	173	188	8	AG
EOC01006549	3	939	953	5	AAC
EOC01007016	3	734	751	6	AGG
EOC01010566	3	499	525	9	AGG
EOC01010290	2	91	108	9	AG
EOC01013451	2	136	149	7	AG
EOC01011587	4	654	669	4	AAGG
EOC01003192	2	887	908	11	AT
EOC01003190	3	774	794	7	AGG
EOC01013724	4	30	45	4	ACAT
EOC01002110	2	187	202	8	AG
EOC01002117	4	331	346	4	ACGC
EOC01011902	2	421	456	18	AT
EOC01011903	4	287	302	4	AAAT
EOC01012184	2	665	694	15	AG
EOC01011907	2	261	276	8	AG
EOC01011907	2	285	298	7	AG
EOC01006162	3	505	531	9	ATC
EOC01006163	2	767	790	12	AT
EOC01005460	2	254	267	7	AT
EOC01009125	2	10	37	14	AT
EOC01009124	4	534	549	4	ACGC
EOC01009595	4	476	491	4	AAAG
EOC01008931	2	55	68	7	AT
EOC01011767	2	149	172	12	AG
EOC01010362	3	320	337	6	AAT
EOC01010362	3	679	693	5	AAC
EOC01010362	2	767	838	36	AT
EOC01010165	4	522	541	5	ACAT
EOC01010164	2	813	828	8	AT
EOC01014192	2	293	310	9	AC
EOC01014192	2	311	330	10	AG
EOC01014193	2	1	42	21	AT
EOC01014193	2	68	85	9	AT
EOC01014622	3	328	348	7	AGG
EOC01014196	2	411	430	10	AG
EOC01008726	3	37	54	6	AAT
EOC01008503	3	884	904	7	AGG
EOC01005608	2	645	678	17	AT
EOC01005608	4	679	698	5	ACAT
EOC01009634	2	89	102	7	AT
EOC01005596	2	1046	1093	24	AT
EOC01009631	3	193	213	7	AAG
EOC01009633	3	216	236	7	AAG
EOC01006949	3	298	312	5	CCG
EOC01006949	3	441	458	6	AAG
EOC01009638	4	766	789	6	AAAG
EOC01018254	2	22	41	10	AC
EOC01011163	3	188	207	7	AAG
EOC01005267	2	526	545	10	AG
EOC01005267	2	668	689	11	AG
EOC01014534	2	284	299	8	AT
EOC01014534	4	300	315	4	ACAT
EOC01014534	2	393	432	20	AC
EOC01005269	2	595	616	11	AT
EOC01014444	3	477	521	15	ATC
EOC01015917	4	17	40	6	ACAT
EOC01015917	2	173	188	8	AC
EOC01014443	3	551	574	8	AGG
EOC01005731	2	381	400	10	AG
EOC01001100	3	734	748	5	AAG
EOC01005737	2	921	938	9	AG
EOC01008652	2	347	380	17	AG
EOC01005285	3	1026	1040	5	AAG
EOC01005287	2	169	186	9	AG
EOC01005287	2	563	580	9	AT
EOC01006837	2	967	980	7	AG
EOC01006834	3	454	468	5	AGG
EOC01006834	3	603	623	7	CCG
EOC01015267	2	606	627	11	AT
EOC01011016	2	284	305	11	AT
EOC01012260	4	573	588	4	ACCC
EOC01012260	2	735	748	7	AG
EOC01000598	4	705	720	4	AAAT
EOC01000598	3	849	863	5	AGC
EOC01000913	2	118	159	21	AT
EOC01008384	2	678	715	19	AT
EOC01008384	2	782	807	13	AT
EOC01015008	3	166	180	5	CCG
EOC01008474	2	591	604	7	AG
EOC01015866	2	158	173	8	AT
EOC01015861	2	404	419	8	AG
EOC01008471	4	504	523	5	AAAG
EOC01001346	3	522	551	10	AAT
EOC01001349	2	61	74	7	AG
EOC01005138	2	176	203	14	AT
EOC01008478	2	712	739	14	AG
EOC01015463	2	21	48	14	AG
EOC01015463	2	85	100	8	AT
EOC01014999	2	150	163	7	AT
EOC01014992	4	192	211	5	AAAT
EOC01014994	4	439	454	4	AAAT
EOC01008985	2	143	164	11	AG
EOC01016164	2	150	165	8	AG
EOC01000918	2	789	804	8	AT
EOC01016168	3	74	88	5	ATC
EOC01004559	2	64	83	10	AT
EOC01015483	2	597	610	7	AT
EOC01015481	3	111	131	7	AAG
EOC01015481	2	555	612	29	AT
EOC01008272	2	868	881	7	AG
EOC01015650	4	54	69	4	AAAT
EOC01000502	2	351	366	8	AC
EOC01000502	2	367	388	11	AG
EOC01013068	3	375	389	5	AGG
EOC01008070	2	228	247	10	AT
EOC01012593	3	721	735	5	AGG
EOC01001296	4	1001	1024	6	ACAT
EOC01001296	2	1025	1060	18	AT
EOC01001746	3	459	476	6	CCG
EOC01001291	4	398	425	7	AAAG
EOC01013223	4	294	313	5	AAAG
EOC01013222	2	1	14	7	AG
EOC01013222	2	202	215	7	AG
EOC01013880	3	666	680	5	AGG
EOC01010176	4	385	400	4	AAAG
EOC01003878	2	499	514	8	AG
EOC01003878	2	596	609	7	AG
EOC01001129	4	563	578	4	ACAG
EOC01000431	3	1683	1697	5	AAG
EOC01000343	2	680	699	10	AG
EOC01000341	2	23	36	7	AG
EOC01000341	3	489	503	5	CCG
EOC01000438	2	76	91	8	AT
EOC01000438	2	889	906	9	AG
EOC01000438	2	1137	1150	7	AG
EOC01000439	4	947	977	8	ACAT
EOC01001127	3	881	895	5	AAT
EOC01004151	2	90	115	13	AG
EOC01004151	2	116	131	8	AT
EOC01012288	4	193	208	4	AATT
EOC01004408	2	800	819	10	AT
EOC01001900	2	1137	1156	10	AT
EOC01007172	3	742	762	7	CCG
EOC01007173	3	602	616	5	AAT
EOC01003931	4	885	900	4	AAAG
EOC01004373	2	1	14	7	AT
EOC01016589	3	272	286	5	AGC
EOC01004376	3	745	783	13	AAT
EOC01010991	4	341	356	4	AAAT
EOC01000183	3	1703	1726	8	AAT
EOC01012842	3	383	408	9	AAG
EOC01003851	2	339	360	11	AG
EOC01017984	4	98	113	4	AAAT
EOC01003854	3	1048	1062	5	CCG
EOC01007574	3	687	704	6	AAG
EOC01003686	4	815	834	5	AAAG
EOC01002204	4	331	346	4	AAAT
EOC01007571	4	719	738	5	AAAT
EOC01007573	2	411	428	9	AG
EOC01000724	3	422	439	6	CCG
EOC01001639	2	642	665	12	AG
EOC01008952	2	514	527	7	AT
EOC01010196	3	579	596	6	AGG
EOC01001951	2	1128	1147	10	AT
EOC01010750	4	53	68	4	AATG
EOC01010750	4	186	201	4	AAAT
EOC01017180	2	3	82	40	AT
EOC01017180	2	95	110	8	AT
EOC01017180	2	111	142	16	AC
EOC01017180	2	155	180	13	AT
EOC01017180	2	236	265	15	AT
EOC01017180	4	289	304	4	ACAT
EOC01017180	2	315	340	13	AC
EOC01013151	2	1	18	9	AT
EOC01013402	2	380	397	9	AG
EOC01013155	2	682	713	16	AG
EOC01012932	4	263	282	5	AAAT
EOC01012933	2	132	145	7	AT
EOC01012933	2	565	580	8	AT
EOC01004309	3	328	369	14	ATC
EOC01012934	3	519	539	7	AGG
EOC01006716	2	68	97	15	AG
EOC01012939	3	201	218	6	AAG
EOC01002223	2	1239	1276	19	AT
EOC01007373	2	304	325	11	AT
EOC01004575	3	256	273	6	AGG
EOC01004575	2	410	463	27	AG
EOC01004575	3	487	504	6	ACG
EOC01004574	3	961	975	5	AGG
EOC01006024	4	429	444	4	AAAT
EOC01003079	3	20	37	6	AGG
EOC01003079	3	43	77	12	AAG
EOC01003079	3	243	263	7	AAG
EOC01003079	3	274	288	5	AGC
EOC01006532	2	912	931	10	AG
EOC01011379	2	762	779	9	AG
EOC01007002	3	522	542	7	AAT
EOC01006029	2	719	738	10	AT
EOC01006539	2	259	272	7	AG
EOC01010285	3	643	660	6	AAT
EOC01007398	2	693	718	13	AG
EOC01007399	2	131	144	7	AT
EOC01010570	3	221	235	5	AGG
EOC01013196	2	429	456	14	AG
EOC01011578	2	48	61	7	AC
EOC01011578	4	494	513	5	AGGG
EOC01011578	2	585	612	14	AT
EOC01010579	4	823	842	5	ACCT
EOC01007397	3	722	742	7	AAG
EOC01013719	2	317	352	18	AG
EOC01013719	2	411	432	11	AG
EOC01002106	2	18	47	15	AT
EOC01006150	2	750	767	9	AG
EOC01006152	4	51	70	5	ACGC
EOC01006624	3	89	109	7	AAT
EOC01006624	3	113	127	5	AAT
EOC01011977	3	741	755	5	AAC
EOC01002675	4	30	45	4	AAAG
EOC01003450	2	1017	1046	15	AT
EOC01005451	2	1	34	17	AT
EOC01005450	2	562	577	8	AG
EOC01005452	2	1024	1037	7	AT
EOC01006445	2	214	245	16	AT
EOC01006444	2	112	155	22	AG
EOC01003676	3	728	745	6	ATC
EOC01003676	2	746	769	12	AG
EOC01003675	3	329	349	7	AAG
EOC01003675	3	514	528	5	AAG
EOC01013307	2	140	163	12	AG
EOC01003672	2	712	733	11	AG
EOC01003672	2	1186	1217	16	AT
EOC01010376	2	569	582	7	AG
EOC01010853	2	282	299	9	AT
EOC01010372	3	281	295	5	AAT
EOC01011718	2	157	170	7	AG
EOC01007953	2	671	684	7	AG
EOC01011485	3	308	322	5	AAG
EOC01005852	3	823	846	8	ACG
EOC01011483	2	537	554	9	AG
EOC01011483	3	664	678	5	AGG
EOC01011483	3	679	696	6	ACC
EOC01005857	2	1	18	9	AT
EOC01011489	3	255	275	7	AAC
EOC01010177	2	716	735	10	AG
EOC01002815	2	1260	1283	12	AG
EOC01002811	2	847	874	14	AT
EOC01002811	2	886	899	7	AG
EOC01002077	3	242	256	5	AAC
EOC01008862	2	651	664	7	AT
EOC01008713	3	844	861	6	AAC
EOC01008860	4	728	747	5	AGCC
EOC01003709	2	265	282	9	AG
EOC01011628	2	542	581	20	AG
EOC01011153	3	774	791	6	AAT
EOC01011152	2	12	43	16	AG
EOC01003706	3	882	902	7	AAT
EOC01003705	2	204	219	8	AT
EOC01014290	3	364	378	5	AGG
EOC01011393	2	689	706	9	AC
EOC01011391	2	530	543	7	AT
EOC01014052	4	453	472	5	AAAT
EOC01005920	3	56	76	7	AGC
EOC01014508	2	78	101	12	AT
EOC01014508	2	104	117	7	AC
EOC01005928	2	359	380	11	AG
EOC01005928	2	435	466	16	AG
EOC01003490	2	247	268	11	AT
EOC01005706	2	561	576	8	AG
EOC01014274	2	587	624	19	AG
EOC01009244	3	599	616	6	ACT
EOC01007288	2	775	792	9	AG
EOC01004518	2	92	107	8	AT
EOC01006846	3	364	381	6	AGG
EOC01001945	3	732	746	5	AGG
EOC01001945	2	807	822	8	AG
EOC01005638	2	859	888	15	AG
EOC01005638	2	916	935	10	AG
EOC01013962	2	372	399	14	AT
EOC01014056	2	1	14	7	AT
EOC01008916	2	401	416	8	AG
EOC01015874	2	353	368	8	AT
EOC01015875	2	349	364	8	AG
EOC01001356	2	54	69	8	AG
EOC01001354	3	1264	1293	10	AAG
EOC01005144	4	389	404	4	AAAG
EOC01014879	2	146	165	10	AC
EOC01014875	4	14	33	5	ACAT
EOC01012562	3	287	301	5	ACC
EOC01012611	2	56	79	12	AT
EOC01015475	4	8	23	4	AAAG
EOC01013582	2	543	560	9	AG
EOC01013582	2	620	633	7	CG
EOC01012435	2	547	560	7	AC
EOC01000534	2	284	299	8	AT
EOC01008284	2	376	393	9	AG
EOC01008049	2	164	179	8	AT
EOC01008044	3	156	185	10	AGG
EOC01012726	2	489	506	9	AT
EOC01001288	3	621	647	9	AAG
EOC01013236	2	558	575	9	AG
EOC01001019	4	787	806	5	AAAG
EOC01013890	2	36	59	12	AG
EOC01013898	2	502	523	11	AT
EOC01000542	4	630	645	4	AAAG
EOC01012545	2	647	738	46	AT
EOC01008234	4	581	596	4	AAAG
EOC01008234	4	817	836	5	AGAT
EOC01000403	2	1456	1469	7	AT
EOC01001136	4	19	34	4	AAAG
EOC01001136	2	875	900	13	AG
EOC01013964	4	259	274	4	AAAG
EOC01001130	3	301	315	5	AGG
EOC01004147	2	1092	1121	15	AT
EOC01003245	2	200	217	9	AC
EOC01003245	2	281	298	9	AT
EOC01003245	2	1194	1221	14	AC
EOC01016176	3	414	434	7	AGG
EOC01001545	3	1398	1418	7	AAT
EOC01001912	3	202	234	11	AAG
EOC01004369	3	528	542	5	AAC
EOC01007494	2	91	112	11	AT
EOC01010967	3	200	217	6	AGG
EOC01000394	2	740	767	14	AT
EOC01009492	4	769	784	4	AAAG
EOC01013527	3	258	272	5	ATC
EOC01013861	3	40	54	5	ACC
EOC01016754	2	261	282	11	AG
EOC01001540	2	671	684	7	AT
EOC01000719	2	1564	1595	16	AG
EOC01001392	3	237	251	5	AGC
EOC01002426	3	551	574	8	AAT
EOC01007549	3	880	900	7	ATC
EOC01000710	4	634	649	4	AAAT
EOC01000244	2	1	16	8	AG
EOC01000244	4	788	803	4	ACAT
EOC01000244	2	825	858	17	AG
EOC01000715	4	47	70	6	AAAG
EOC01000715	2	139	152	7	AG
EOC01000715	2	434	453	10	AT
EOC01001390	2	946	969	12	AG
EOC01009498	2	1	54	27	AT
EOC01001623	2	797	810	7	AT
EOC01001624	4	309	324	4	AAAG
EOC01003500	2	862	875	7	AG
EOC01001628	3	336	353	6	ATC
EOC01001629	2	866	879	7	AT
EOC01012149	4	13	28	4	AAAT
EOC01001395	3	1419	1451	11	AAT
EOC01003283	2	842	855	7	AC
EOC01012147	3	544	561	6	ATC
EOC01004960	2	983	996	7	AT
EOC01012296	3	272	292	7	AAG
EOC01010761	3	240	254	5	ACC
EOC01004968	2	904	941	19	AT
EOC01006842	2	427	440	7	AG
EOC01006709	2	1	14	7	AT
EOC01006704	3	923	937	5	AAT
EOC01000669	2	1534	1555	11	AG
EOC01004564	2	1121	1138	9	AT
EOC01010549	3	363	410	16	AAT
EOC01011367	2	291	308	9	AG
EOC01006527	2	918	953	18	AG
EOC01011814	2	717	756	20	AG
EOC01003065	2	458	473	8	AC
EOC01010810	3	130	144	5	ACC
EOC01007031	3	361	378	6	AAG
EOC01007033	3	510	524	5	AAG
EOC01010546	3	253	273	7	AAT
EOC01010546	2	353	382	15	AG
EOC01007812	2	675	702	14	AG
EOC01000867	4	670	693	6	AAAG
EOC01000864	3	1196	1213	6	AGG
EOC01013706	2	224	269	23	AG
EOC01010105	2	862	875	7	AG
EOC01018231	2	108	123	8	AT
EOC01017217	2	128	147	10	AT
EOC01017217	2	169	182	7	AT
EOC01006148	2	355	388	17	AT
EOC01011963	2	426	455	15	AC
EOC01002711	2	1	22	11	AT
EOC01002714	4	930	945	4	AAAT
EOC01006450	2	394	433	20	AG
EOC01002719	3	562	576	5	CCG
EOC01002719	2	733	750	9	AG
EOC01006455	2	1018	1055	19	AG
EOC01011704	2	330	351	11	AG
EOC01011705	3	669	683	5	AAG
EOC01003667	2	620	633	7	AG
EOC01011701	2	723	738	8	AG
EOC01005846	2	1	66	33	AT
EOC01005846	4	67	90	6	ACAT
EOC01009893	2	281	300	10	AT
EOC01005842	4	896	923	7	AGCC
EOC01007922	2	531	544	7	AG
EOC01005840	2	901	916	8	AG
EOC01002821	2	1264	1293	15	AT
EOC01006032	4	20	43	6	ACAT
EOC01006033	4	487	502	4	AAGG
EOC01006033	4	532	547	4	AAAG
EOC01006033	2	548	561	7	AG
EOC01009395	4	336	355	5	AAAG
EOC01008704	3	515	529	5	ACG
EOC01009656	2	207	224	9	AC
EOC01009656	2	225	238	7	AT
EOC01002622	3	1199	1213	5	ATC
EOC01003710	2	785	826	21	AG
EOC01009090	2	890	909	10	AG
EOC01011632	2	737	762	13	AG
EOC01011145	3	150	167	6	AGG
EOC01011145	2	688	719	16	AG
EOC01011637	3	35	49	5	AAG
EOC01011637	2	64	77	7	AG
EOC01005939	2	3	16	7	AG
EOC01005939	2	39	68	15	AT
EOC01005939	2	69	104	18	AC
EOC01011381	2	510	525	8	AG
EOC01014512	3	462	476	5	AAG
EOC01014046	3	121	138	6	AAG
EOC01005442	2	658	719	31	AT
EOC01005447	2	828	855	14	AT
EOC01015394	2	434	459	13	AG
EOC01005717	2	771	784	7	AT
EOC01014260	3	550	564	5	AGG
EOC01009278	2	852	873	11	AT
EOC01017569	2	5	28	12	AT
EOC01009277	4	840	863	6	ACAT
EOC01009277	2	864	923	30	AT
EOC01002536	4	411	426	4	AAAT
EOC01011032	2	91	104	7	AG
EOC01015242	3	516	530	5	AAT
EOC01006853	4	605	620	4	AAAT
EOC01011039	2	33	50	9	AG
EOC01006858	2	925	940	8	AG
EOC01005145	4	556	571	4	AATG
EOC01001355	2	616	629	7	AG
EOC01014602	2	438	451	7	AG
EOC01014602	3	452	484	11	AAG
EOC01014601	2	121	138	9	AG
EOC01005622	2	448	469	11	AT
EOC01015808	3	189	213	8	AGG
EOC01008901	2	337	362	13	AT
EOC01008453	2	2	15	7	AT
EOC01008906	2	729	760	16	AT
EOC01014862	4	288	303	4	AAAT
EOC01014866	2	1	36	18	AG
EOC01002378	2	295	318	12	AG
EOC01009477	3	571	585	5	AGG
EOC01009475	2	207	222	8	AC
EOC01009472	2	87	116	15	AG
EOC01014466	3	289	306	6	AAT
EOC01012424	2	365	380	8	AC
EOC01015737	2	72	89	9	AC
EOC01008292	2	291	324	17	AT
EOC01008293	3	490	504	5	AAT
EOC01000529	4	1222	1237	4	AAAT
EOC01008053	3	1	36	12	AAT
EOC01008056	4	673	692	5	AAAT
EOC01001729	3	172	186	5	AAT
EOC01001725	4	1242	1261	5	AAAT
EOC01012042	2	464	503	20	AG
EOC01015025	2	14	39	13	AG
EOC01003260	2	1236	1249	7	AG
EOC01000415	4	1589	1604	4	ACAT
EOC01000415	4	1644	1659	4	ATCC
EOC01016293	2	1	24	12	AT
EOC01016293	2	25	56	16	AG
EOC01001920	2	713	726	7	AT
EOC01001436	2	1181	1200	10	AG
EOC01001927	2	482	507	13	AT
EOC01001434	2	58	71	7	AT
EOC01001387	4	269	288	5	AAAT
EOC01001381	2	190	215	13	AT
EOC01001381	2	303	368	33	AT
EOC01001381	2	456	475	10	AT
EOC01001382	2	634	653	10	AG
EOC01007485	2	610	629	10	AG
EOC01007485	2	995	1010	8	AG
EOC01004601	2	1058	1081	12	AT
EOC01010973	3	25	39	5	AGC
EOC01010973	3	71	91	7	ACC
EOC01010973	2	456	469	7	AG
EOC01010973	4	498	517	5	AATT
EOC01010973	3	518	541	8	AAT
EOC01000384	3	177	191	5	AAG
EOC01000384	3	741	758	6	AGG
EOC01000385	2	1504	1523	10	AG
EOC01004608	4	633	656	6	AAAT
EOC01004351	2	72	87	8	AT
EOC01007489	2	413	438	13	AG
EOC01016721	4	408	427	5	AGGG
EOC01013391	3	297	317	7	AAC
EOC01003875	3	216	230	5	AAT
EOC01003874	2	140	153	7	AC
EOC01003877	3	905	922	6	AAT
EOC01003877	2	1075	1128	27	AG
EOC01004287	4	1014	1029	4	ACAT
EOC01000255	2	1445	1460	8	AT
EOC01004284	3	830	844	5	CCG
EOC01004284	3	852	866	5	AGG
EOC01004282	3	148	168	7	AGG
EOC01017747	2	142	165	12	AT
EOC01000090	2	1546	1559	7	AT
EOC01003274	2	1047	1070	12	AT
EOC01003274	2	1071	1090	10	AC
EOC01004917	4	613	632	5	ACAT
EOC01004911	3	465	482	6	ATC
EOC01016431	4	190	209	5	AAGG
EOC01012951	2	434	463	15	AG
EOC01000897	2	948	963	8	AG
EOC01000897	2	1272	1285	7	AT
EOC01000892	3	982	1002	7	CCG
EOC01007154	2	229	242	7	AG
EOC01010808	3	135	155	7	AGC
EOC01010808	3	404	418	5	AAG
EOC01010809	2	304	337	17	AG
EOC01011826	3	500	514	5	AGG
EOC01011826	3	532	552	7	AAG
EOC01011826	4	699	714	4	AGAT
EOC01003011	3	1171	1188	6	AAC
EOC01006281	2	485	506	11	AG
EOC01006287	3	399	413	5	AAG
EOC01006286	2	1014	1033	10	AT
EOC01017254	2	203	228	13	AG
EOC01011554	3	390	404	5	AAG
EOC01007803	2	114	149	18	AT
EOC01007804	2	873	912	20	AT
EOC01007804	2	915	928	7	AG
EOC01000870	4	593	608	4	ACAT
EOC01000872	4	1207	1222	4	ACAT
EOC01004827	3	785	802	6	AAT
EOC01004825	2	1119	1138	10	AT
EOC01008460	3	349	390	14	AAG
EOC01003474	4	1043	1066	6	ACAT
EOC01006603	2	1	40	20	AT
EOC01011958	3	726	740	5	AAT
EOC01011958	3	749	763	5	AAT
EOC01006609	3	94	121	9	AGC
EOC01006609	3	500	514	5	AAG
EOC01003120	2	1	14	7	AT
EOC01003120	2	15	52	19	AG
EOC01003120	3	214	242	10	AAG
EOC01003120	2	750	771	11	AG
EOC01011734	2	329	368	20	AC
EOC01003125	2	1228	1253	13	AC
EOC01006198	3	931	948	6	AAT
EOC01008201	2	387	408	11	AG
EOC01006191	4	1047	1066	5	ACAT
EOC01009886	3	758	772	5	AGG
EOC01000607	2	913	938	13	AG
EOC01007931	3	972	986	5	ACG
EOC01002835	2	914	939	13	AG
EOC01007939	2	54	77	12	AC
EOC01006519	2	228	247	10	AG
EOC01006519	2	368	397	15	AG
EOC01006045	2	1007	1046	20	AT
EOC01006517	4	191	211	5	AATT
EOC01015887	2	444	463	10	AT
EOC01009648	3	439	468	10	AAT
EOC01009649	2	752	781	15	AT
EOC01005545	3	445	462	6	AGG
EOC01005548	2	941	1004	32	AT
EOC01009865	3	267	296	10	AAT
EOC01009866	2	70	91	11	AG
EOC01002635	2	1071	1084	7	AC
EOC01011609	2	281	298	9	AG
EOC01011608	2	453	466	7	AG
EOC01011605	3	39	59	7	AAT
EOC01003724	2	719	756	19	AG
EOC01003720	3	661	729	23	AAT
EOC01009080	4	593	613	5	AATT
EOC01004222	3	1093	1119	9	CCG
EOC01005946	3	665	679	5	CCG
EOC01005438	2	14	27	7	AG
EOC01005434	2	1084	1103	10	AT
EOC01005431	2	201	214	7	AC
EOC01005431	2	215	248	17	AG
EOC01005430	4	193	208	4	AAAT
EOC01014709	2	186	201	8	AT
EOC01014256	2	643	666	12	AC
EOC01005768	3	810	824	5	ACT
EOC01009261	2	101	130	15	AG
EOC01009266	2	504	521	9	AT
EOC01009266	2	900	915	8	AT
EOC01009264	4	73	93	5	AATT
EOC01006110	2	205	222	9	AT
EOC01015792	2	470	485	8	AG
EOC01014380	4	317	336	5	AAAT
EOC01005382	4	1068	1087	5	AGAT
EOC01005387	2	3	32	15	AT
EOC01018194	2	1	20	10	AT
EOC01014674	2	293	306	7	AG
EOC01014674	2	611	654	22	AG
EOC01005168	4	731	746	4	ATGC
EOC01005165	3	346	369	8	ATC
EOC01005165	3	374	397	8	AAG
EOC01008112	4	433	448	4	ACAT
EOC01008114	2	84	111	14	AG
EOC01008114	4	238	253	4	AAAG
EOC01008114	2	262	275	7	AG
EOC01012637	2	183	202	10	AT
EOC01004839	2	405	422	9	AG
EOC01003397	3	183	200	6	CCG
EOC01014495	2	472	487	8	AG
EOC01000849	2	1267	1286	10	AG
EOC01014499	3	139	171	11	AAG
EOC01016214	3	331	345	5	AAT
EOC01016214	3	509	523	5	AAT
EOC01014922	3	150	164	5	ATC
EOC01008027	3	826	843	6	AAT
EOC01008025	3	358	375	6	AGG
EOC01007614	4	738	753	4	AAAT
EOC01008020	2	512	543	16	AG
EOC01001734	2	27	44	9	AC
EOC01001734	2	64	83	10	AG
EOC01009514	3	312	332	7	ACC
EOC01001733	3	1113	1130	6	CCG
EOC01012704	2	1	38	19	AC
EOC01014133	2	1	50	25	AT
EOC01000843	3	876	905	10	AAG
EOC01015039	4	571	622	14	ACAT
EOC01013335	2	203	216	7	AT
EOC01015030	2	33	48	8	AG
EOC01016601	4	5	20	4	ACAT
EOC01005904	2	663	692	15	AG
EOC01012546	3	29	43	5	AAG
EOC01012546	2	46	63	9	AG
EOC01000467	2	600	663	32	AT
EOC01012094	2	290	329	20	AG
EOC01000465	2	151	164	7	AT
EOC01000462	2	1358	1373	8	AC
EOC01012093	2	58	97	20	AG
EOC01016288	2	459	476	9	AG
EOC01016283	2	59	82	12	AT
EOC01001420	2	238	253	8	AG
EOC01001934	2	453	466	7	AG
EOC01001394	2	450	463	7	AG
EOC01001427	2	835	858	12	AT
EOC01001428	3	859	873	5	AAG
EOC01016113	2	492	505	7	AT
EOC01010945	2	43	62	10	AG
EOC01004611	2	824	845	11	AG
EOC01017640	2	32	45	7	AC
EOC01004616	2	125	154	15	AG
EOC01004618	4	1092	1107	4	AAAG
EOC01004619	3	961	975	5	AAT
EOC01004348	2	88	105	9	AG
EOC01004348	4	677	696	5	ACAT
EOC01013547	2	613	630	9	AT
EOC01016732	2	11	62	26	AT
EOC01016732	2	95	118	12	AG
EOC01016732	4	213	228	4	ACAT
EOC01015511	4	1	24	6	AAAG
EOC01003860	2	949	966	9	AC
EOC01013381	2	1	14	7	AT
EOC01010881	2	440	461	11	AT
EOC01004297	2	430	443	7	AG
EOC01006203	4	450	465	4	AAAT
EOC01001644	2	446	463	9	AG
EOC01001644	4	821	840	5	AAAT
EOC01001645	3	1072	1086	5	ACC
EOC01001646	3	1003	1017	5	AGG
EOC01004768	4	318	341	6	ACGC
EOC01004768	2	347	370	12	AG
EOC01000069	2	1746	1759	7	AT
EOC01001649	2	121	134	7	AT
EOC01017395	3	35	58	8	CCG
EOC01007232	3	180	194	5	AAG
EOC01000282	2	962	977	8	AG
EOC01000287	2	676	699	12	AG
EOC01007583	2	1	24	12	AT
EOC01004906	3	127	147	7	AAT
EOC01013166	2	238	271	17	AG
EOC01013166	2	272	303	16	AT
EOC01014820	2	525	554	15	AT
EOC01013165	4	223	238	4	AGCG
EOC01016420	2	1	18	9	AT
EOC01016421	4	226	241	4	ACAT
EOC01005724	2	242	255	7	AT
EOC01012964	3	461	490	10	AAT
EOC01006727	3	874	891	6	AGG
EOC01006725	3	165	203	13	AAG
EOC01006720	3	126	149	8	AAG
EOC01006720	4	514	529	4	AAAT
EOC01006720	2	530	555	13	AT
EOC01006729	2	1006	1037	16	AG
EOC01004580	2	460	489	15	AT
EOC01008212	2	21	46	13	AT
EOC01003007	3	396	410	5	AAG
EOC01010838	3	793	807	5	AAG
EOC01006296	2	687	702	8	AT
EOC01011543	2	234	251	9	AG
EOC01007058	2	72	87	8	AT
EOC01007058	2	125	144	10	AT
EOC01007834	4	729	744	4	ACCC
EOC01010010	2	683	704	11	AT
EOC01010017	4	786	801	4	AAAG
EOC01007830	2	872	905	17	AG
EOC01000845	2	1526	1555	15	AC
EOC01004831	3	24	41	6	AAG
EOC01004831	3	980	997	6	AGG
EOC01017065	2	6	29	12	AG
EOC01000842	2	910	925	8	AG
EOC01000842	2	1477	1498	11	AG
EOC01013767	4	315	334	5	AAAT
EOC01003649	2	199	226	14	AC
EOC01006617	3	192	206	5	AGG
EOC01006614	2	833	848	8	AG
EOC01011946	4	370	389	5	ACAT
EOC01011945	3	526	543	6	AAT
EOC01003463	4	362	389	7	AGAT
EOC01003463	2	390	407	9	AG
EOC01003460	2	406	441	18	AG
EOC01003460	2	950	981	16	AG
EOC01003461	2	390	415	13	AG
EOC01010497	3	201	215	5	AAT
EOC01000111	4	493	508	4	ACCG
EOC01003468	2	997	1024	14	AC
EOC01003469	3	150	176	9	AAG
EOC01002731	2	17	40	12	AG
EOC01002731	2	41	64	12	AC
EOC01006474	2	762	777	8	AT
EOC01002732	2	1124	1137	7	AT
EOC01003131	2	670	683	7	AG
EOC01006479	3	21	35	5	AGC
EOC01006479	3	993	1022	10	CCG
EOC01007902	2	693	708	8	AG
EOC01007905	2	836	851	8	AC
EOC01010124	3	698	718	7	AAG
EOC01010121	2	36	53	9	AG
EOC01010121	2	596	627	16	AT
EOC01010121	4	753	772	5	ATCC
EOC01010121	2	828	871	22	AC
EOC01001911	2	1057	1080	12	AG
EOC01002021	2	600	613	7	AT
EOC01002020	3	1010	1024	5	AAT
EOC01002028	3	201	215	5	AAT
EOC01006505	3	509	529	7	CCG
EOC01006505	2	537	562	13	AG
EOC01006503	4	571	586	4	AAAT
EOC01005882	2	5	20	8	AG
EOC01009673	4	451	466	4	AAAT
EOC01005881	3	951	968	6	CCG
EOC01005554	2	62	75	7	AG
EOC01004206	2	464	489	13	AG
EOC01002351	3	177	191	5	AAT
EOC01002350	2	1	54	27	AT
EOC01011612	4	23	38	4	AAAG
EOC01007146	2	462	483	11	AG
EOC01010239	2	1	40	20	AT
EOC01010245	2	149	170	11	AG
EOC01010245	2	171	192	11	AT
EOC01010233	3	728	748	7	AAG
EOC01003484	4	124	143	5	AAAT
EOC01010231	2	176	189	7	AG
EOC01010231	2	194	215	11	AG
EOC01005957	2	1057	1078	11	AT
EOC01005950	2	131	150	10	AG
EOC01015351	2	331	352	11	AG
EOC01002285	2	852	875	12	AG
EOC01017108	3	236	256	7	AAG
EOC01002283	4	472	487	4	AGGG
EOC01004361	4	366	385	5	AAAG
EOC01005426	2	49	62	7	AG
EOC01010537	3	30	47	6	AAT
EOC01016321	2	21	34	7	AG
EOC01005422	4	299	318	5	AAAT
EOC01005423	3	615	632	6	AGG
EOC01005771	2	36	63	14	AG
EOC01005771	3	1061	1075	5	AAT
EOC01014245	3	433	459	9	AAG
EOC01009215	2	51	72	11	AG
EOC01002514	2	692	705	7	AG
EOC01006875	2	369	382	7	AG
EOC01014398	3	633	647	5	AGG
EOC01011052	4	165	180	4	AAAG
EOC01011052	3	412	426	5	AAG
EOC01011052	2	436	455	10	AG
EOC01011052	2	456	475	10	AT
EOC01014397	2	447	460	7	AG
EOC01013948	3	437	451	5	AGG
EOC01014661	2	60	75	8	AT
EOC01014661	2	76	101	13	AC
EOC01008855	3	727	753	9	CCG
EOC01008927	2	608	627	10	AG
EOC01008928	3	97	111	5	CCG
EOC01008100	2	12	87	38	AT
EOC01009458	3	874	903	10	AGG
EOC01009320	2	47	68	11	AG
EOC01009324	3	168	191	8	AAG
EOC01008589	2	227	242	8	AG
EOC01014486	2	302	315	7	AG
EOC01014489	3	516	533	6	AAT
EOC01008587	4	619	638	5	AAAG
EOC01005087	2	362	395	17	AT
EOC01005085	2	23	42	10	AT
EOC01012399	2	169	188	10	AG
EOC01013200	2	84	97	7	CG
EOC01013200	2	98	113	8	AG
EOC01001095	2	1288	1307	10	AC
EOC01001097	3	1452	1466	5	AAG
EOC01001705	2	589	602	7	AG
EOC01009528	2	397	430	17	AG
EOC01001709	2	605	650	23	AG
EOC01005550	4	243	274	8	ACAT
EOC01012570	3	683	703	7	AAT
EOC01016633	4	409	424	4	AAAT
EOC01016633	2	425	440	8	AT
EOC01015585	2	3	38	18	AT
EOC01001894	3	29	43	5	AAT
EOC01000470	4	1224	1239	4	ATCG
EOC01000471	2	1502	1515	7	AG
EOC01000472	4	1346	1361	4	AGGG
EOC01008399	3	549	563	5	ATC
EOC01016120	3	528	551	8	ACC
EOC01001411	2	339	352	7	AG
EOC01012403	2	474	487	7	AT
EOC01012403	2	672	693	11	AT
EOC01012153	2	1	28	14	AT
EOC01004337	2	797	812	8	AG
EOC01004335	4	1148	1167	5	ACAT
EOC01004334	2	631	644	7	AT
EOC01004332	2	798	815	9	AT
EOC01004622	2	219	236	9	AT
EOC01012882	3	142	156	5	AGG
EOC01016251	2	232	245	7	AG
EOC01016251	2	471	486	8	AG
EOC01004629	4	491	514	6	ACGC
EOC01003818	2	117	156	20	AG
EOC01000276	2	315	328	7	AG
EOC01000276	3	405	419	5	AAG
EOC01000082	3	1854	1868	5	ACC
EOC01001675	3	248	265	6	AAT
EOC01013811	3	168	182	5	AAT
EOC01001078	2	85	98	7	AG
EOC01001078	2	622	647	13	AG
EOC01004026	3	323	337	5	AAG
EOC01004028	2	313	326	7	AC
EOC01001075	4	281	296	4	AAAG
EOC01004939	4	420	435	4	AAAG
EOC01007221	2	334	391	29	AT
EOC01000290	4	214	229	4	AAAT
EOC01004241	2	532	563	16	AG
EOC01004241	2	690	707	9	AG
EOC01010717	3	570	584	5	ATC
EOC01003367	2	1017	1030	7	AT
EOC01004937	3	907	927	7	CCG
EOC01000297	2	148	173	13	AT
EOC01007865	4	725	740	4	AAAT
EOC01012979	3	634	648	5	ATC
EOC01012971	4	548	579	8	ACGT
EOC01012971	4	584	603	5	ACAT
EOC01012971	4	661	680	5	ACAT
EOC01003922	2	1	32	16	AT
EOC01013285	2	614	627	7	AG
EOC01002119	4	67	91	6	AAAG
EOC01002119	4	108	127	5	AAAG
EOC01013288	2	53	66	7	AT
EOC01000616	2	1463	1478	8	AG
EOC01000616	2	1518	1533	8	AG
EOC01000617	3	1287	1316	10	AAC
EOC01007130	2	678	711	17	AG
EOC01006260	2	792	807	8	AC
EOC01006260	2	831	846	8	AT
EOC01006260	2	847	862	8	AG
EOC01006260	4	863	882	5	ACAT
EOC01006260	2	989	1018	15	AT
EOC01007040	2	470	503	17	AC
EOC01006266	2	1047	1062	8	AT
EOC01007822	2	1	38	19	AT
EOC01007823	2	723	736	7	AG
EOC01011534	3	201	215	5	AGG
EOC01011534	3	272	286	5	AGG
EOC01014068	2	1	18	9	AT
EOC01000850	3	658	681	8	AAG
EOC01000850	2	682	697	8	AG
EOC01010003	2	601	614	7	AG
EOC01010006	4	679	694	4	AAAT
EOC01010009	3	141	155	5	ACC
EOC01013752	4	9	36	7	AAAT
EOC01004802	2	308	325	9	AG
EOC01004802	4	326	341	4	AGCG
EOC01006666	3	366	389	8	AAG
EOC01013590	2	458	471	7	AT
EOC01013595	4	215	242	7	AAAG
EOC01006660	2	965	982	9	AC
EOC01012217	3	621	641	7	AAC
EOC01000102	2	1776	1793	9	AT
EOC01003108	2	6	55	25	AT
EOC01011286	2	696	709	7	AT
EOC01010237	3	104	127	8	CCG
EOC01011443	3	756	776	7	CCG
EOC01011997	2	1	14	7	AT
EOC01007910	2	436	455	10	AG
EOC01007911	2	212	225	7	AT
EOC01010136	3	696	737	14	AAT
EOC01013622	2	278	303	13	AC
EOC01013622	2	304	337	17	AG
EOC01013622	2	646	687	21	AT
EOC01006060	2	1002	1015	7	AT
EOC01009043	2	494	523	15	AG
EOC01004411	3	243	275	11	AAT
EOC01003033	4	29	44	4	AAAT
EOC01003033	2	699	724	13	AT
EOC01003032	2	583	596	7	CG
EOC01009667	3	638	652	5	AAT
EOC01006318	2	631	656	13	AT
EOC01009844	3	114	134	7	AAG
EOC01002344	2	903	916	7	AG
EOC01002613	3	76	90	5	CCG
EOC01002346	4	938	953	4	AGGG
EOC01003744	4	841	856	4	AAAG
EOC01011663	3	162	176	5	AAG
EOC01009066	4	75	90	4	AAAT
EOC01006082	4	756	775	5	AAAT
EOC01006087	2	748	763	8	AG
EOC01006087	3	927	941	5	AAT
EOC01003749	2	686	713	14	AG
EOC01011668	3	727	744	6	AGG
EOC01005964	2	89	102	7	AG
EOC01005969	2	728	743	8	AC
EOC01009997	2	664	697	17	AG
EOC01010224	2	169	208	20	AG
EOC01005411	2	960	987	14	AG
EOC01005410	2	127	150	12	AG
EOC01005414	3	1	21	7	AAT
EOC01002726	4	434	449	4	ACAT
EOC01002724	3	220	234	5	AAG
EOC01008621	3	367	381	5	AAG
EOC01014235	4	401	416	4	AAAG
EOC01008625	2	1	14	7	AT
EOC01014720	2	246	281	18	AG
EOC01008629	3	542	565	8	AGG
EOC01002502	2	979	1002	12	AG
EOC01002502	2	1014	1027	7	AG
EOC01009206	2	618	631	7	AT
EOC01009206	4	632	660	7	AAAT
EOC01013955	4	541	556	4	ACAT
EOC01011260	4	749	776	7	AAAT
EOC01014121	2	1	36	18	AT
EOC01014121	4	37	60	6	ACAT
EOC01014121	2	534	551	9	AT
EOC01014127	2	654	669	8	AG
EOC01014654	2	616	629	7	AG
EOC01014656	4	198	213	4	AAAG
EOC01008826	4	182	209	7	AAAT
EOC01008823	4	775	794	5	AAAT
EOC01008485	2	615	630	8	AG
EOC01015521	4	69	84	4	AAAT
EOC01005181	4	114	134	5	AATT
EOC01015523	4	444	459	4	AAAG
EOC01015297	4	290	305	4	AAAT
EOC01008951	2	892	907	8	AC
EOC01015528	3	176	193	6	CCG
EOC01015299	2	154	167	7	AG
EOC01015838	2	180	215	18	AT
EOC01015839	3	305	334	10	AAG
EOC01005348	2	180	219	20	AG
EOC01005345	2	1006	1021	8	AG
EOC01005344	4	649	668	5	AAAT
EOC01009441	3	840	854	5	AAG
EOC01009680	2	1	86	43	AT
EOC01009686	2	803	818	8	AC
EOC01005748	2	1065	1086	11	AG
EOC01015745	3	124	138	5	AGG
EOC01012367	2	348	365	9	AG
EOC01012367	2	508	529	11	AG
EOC01012364	4	564	579	4	AAAT
EOC01003061	4	910	925	4	AAAG
EOC01003061	3	926	943	6	AAG
EOC01001082	4	312	331	5	ACAT
EOC01001082	4	339	366	7	AGAT
EOC01001082	3	389	403	5	AAT
EOC01001080	4	615	630	4	AAAG
EOC01008557	4	95	110	4	AAAT
EOC01008006	2	686	701	8	AT
EOC01001242	4	691	706	4	AATC
EOC01001715	2	192	205	7	AC
EOC01001715	2	210	231	11	AT
EOC01001245	2	885	906	11	AT
EOC01009535	2	290	305	8	AG
EOC01009535	3	848	865	6	AAC
EOC01001718	2	1309	1326	9	AG
EOC01001718	3	1327	1341	5	AGG
EOC01004989	2	195	210	8	AT
EOC01018007	4	126	141	4	AAAG
EOC01007036	4	784	799	4	AAAG
EOC01012502	2	456	471	8	AG
EOC01001888	3	838	855	6	CCG
EOC01001888	2	1036	1049	7	AG
EOC01000440	3	545	559	5	AAC
EOC01000440	2	731	744	7	AG
EOC01009183	2	465	478	7	AT
EOC01013968	2	513	528	8	AT
EOC01013968	2	541	568	14	AT
EOC01008318	3	861	875	5	AAG
EOC01001402	2	984	1001	9	AG
EOC01001400	2	72	85	7	AT
EOC01013966	3	121	138	6	AAT
EOC01004102	4	221	236	4	ACAT
EOC01012167	3	665	679	5	AGG
EOC01002898	4	492	507	4	AAAG
EOC01004326	4	608	635	7	ACAT
EOC01004321	2	696	709	7	AG
EOC01004721	2	936	953	9	AT
EOC01016244	2	255	268	7	AT
EOC01012214	3	209	228	7	ATC
EOC01013367	3	468	494	9	CCG
EOC01013368	4	629	648	5	AAAT
EOC01003805	3	394	411	6	AAT
EOC01003803	4	554	577	6	AACG
EOC01001662	2	1	30	15	AT
EOC01001663	2	384	415	16	AG
EOC01004746	2	602	619	9	AG
EOC01000594	3	200	235	12	AAT
EOC01000040	2	63	78	8	AC
EOC01000040	2	100	115	8	AG
EOC01004036	2	667	682	8	AG
EOC01000590	3	1238	1252	5	AAC
EOC01001060	2	133	156	12	AT
EOC01001061	4	865	880	4	AAAG
EOC01017869	2	8	21	7	AC
EOC01000049	4	1134	1153	5	ATCC
EOC01000049	2	1331	1364	17	AG
EOC01001066	2	1	30	15	AT
EOC01016625	3	59	82	8	AGC
EOC01004258	2	639	656	9	AT
EOC01000912	2	286	313	14	AT
EOC01007216	4	691	706	4	ATGC
EOC01010725	3	749	766	6	CCG
EOC01004927	2	1030	1049	10	AG
EOC01004252	2	1048	1075	14	AC
EOC01004253	3	228	263	12	AAG
EOC01004254	2	1	18	9	AC
EOC01016409	2	236	259	12	AG
EOC01007690	2	982	1001	10	AT
EOC01007695	2	871	884	7	AT
EOC01007698	2	1	16	8	AT
EOC01000625	3	102	128	9	ATC
EOC01000625	2	174	187	7	AG
EOC01002150	3	770	784	5	ACT
EOC01004639	2	731	750	10	AC
EOC01006271	2	39	52	7	AT
EOC01010586	2	496	511	8	AT
EOC01010581	3	615	638	8	AAG
EOC01010852	3	51	68	6	AGC
EOC01010583	2	126	149	12	AC
EOC01010583	2	158	171	7	AT
EOC01006277	2	420	455	18	AG
EOC01007853	2	692	727	18	AG
EOC01007852	2	98	111	7	AG
EOC01007852	3	773	793	7	AGG
EOC01010859	3	492	512	7	AAT
EOC01011523	3	1	21	7	AAT
EOC01004812	2	138	155	9	AT
EOC01010037	2	532	547	8	AG
EOC01000823	3	1223	1255	11	AAT
EOC01004817	3	193	210	6	AAT
EOC01000820	2	1424	1447	12	AT
EOC01010039	2	671	688	9	AT
EOC01006675	3	692	706	5	AAT
EOC01004517	2	659	676	9	AG
EOC01000136	2	48	67	10	AC
EOC01003246	2	1195	1210	8	AT
EOC01000132	2	662	675	7	AT
EOC01003116	3	1134	1153	7	AAG
EOC01011291	4	641	660	5	AATG
EOC01008392	2	1	18	9	AT
EOC01010109	2	454	521	34	AT
EOC01010109	2	530	559	15	AT
EOC01010109	2	599	626	14	AT
EOC01010109	4	627	654	7	ACAT
EOC01011451	4	35	50	4	ATGC
EOC01011457	2	320	373	27	AT
EOC01010457	2	719	736	9	AT
EOC01010457	2	782	799	9	AT
EOC01013631	4	216	231	4	AAAG
EOC01013638	2	243	258	8	AG
EOC01013638	3	271	300	10	AAG
EOC01013638	2	325	338	7	AG
EOC01013638	3	348	365	6	AAG
EOC01006076	2	576	595	10	AG
EOC01006074	4	843	862	5	AAAT
EOC01006072	2	964	1003	20	AT
EOC01003442	2	753	766	7	AT
EOC01006070	2	788	801	7	AG
EOC01007071	3	992	1006	5	AGG
EOC01011857	4	603	626	6	AAAT
EOC01007076	4	932	951	5	AAAC
EOC01002379	2	1069	1098	15	AT
EOC01009832	2	65	104	20	AG
EOC01002376	2	1301	1318	9	AT
EOC01006304	2	164	179	8	AT
EOC01006304	2	228	247	10	AT
EOC01011187	2	372	395	12	AC
EOC01006096	3	737	751	5	CCG
EOC01005974	2	222	247	13	AG
EOC01016970	3	132	146	5	AAG
EOC01002978	2	717	730	7	AG
EOC01002978	3	1185	1226	14	AAT
EOC01005401	2	829	846	9	AG
EOC01005401	2	847	864	9	AT
EOC01002752	2	298	317	10	AT
EOC01000581	2	1502	1535	17	AT
EOC01008632	2	557	570	7	AC
EOC01009233	4	467	486	5	ACGC
EOC01009233	2	499	528	15	AG
EOC01005993	3	8	22	5	AAT
EOC01005993	3	50	67	6	AAC
EOC01014229	2	626	639	7	AG
EOC01005996	2	740	753	7	AG
EOC01002577	2	445	467	12	AG
EOC01002576	2	966	979	7	AG
EOC01002575	2	1173	1192	10	AC
EOC01002572	2	90	105	8	AT
EOC01002570	2	452	483	16	AT
EOC01002570	2	657	682	13	AT
EOC01012299	4	258	273	4	AAAC
EOC01011272	2	438	451	7	AT
EOC01011275	3	419	436	6	AAT
EOC01014131	2	13	44	16	AG
EOC01005579	3	665	682	6	AAG
EOC01008838	2	17	30	7	AC
EOC01004432	2	1	32	16	AT
EOC01008834	2	195	208	7	AT
EOC01005573	2	116	137	11	AT
EOC01005191	4	476	495	5	AAAG
EOC01008946	3	70	84	5	AAT
EOC01005194	2	131	146	8	AT
EOC01005199	2	209	222	7	AT
EOC01014354	2	413	430	9	AT
EOC01007161	4	463	478	4	AAAT
EOC01014356	2	209	230	11	AG
EOC01008125	3	803	820	6	AAT
EOC01008125	3	886	918	11	AAT
EOC01005353	2	54	73	10	AG
EOC01005358	3	368	385	6	AAG
EOC01002405	2	50	65	8	AG
EOC01005182	2	1	26	13	AT
EOC01005182	2	231	244	7	AT
EOC01005182	2	503	516	7	AG
EOC01003517	2	1167	1230	32	AT
EOC01014738	3	624	643	7	AAG
EOC01014739	2	568	599	16	AC
EOC01014739	2	600	621	11	AG
EOC01015605	2	564	581	9	AT
EOC01015358	2	407	448	21	AT
EOC01012373	2	281	294	7	AG
EOC01014919	2	419	446	14	AG
EOC01015995	4	85	112	7	ACAT
EOC01015995	2	116	129	7	AC
EOC01008013	2	165	180	8	AG
EOC01008493	2	6	33	14	AG
EOC01008490	2	1	20	10	AT
EOC01008490	2	587	604	9	AT
EOC01008583	2	950	963	7	AT
EOC01008496	3	585	602	6	AGG
EOC01001871	2	259	276	9	AG
EOC01001870	3	1067	1084	6	AAG
EOC01000453	2	248	269	11	AG
EOC01000453	2	1049	1064	8	AG
EOC01000453	2	1215	1236	11	AG
EOC01000450	4	781	796	4	ACAT
EOC01000450	2	797	966	85	AT
EOC01001183	2	240	255	8	AG
EOC01004130	2	1150	1163	7	AG
EOC01001479	2	829	852	12	AT
EOC01001478	3	796	819	8	CCG
EOC01001477	3	1247	1288	14	AAG
EOC01003443	2	340	355	8	AT
EOC01003443	2	394	419	13	AT
EOC01012171	4	480	495	4	AAAT
EOC01015772	2	1	28	14	AT
EOC01015772	2	29	58	15	AG
EOC01015775	2	122	147	13	AT
EOC01015774	2	480	493	7	AG
EOC01012208	4	512	527	4	ATGC
EOC01004488	2	177	206	15	AG
EOC01016275	2	266	279	7	AG
EOC01004483	2	1011	1034	12	AT
EOC01004486	2	279	292	7	AG
EOC01004486	3	409	423	5	AAG
EOC01003830	2	10	47	19	AG
EOC01003832	4	1037	1052	4	ACAT
EOC01003836	2	767	806	20	AT
EOC01003839	4	545	564	5	AAAT
EOC01012191	2	736	749	7	AG
EOC01012192	2	479	498	10	AG
EOC01012192	2	731	750	10	AG
EOC01013359	2	414	427	7	AG
EOC01001989	2	1152	1181	15	AT
EOC01001690	2	148	167	10	AT
EOC01001690	2	218	231	7	AG
EOC01001695	4	769	784	4	AAAT
EOC01000052	3	198	212	5	ACC
EOC01001699	2	870	909	20	AT
EOC01001699	2	980	997	9	AG
EOC01000055	2	1833	1862	15	AT
EOC01001503	3	61	123	21	AAT
EOC01001503	3	136	153	6	AAT
EOC01013821	3	599	613	5	AGG
EOC01004001	4	110	125	4	AATT
EOC01001058	2	84	115	16	AG
EOC01017700	2	98	115	9	AG
EOC01017700	2	116	133	9	AT
EOC01004002	4	839	854	4	AAAT
EOC01016873	2	247	276	15	AG
EOC01016873	2	384	413	15	AG
EOC01016876	2	365	380	8	AG
EOC01000903	3	14	31	6	AAT
EOC01004264	3	665	694	10	CCG
EOC01004264	3	781	795	5	AAG
EOC01004262	2	1	30	15	AT
EOC01012994	2	1	54	27	AT
EOC01016472	3	402	434	11	CCG
EOC01007685	4	392	407	4	AAAT
EOC01007682	2	784	801	9	AG
EOC01003903	2	396	421	13	AG
EOC01003902	3	646	663	6	AGG
EOC01003902	3	967	993	9	AAG
EOC01009791	2	776	833	29	AT
EOC01003908	2	529	546	9	AG
EOC01000630	3	741	761	7	AAT
EOC01000630	3	771	788	6	ATC
EOC01007440	2	991	1012	11	AG
EOC01007114	3	693	710	6	AAG
EOC01007114	2	711	724	7	AG
EOC01007114	4	969	984	4	AAAT
EOC01000734	3	514	570	19	AAT
EOC01007112	2	772	793	11	AC
EOC01010939	4	723	742	5	AAAG
EOC01010939	2	746	763	9	AG
EOC01007447	2	79	92	7	AG
EOC01007447	2	193	234	21	AT
EOC01007447	2	589	610	11	AG
EOC01007447	2	701	716	8	AG
EOC01007447	2	799	818	10	AG
EOC01010935	2	316	331	8	AG
EOC01010935	2	332	347	8	AT
EOC01002544	2	1293	1316	12	AT
EOC01007118	2	1	44	22	AG
EOC01006795	2	535	562	14	AC
EOC01006795	4	563	585	6	ACAT
EOC01006794	2	884	903	10	AG
EOC01011515	3	40	57	6	AAG
EOC01006792	2	748	763	8	AG
EOC01007662	3	266	280	5	AAT
EOC01007663	2	122	141	10	AG
EOC01010026	2	463	482	10	AG
EOC01006799	2	333	352	10	AT
EOC01006799	4	570	585	4	AAAG
EOC01006798	4	129	144	4	AAAG
EOC01004866	4	245	264	5	AAAT
EOC01002982	3	513	533	7	AAG
EOC01017054	2	110	131	11	AG
EOC01000833	3	423	467	15	AAT
EOC01000833	3	468	488	7	AAT
EOC01006644	2	244	263	10	AG
EOC01006646	3	99	113	5	AAT
EOC01000229	2	1098	1111	7	AT
EOC01000122	2	333	364	16	AG
EOC01000121	2	1181	1200	10	AT
EOC01001606	4	1303	1322	5	AAAT
EOC01017906	2	127	162	18	AC
EOC01003166	2	1068	1083	8	AG
EOC01003691	2	154	187	17	AG
EOC01003690	2	844	857	7	AG
EOC01002184	2	1176	1195	10	AG
EOC01002184	2	1196	1219	12	AT
EOC01010448	3	264	281	6	AAG
EOC01003340	3	148	165	6	AAT
EOC01010115	4	697	732	9	AAAG
EOC01010444	2	662	675	7	AG
EOC01011144	2	240	255	8	AG
EOC01011514	2	436	495	30	AG
EOC01013649	2	18	37	10	AG
EOC01014024	3	441	455	5	AAT
EOC01011866	4	691	706	4	AAAG
EOC01003589	3	836	850	5	ATC
EOC01002628	3	691	714	8	AAG
EOC01007062	4	965	996	8	ACAT
EOC01007062	2	997	1028	16	AT
EOC01003349	3	101	115	5	AGG
EOC01002362	3	556	576	7	AGC
EOC01006335	2	234	263	15	AG
EOC01006335	2	650	669	10	AT
EOC01011640	4	227	242	4	AAAG
EOC01011642	3	428	442	5	AAG
EOC01011644	3	25	39	5	AAG
EOC01009044	2	744	759	8	AC
EOC01006332	2	321	336	8	AG
EOC01003562	3	410	424	5	AAT
EOC01003567	3	459	479	7	AAG
EOC01011884	2	65	90	13	AG
EOC01014035	2	1	16	8	AT
EOC01000835	2	589	620	16	AG
EOC01002968	4	347	362	4	AGAT
EOC01002748	3	679	702	8	AGG
EOC01002960	2	954	983	15	AT
EOC01002745	4	62	85	6	AAAT
EOC01002746	3	1123	1137	5	AGG
EOC01002746	2	1277	1296	10	AG
EOC01006425	3	317	337	7	AAT
EOC01002967	4	1145	1160	4	AAAG
EOC01009958	3	575	589	5	AAG
EOC01005214	3	707	724	6	AGG
EOC01011083	3	792	806	5	AAG
EOC01002563	2	368	387	10	AG
EOC01011088	2	15	52	19	AT
EOC01002042	3	1118	1132	5	CCG
EOC01008484	2	330	365	18	AG
EOC01011249	3	688	705	6	ACG
EOC01011249	3	739	753	5	AGG
EOC01005832	2	71	86	8	AG
EOC01004183	2	405	432	14	AT
EOC01011240	4	4	23	5	AAAT
EOC01008800	3	295	309	5	ATC
EOC01005505	2	42	59	9	AG
EOC01006217	4	961	976	4	ACAT
EOC01012579	2	717	736	10	AG
EOC01014365	2	551	566	8	AG
EOC01009809	3	607	621	5	AGC
EOC01009311	3	347	364	6	AAT
EOC01009316	2	212	225	7	AG
EOC01005322	2	385	400	8	AG
EOC01005321	3	812	826	5	ATC
EOC01002413	4	834	853	5	AAAT
EOC01005328	2	53	98	23	AT
EOC01015182	2	485	502	9	AG
EOC01006937	4	21	36	4	AAAT
EOC01015613	2	105	118	7	AG
EOC01014749	4	65	84	5	AAAT
EOC01014749	2	632	645	7	AG
EOC01006648	2	125	144	10	AT
EOC01014740	2	189	220	16	AG
EOC01012692	2	629	642	7	AC
EOC01015161	2	129	158	15	AG
EOC01015161	2	164	179	8	AC
EOC01015165	2	379	406	14	AG
EOC01015165	2	442	459	9	AT
EOC01005038	4	205	228	6	AAAC
EOC01005038	3	966	986	7	ATC
EOC01014961	2	382	401	10	AT
EOC01014961	2	412	431	10	AG
EOC01014961	2	599	614	8	AT
EOC01005031	3	829	843	5	AAG
EOC01001261	2	667	682	8	AG
EOC01014969	2	274	301	14	AG
EOC01009554	2	761	774	7	AG
EOC01012745	4	421	436	4	AAAT
EOC01009558	4	843	886	11	AAAT
EOC01015509	2	433	448	8	AG
EOC01001863	4	22	37	4	ACAT
EOC01001863	4	47	88	11	ACAT
EOC01001866	2	353	366	7	AT
EOC01016082	2	514	553	20	AG
EOC01001198	2	1296	1311	8	AT
EOC01013878	3	110	139	10	ACC
EOC01001190	2	219	234	8	AG
EOC01001193	2	70	85	8	AG
EOC01004641	4	627	646	5	AAAT
EOC01004122	2	930	953	12	AG
EOC01013909	3	57	71	5	AAG
EOC01013907	2	547	602	28	AT
EOC01001067	4	782	797	4	ATGC
EOC01013902	3	1	21	7	AGC
EOC01004129	4	10	41	8	AAAT
EOC01004129	2	42	57	8	AT
EOC01004129	2	63	76	7	AG
EOC01007204	2	738	751	7	AT
EOC01013342	3	195	209	5	AAC
EOC01016268	2	473	488	8	AG
EOC01013346	2	289	302	7	AG
EOC01013347	4	166	185	5	AAAC
EOC01013344	2	344	363	10	AG
EOC01001990	2	878	905	14	AG
EOC01001990	2	1146	1159	7	AG
EOC01001991	2	514	535	11	AT
EOC01001993	4	755	770	4	AAAT
EOC01000027	3	1667	1690	8	ACC
EOC01001689	4	346	361	4	AAAT
EOC01004010	2	247	270	12	AT
EOC01008207	2	595	614	10	AG
EOC01008205	2	6	23	9	AT
EOC01001042	2	1041	1064	12	AT
EOC01001042	2	1065	1086	11	AG
EOC01001042	2	1503	1522	10	AT
EOC01016648	3	153	167	5	AGC
EOC01011345	2	90	103	7	AG
EOC01001518	2	119	146	14	AG
EOC01001518	2	154	167	7	AC
EOC01016863	2	158	173	8	AG
EOC01016864	2	1	20	10	AT
EOC01017112	2	71	102	16	AG
EOC01000937	3	323	352	10	AAG
EOC01004271	2	494	537	22	AT
EOC01004276	2	3	34	16	AG
EOC01000933	2	1047	1064	9	AG
EOC01004275	4	1138	1162	6	AAAT
EOC01013124	2	127	140	7	AG
EOC01004782	2	1	28	14	AT
EOC01004780	4	219	234	4	ACAT
EOC01004789	3	924	938	5	CCG
EOC01001827	3	1000	1038	13	AAG
EOC01017599	2	153	166	7	AG
EOC01017599	2	168	181	7	AC
EOC01000333	3	966	980	5	AAT
EOC01010900	2	753	782	15	AG
EOC01010900	4	783	814	8	AGAT
EOC01000489	2	1	14	7	AC
EOC01004308	2	759	776	9	AT
EOC01000334	2	1322	1347	13	AG
EOC01004655	2	148	163	8	AG
EOC01004657	2	863	884	11	AG
EOC01000481	2	1215	1266	26	AT
EOC01007301	3	204	230	9	AAG
EOC01007300	2	698	713	8	AC
EOC01007300	2	714	739	13	AG
EOC01007655	2	111	128	9	AT
EOC01010055	2	232	253	11	AT
EOC01010055	2	372	393	11	AT
EOC01010055	2	653	684	16	AG
EOC01010699	2	411	428	9	AT
EOC01004876	3	458	472	5	CCG
EOC01004877	3	190	204	5	AGG
EOC01004870	3	301	318	6	AGG
EOC01004870	3	903	917	5	AAG
EOC01004871	2	377	394	9	AC
EOC01004871	2	395	410	8	AT
EOC01004878	2	1064	1081	9	AG
EOC01004879	2	1119	1134	8	AT
EOC01010697	3	121	147	9	AAT
EOC01012839	4	11	34	6	AAAT
EOC01006653	2	1	18	9	AT
EOC01012833	2	145	174	15	AT
EOC01012833	2	253	286	17	AT
EOC01012830	2	671	686	8	AT
EOC01012836	2	475	490	8	AT
EOC01012836	4	686	701	4	AAAT
EOC01006659	2	710	723	7	AG
EOC01000155	2	1845	1868	12	AG
EOC01000151	2	1822	1835	7	AG
EOC01003226	4	78	97	5	ACAT
EOC01003221	3	913	933	7	AAT
EOC01002170	4	1064	1079	4	AGGG
EOC01002170	2	1158	1197	20	AC
EOC01003173	3	832	852	7	AAT
EOC01014606	2	575	588	7	AG
EOC01011877	4	111	130	5	ACAT
EOC01011877	4	642	661	5	ACGC
EOC01011877	2	673	690	9	AG
EOC01006259	4	400	415	4	ACAT
EOC01006259	4	426	445	5	ACGT
EOC01006259	4	446	469	6	ACAT
EOC01006259	2	481	504	12	AT
EOC01006259	2	505	530	13	AG
EOC01003593	2	428	443	8	AC
EOC01007095	2	669	690	11	AG
EOC01010872	3	460	474	5	AGG
EOC01006255	3	1039	1053	5	AGC
EOC01002312	2	1301	1324	12	AC
EOC01003778	2	424	441	9	AT
EOC01009035	2	697	712	8	AG
EOC01003770	2	960	987	14	AG
EOC01003571	2	1075	1126	26	AT
EOC01003574	2	255	274	10	AC
EOC01014027	3	360	374	5	CCG
EOC01010275	3	525	557	11	AAG
EOC01010580	2	703	720	9	AC
EOC01010580	2	721	734	7	AT
EOC01002551	3	547	561	5	AAG
EOC01008459	3	737	757	7	AAG
EOC01014029	4	1	32	8	ACAT
EOC01014029	2	33	46	7	AC
EOC01014029	2	47	62	8	AT
EOC01002770	2	706	721	8	AG
EOC01002772	3	514	528	5	AAG
EOC01002959	3	219	233	5	AGG
EOC01002959	2	703	720	9	AG
EOC01002959	4	809	824	4	AAAG
EOC01006437	2	667	680	7	AT
EOC01002957	3	655	678	8	AAG
EOC01002951	2	989	1008	10	AG
EOC01006430	3	188	202	5	AAT
EOC01003685	2	1121	1134	7	AG
EOC01009965	2	392	405	7	AG
EOC01002552	2	404	429	13	AG
EOC01008905	2	43	98	28	AT
EOC01011090	4	259	278	5	AAAT
EOC01009142	3	469	486	6	AAT
EOC01009142	2	914	931	9	AG
EOC01002799	2	791	806	8	AC
EOC01002799	2	807	834	14	AG
EOC01009140	3	519	560	14	AAT
EOC01009147	3	699	722	8	AAT
EOC01002790	2	155	176	11	AC
EOC01011252	2	539	572	17	AT
EOC01005685	4	432	447	4	AAAG
EOC01011259	3	179	202	8	AGG
EOC01014114	4	334	349	4	ATGC
EOC01008812	2	274	295	11	AT
EOC01005049	2	1071	1118	25	AT
EOC01014682	2	620	633	7	CG
EOC01016908	2	375	390	8	AC
EOC01005330	3	418	438	7	CCG
EOC01009362	2	446	461	8	AC
EOC01009360	3	238	264	9	AAT
EOC01008787	4	621	656	9	ACAT
EOC01002427	3	178	195	6	AAG
EOC01008785	2	620	637	9	AT
EOC01005339	3	349	372	8	AAT
EOC01006926	2	108	121	7	AC
EOC01015377	3	120	134	5	AAT
EOC01004020	2	253	268	8	AT
EOC01014209	4	99	122	6	AAAG
EOC01015379	2	20	37	9	AG
EOC01014203	2	46	59	7	AG
EOC01012687	4	652	671	5	ACAT
EOC01012687	2	694	719	13	AC
EOC01015407	2	6	25	10	AG
EOC01015408	3	105	146	14	AAG
EOC01009569	2	744	761	9	AT
EOC01008560	3	565	579	5	AAT
EOC01001217	2	1320	1333	7	AT
EOC01001213	2	599	614	8	AT
EOC01001213	2	1430	1449	10	AG
EOC01001212	2	244	269	13	AG
EOC01012756	2	65	84	10	AG
EOC01009761	2	6	61	28	AT
EOC01009761	3	403	417	5	AGG
EOC01009761	3	810	830	7	CCG
EOC01015082	2	433	450	9	AG
EOC01016712	2	13	26	7	AG
EOC01016712	3	274	288	5	AGG
EOC01002556	2	137	164	14	AG
EOC01008962	2	1	56	28	AT
EOC01008960	2	26	61	18	AG
EOC01009704	2	1	14	7	AT
EOC01016077	3	1	18	6	AAT
EOC01000299	2	874	895	11	AG
EOC01016983	2	327	344	9	AT
EOC01001451	2	1257	1274	9	AT
EOC01008365	2	949	964	8	AT
EOC01013935	2	153	170	9	AG
EOC01001324	3	1091	1105	5	CCG
EOC01004931	4	238	257	5	AAAG
EOC01012358	2	44	57	7	AT
EOC01007598	2	500	539	20	AG
EOC01004462	4	432	455	6	AAAT
EOC01004240	2	145	160	8	AT
EOC01004240	4	161	192	8	ACAT
EOC01004469	4	986	1006	5	AATT
EOC01013332	2	610	641	16	AT
EOC01016219	3	175	189	5	AAG
EOC01000763	2	977	1010	17	AG
EOC01000296	4	39	54	4	ACAT
EOC01000296	2	59	100	21	AT
EOC01000296	3	1083	1100	6	AAT
EOC01000035	3	1388	1402	5	AGG
EOC01000035	2	1654	1669	8	AG
EOC01000035	2	1763	1786	12	AG
EOC01004065	2	486	515	15	AG
EOC01000031	2	118	133	8	AG
EOC01016671	4	143	158	4	AAAG
EOC01001524	2	327	352	13	AT
EOC01013807	2	436	461	13	AG
EOC01013114	2	546	559	7	AG
EOC01016852	2	400	420	11	AG
EOC01017101	4	98	113	4	AAAT
EOC01004205	3	359	382	8	AAG
EOC01004205	2	852	901	25	AG
EOC01013486	2	158	179	11	AG
EOC01016323	2	460	485	13	AG
EOC01017109	2	86	113	14	AT
EOC01016453	2	22	35	7	AG
EOC01010652	4	487	502	4	AAAG
EOC01016699	2	1	80	40	AT
EOC01013244	2	22	55	17	AG
EOC01016693	2	393	416	12	AG
EOC01016692	2	404	423	10	AG
EOC01005863	2	947	962	8	AG
EOC01016697	4	372	403	8	AAAT
EOC01003961	2	1174	1189	8	AG
EOC01007466	4	396	427	8	ACAT
EOC01001149	4	1421	1440	5	ACAT
EOC01004662	2	71	86	8	AC
EOC01004662	2	87	108	11	AG
EOC01010912	3	191	205	5	AAG
EOC01001143	2	847	860	7	AT
EOC01002587	2	697	718	11	AT
EOC01007640	2	1	44	22	AT
EOC01007313	4	78	97	5	AAAT
EOC01007314	2	306	345	20	AG
EOC01000818	3	122	139	6	AAT
EOC01007317	2	294	307	7	AG
EOC01000812	3	579	607	9	AAT
EOC01004516	2	1028	1048	11	AT
EOC01004847	2	96	111	8	AT
EOC01004514	2	571	626	28	AG
EOC01017034	2	325	362	19	AT
EOC01013060	2	1	22	11	AG
EOC01016526	3	144	158	5	AGG
EOC01010682	2	349	372	12	AG
EOC01012872	3	490	504	5	AAG
EOC01012828	3	542	562	7	AAT
EOC01002964	2	149	178	15	AG
EOC01002964	3	843	866	8	AAG
EOC01002964	3	961	975	5	ATC
EOC01012822	2	114	135	11	AG
EOC01003215	2	9	28	10	AG
EOC01017927	2	16	37	11	AG
EOC01003216	3	362	394	11	CCG
EOC01007265	2	960	973	7	AC
EOC01007267	4	57	76	5	AAAT
EOC01000924	4	109	128	5	AAAT
EOC01000924	2	236	257	11	AG
EOC01000925	2	11	26	8	AC
EOC01006137	2	576	589	7	AG
EOC01002167	2	1080	1117	19	AT
EOC01002168	2	1215	1228	7	AG
EOC01006687	2	472	487	8	AT
EOC01006686	3	101	118	6	CCG
EOC01009387	2	884	901	9	AG
EOC01010463	2	606	621	8	AC
EOC01010460	2	820	847	14	AT
EOC01010466	3	579	596	6	ACC
EOC01002895	4	355	370	4	AAAT
EOC01013664	2	2	55	27	AT
EOC01002892	2	524	539	8	AT
EOC01003886	4	239	275	9	AAAG
EOC01010868	2	419	454	18	AG
EOC01006228	2	266	283	9	AG
EOC01010867	4	688	703	4	AAAT
EOC01006224	2	925	952	14	AC
EOC01006224	2	953	976	12	AG
EOC01000974	4	1200	1215	4	AAAT
EOC01002300	2	1	22	11	AG
EOC01002303	3	387	404	6	AAG
EOC01008720	2	237	250	7	AT
EOC01006359	4	395	410	4	AAAT
EOC01002097	4	169	184	4	AAAG
EOC01013922	2	377	396	10	AG
EOC01002099	2	1327	1354	14	AT
EOC01010956	3	153	173	7	AGG
EOC01007885	2	206	227	11	AG
EOC01002940	4	1045	1060	4	AAAG
EOC01002946	2	422	457	18	AT
EOC01002761	2	807	832	13	AG
EOC01003141	2	203	222	10	AC
EOC01003141	2	223	258	18	AG
EOC01011796	3	102	125	8	AAG
EOC01011794	2	122	141	10	AG
EOC01011794	4	551	574	6	AAAG
EOC01003145	4	444	467	6	AAAG
EOC01003145	2	1162	1183	11	AC
EOC01003145	4	1204	1219	4	ACAT
EOC01003145	2	1220	1263	22	AT
EOC01003146	3	47	67	7	AAC
EOC01005236	2	788	807	10	AT
EOC01005231	4	1095	1110	4	AAAT
EOC01002548	4	1	28	7	ACAT
EOC01002548	2	30	43	7	AT
EOC01002548	2	463	478	8	AT
EOC01002548	2	479	502	12	AC
EOC01002548	2	515	528	7	AT
EOC01002548	2	531	552	11	AC
EOC01007980	4	429	444	4	AAAT
EOC01002230	2	148	161	7	AG
EOC01002231	2	1128	1159	16	AT
EOC01002232	3	974	988	5	AAT
EOC01005239	2	29	50	11	AT
EOC01005238	2	1003	1018	8	AT
EOC01009799	2	197	214	9	AG
EOC01002789	2	925	944	10	AC
EOC01009154	3	416	444	10	AGG
EOC01003295	2	92	137	23	AT
EOC01002786	2	656	669	7	AG
EOC01010319	2	1	34	17	AT
EOC01014166	2	621	650	15	AT
EOC01014162	2	421	456	18	AG
EOC01005520	3	355	378	8	AAG
EOC01005837	2	593	626	17	AG
EOC01005834	4	295	313	5	AAAT
EOC01009806	3	45	59	5	ATC
EOC01008175	2	909	924	8	AT
EOC01008176	3	723	737	5	AAG
EOC01005650	2	684	725	21	AT
EOC01009487	2	627	640	7	AG
EOC01009485	2	542	555	7	AG
EOC01009485	2	655	668	7	AG
EOC01008772	2	135	148	7	AG
EOC01008771	2	722	751	15	AG
EOC01002437	2	650	665	8	AG
EOC01002435	2	633	646	7	AG
EOC01014761	4	421	436	4	ACGC
EOC01005784	3	671	691	7	CCG
EOC01005781	3	1069	1086	6	ACC
EOC01015411	2	113	130	9	AG
EOC01015411	4	134	149	4	AGGG
EOC01015140	2	231	248	9	AG
EOC01014942	2	590	621	16	AG
EOC01014944	2	182	213	16	AG
EOC01014944	2	367	384	9	AG
EOC01014415	2	603	630	14	AC
EOC01015960	3	289	306	6	CCG
EOC01008512	2	884	899	8	AG
EOC01001205	2	1	18	9	AT
EOC01014787	3	634	651	6	AAT
EOC01001202	3	154	184	10	AGG
EOC01008687	2	769	788	10	AG
EOC01010377	4	195	210	4	AAAT
EOC01015097	2	3	16	7	AG
EOC01018046	4	39	54	4	AAAT
EOC01015564	2	15	32	9	AT
EOC01015565	2	142	159	9	AT
EOC01015560	2	322	337	8	AG
EOC01002996	2	318	333	8	AT
EOC01012908	2	617	637	11	AT
EOC01008421	2	661	676	8	AG
EOC01001446	3	1226	1240	5	ACC
EOC01013927	3	366	380	5	AGG
EOC01001332	2	102	119	9	AT
EOC01001334	2	967	988	11	AG
EOC01001443	2	1398	1413	8	AC
EOC01001440	2	712	725	7	AT
EOC01015893	2	232	245	7	AC
EOC01015893	4	260	275	4	ACAT
EOC01015893	4	347	362	4	ACAT
EOC01015893	2	408	523	58	AT
EOC01015893	2	524	543	10	AC
EOC01015893	2	552	567	8	AT
EOC01001338	2	275	290	8	AG
EOC01008190	4	544	559	4	AAAG
EOC01008197	2	192	229	19	AG
EOC01016196	2	150	163	7	AC
EOC01016196	2	164	199	18	AG
EOC01015780	2	269	288	10	AT
EOC01015782	2	517	530	7	AG
EOC01015786	4	22	45	6	ACAT
EOC01015786	2	46	59	7	AT
EOC01015786	2	64	113	25	AC
EOC01015786	4	114	151	10	ACAT
EOC01015786	2	173	190	9	AC
[truncated: 490 more rows]

## Sheet: EO_singleton_SSR
Sequence Name_EO	Length of unit	Microsatellite start	Microsatellite stop	Simple Sequence Repeat length	Unit sequence
302_14_13287839_5489_41161_081	2	476	493	9	AG
282_17_12997837_16654_38421_036	2	1	16	8	AG
282_17_12997837_16654_38421_036	2	412	431	10	AG
282_67_13016766_5489_38869_031	2	215	230	8	AT
282_201_14017033_16654_43554_052	2	218	248	16	AC
282_87_13024460_16654_39147_080	2	1	18	9	AT
282_246_14345122_16654_44664_082	2	77	98	11	AG
282_246_14345122_16654_44664_082	2	99	120	11	AC
282_246_14345122_16654_44664_082	2	126	141	8	AG
282_213_14021638_5489_43039_072	2	44	61	9	AT
282_213_14021638_5489_43039_072	2	68	87	10	AT
282_27_13001686_16654_38502_083	3	509	523	5	AGC
282_162_14001654_5489_44314_023	3	503	517	5	ACC
282_20_12998724_16654_38447_048	2	342	357	8	AG
282_177_14007405_16654_43946_074	2	659	674	8	AG
282_69_13017605_5489_38877_012	2	2	119	59	AT
302_10_13286227_16654_40765_067	2	142	165	12	AG
302_10_13286227_16654_40765_067	2	513	528	8	AC
302_10_13286227_16654_40765_067	2	529	573	23	AT
282_56_13012654_16654_38756_091	2	381	398	9	AG
282_33_13003943_16654_38559_085	2	69	94	13	AC
282_92_13039943_5489_39401_089	2	47	66	10	AT
282_247_14345422_5489_44658_036	2	184	221	19	AT
282_160_14000722_16654_44159_039	3	225	242	6	ACC
302_10_13286038_16654_40764_091	2	398	413	8	AG
282_252_14347225_16654_44714_057	3	452	469	6	AAG
282_126_13986099_5489_42102_011	2	1	16	8	AT
282_152_13997314_16654_44094_041	2	227	240	7	AG
282_60_13014100_16654_38805_014	2	194	207	7	AT
282_254_14348041_16654_44760_055	2	442	457	8	AG
282_254_14348041_16654_44760_055	2	459	472	7	AT
282_95_13041211_5489_39589_069	2	460	477	9	AG
282_259_14349783_16654_44788_014	2	270	283	7	AG
282_147_13994872_16654_44065_060	2	569	594	13	AG
282_147_13994872_16654_44065_060	2	596	615	10	AC
282_81_13022441_16654_39008_052	2	625	652	14	AG
282_35_13004663_16654_38569_087	2	251	284	17	AG
282_70_13018084_5489_38884_008	3	1	15	5	AAT
282_66_13016702_5489_38863_049	2	592	609	9	AG
282_250_14346495_16654_44696_008	4	147	166	5	AAAG
282_261_14378157_16654_44808_043	2	278	293	8	AG
282_98_13042102_5489_41452_095	2	611	652	21	AT
282_99_13042496_16654_41462_032	4	247	262	4	AGGG
282_17_12997921_5489_38415_082	3	511	525	5	AAC
282_232_14333994_5489_44515_032	2	339	378	20	AG
282_54_13011978_16654_38748_071	4	405	420	4	AAAG
282_22_12999776_16654_38455_020	3	403	420	6	CCG
282_16_12997245_16654_38406_078	3	139	168	10	AGG
282_65_13016348_5489_38843_066	4	344	359	4	AAAG
282_24_13000314_5489_38481_077	2	211	232	11	AT
282_89_13025498_5489_39236_003	2	420	443	12	AG
282_166_14003338_5489_44342_033	2	15	30	8	AG
282_166_14003015_16654_44347_095	2	334	353	10	AT
282_31_13003267_16654_38536_065	2	73	90	9	AG
282_239_14342413_5489_44583_001	2	577	598	11	AG
282_24_13000321_5489_38484_094	4	698	713	4	AAAG
282_250_14346385_16654_44694_059	3	64	81	6	AAG
282_179_14008026_5489_44300_079	4	216	235	5	ACAT
282_38_13005916_16654_38602_004	2	344	369	13	AG
282_249_14346098_5489_44679_056	3	26	91	22	AAT
282_52_13011224_5489_38720_022	3	126	158	11	AAT
282_32_13003617_5489_38544_020	3	261	293	11	AAG
282_69_13017739_16654_38883_071	2	519	532	7	AC
282_23_12999909_5489_38472_078	3	407	427	7	CCG
282_18_12998069_5489_38418_010	2	1	26	13	AT
282_18_12998069_5489_38418_010	2	27	56	15	AG
282_87_13024597_16654_39148_042	2	345	364	10	AT
282_184_14010061_5489_43847_042	2	1	190	95	AT
282_184_14010061_5489_43847_042	2	205	224	10	AC
282_187_14011200_16654_43885_092	2	570	595	13	AT
282_144_13993906_16654_44422_035	3	625	639	5	CCG
282_28_13001895_16654_38516_059	2	367	380	7	AT
510_1_13913047_16654_41427_017	4	661	676	4	ACAT
282_125_13985826_5489_42087_071	2	59	80	11	AT
282_98_13042301_16654_41451_008	2	215	236	11	AT
282_142_13992941_5489_44018_012	2	495	512	9	AG
282_185_14010570_16654_43836_069	2	376	413	19	AG
282_72_13018892_5489_38914_072	2	38	51	7	AG
282_72_13018892_5489_38914_072	3	515	529	5	CCG
282_43_13007553_16654_39317_032	2	436	455	10	AG
282_43_13007553_16654_39317_032	2	456	483	14	AC
282_206_14018914_5489_43158_009	2	504	521	9	AC
282_78_13021143_5489_38977_057	3	117	272	52	AAT
282_205_14018452_16654_43154_078	2	83	103	11	AG
282_157_13999323_16654_44179_005	2	181	206	13	AT
282_187_14011145_5489_43874_062	3	616	642	9	AAT
282_210_14020410_5489_43120_058	2	1	14	7	AT
282_147_13994873_16654_44066_060	2	569	594	13	AG
282_147_13994873_16654_44066_060	2	596	615	10	AC
282_20_12999064_5489_38459_050	2	133	146	7	AT
282_92_13039903_5489_39403_027	2	62	79	9	AT
282_49_13009956_5489_38696_044	2	1	24	12	AT
282_209_14020145_16654_43123_053	2	1	14	7	AT
282_78_13021084_5489_38976_012	2	172	185	7	AT
282_19_12998576_16654_38429_022	4	568	583	4	AAAG
282_247_14345437_16654_44669_003	2	186	213	14	AG
282_56_13012647_16654_38755_059	3	48	62	5	AGC
282_39_13006120_16654_38625_060	2	351	366	8	AG
282_194_14014330_5489_43544_003	2	73	104	16	AG
282_179_14008255_5489_44189_021	4	212	227	4	AGAT
282_179_14008255_5489_44189_021	2	253	290	19	AG
282_207_14019194_5489_43198_094	3	187	216	10	AAG
282_259_14350110_5489_44777_066	2	126	147	11	AC
282_79_13021545_5489_39062_024	2	249	262	7	AG
282_79_13021545_5489_39062_024	2	363	380	9	AG
282_75_13019879_16654_38954_093	2	68	87	10	AG
282_75_13019879_16654_38954_093	2	468	495	14	AG
282_23_13000173_5489_38476_068	3	159	176	6	AAT
282_23_13000173_5489_38476_068	3	295	309	5	AAT
282_15_12997133_16654_38375_002	2	200	219	10	AG
282_39_13006321_16654_38627_084	2	166	185	10	AC
282_26_13001320_16654_38498_052	2	5	76	36	AT
282_68_13017246_5489_38873_027	2	502	545	22	AT
282_163_14002092_16654_44322_038	2	517	554	19	AG
282_87_13024791_5489_39144_049	4	635	654	5	ACAT
282_95_13041264_5489_39593_084	3	385	399	5	CCG
282_125_13985673_16654_42094_030	3	45	62	6	CCG
302_10_13285958_5489_40763_063	2	387	418	16	AG
282_196_14014843_16654_43363_047	3	131	145	5	AGG
282_72_13018997_5489_38913_002	2	247	262	8	AT
282_72_13018997_5489_38913_002	3	476	493	6	AAT
282_91_13039446_5489_39230_029	2	184	203	10	AC
282_236_14335819_5489_44601_020	2	620	637	9	AT
282_72_13018733_16654_38907_014	2	230	247	9	AC
282_240_14342552_16654_44616_091	3	154	168	5	ATC
282_240_14342552_16654_44616_091	2	368	405	19	AG
282_82_13022701_5489_39067_040	3	468	482	5	AAG
282_163_14002010_16654_44324_009	2	88	126	19	AG
282_163_14002010_16654_44324_009	2	533	588	28	AT
282_205_14018557_5489_43149_008	4	136	163	7	AAAT
282_148_13995749_16654_44374_010	4	501	516	4	AAAT
282_214_14022094_16654_43046_068	3	360	380	7	CCG
282_187_14011327_16654_43886_021	2	458	483	13	AG
282_75_13019948_5489_38947_076	2	48	89	21	AT
282_107_13928786_5489_41833_033	2	1	28	14	AT
510_6_13914796_5489_41493_008	3	13	45	11	AAT
282_205_14018527_5489_43149_089	2	435	456	11	AG
282_180_14008519_16654_44199_025	4	8	23	4	AAAT
282_255_14348462_16654_44724_006	3	585	605	7	AGC
282_189_14012127_16654_43516_051	3	16	63	16	AAT
282_162_14001732_16654_44312_038	2	77	100	12	AT
282_263_14378923_16654_44812_028	2	231	252	11	AT
302_13_13287330_5489_40790_069	2	145	168	12	AG
282_62_13015177_5489_38822_082	4	554	569	4	AAAT
282_66_13016362_5489_38863_047	2	21	38	9	AC
282_66_13016362_5489_38863_047	2	68	87	10	AC
282_66_13016362_5489_38863_047	2	110	125	8	AC
282_66_13016362_5489_38863_047	2	176	191	8	AC
282_128_13986947_16654_42123_041	4	509	524	4	AAAT
302_13_13287260_16654_40796_074	4	124	143	5	AAAT
282_264_14379461_16654_44816_069	2	339	364	13	AT
282_189_14011923_5489_43512_011	2	294	317	12	AT
282_189_14011923_5489_43512_011	2	318	357	20	AG
282_244_14344314_16654_44646_018	2	618	645	14	AG
282_165_14002755_5489_44335_009	2	1	46	23	AT
282_31_13003146_5489_38527_071	3	329	349	7	AGG
282_148_13995975_16654_44372_049	2	214	231	9	AG
282_148_13995975_16654_44372_049	4	241	256	4	AGAT
282_23_13000154_5489_38473_003	3	188	202	5	AAT
282_55_13012464_16654_38750_084	3	111	125	5	AAG
282_191_14013123_16654_43510_071	2	233	248	8	AC
282_191_14013123_16654_43510_071	2	267	282	8	AG
282_191_14013123_16654_43510_071	4	283	306	6	AGGG
282_53_13011720_5489_38724_082	2	340	355	8	AG
282_13_12996205_16654_38356_040	2	39	60	11	AT
282_108_13928879_16654_41842_029	2	226	253	14	AG
282_62_13015163_16654_38813_033	3	49	69	7	ACT
282_233_14334574_5489_44526_040	2	201	216	8	AT
282_127_13986574_16654_42118_089	2	472	489	9	AG
282_209_14020038_16654_43125_010	2	19	40	11	AT
282_255_14348525_16654_44726_067	4	178	193	4	AAAT
282_232_14334207_16654_44522_008	2	254	267	7	AT
282_144_13993781_5489_44417_008	2	16	49	17	AG
282_162_14001711_16654_44311_053	2	125	144	10	AT
282_241_14342997_16654_44620_041	2	443	468	13	AT
282_152_13997510_16654_44094_049	2	1	24	12	AC
282_75_13019908_16654_38953_012	2	130	183	27	AT
282_195_14014608_5489_43557_058	2	54	74	11	AG
282_283_14394696_16654_44761_009	2	131	148	9	AG
282_283_14394696_16654_44761_009	2	498	515	9	AG
282_283_14394696_16654_44761_009	3	551	565	5	CCG
282_165_14002659_16654_44339_013	4	352	371	5	AAAG
282_185_14010532_16654_43834_006	4	527	542	4	AAAT
282_185_14010532_16654_43834_006	2	544	565	11	AT
282_201_14016910_5489_43404_057	2	151	164	7	AC
282_198_14015734_16654_43382_057	2	108	179	36	AT
282_65_13016344_5489_38843_050	3	606	626	7	AAG
282_255_14348516_16654_44724_035	2	574	629	28	AT
282_94_13040870_5489_39485_051	2	155	180	13	AG
302_14_13287735_16654_41165_053	3	305	319	5	CCG
282_179_14008299_16654_44197_003	2	204	223	10	AT
282_234_14334798_5489_44536_080	3	87	161	25	AAT
282_43_13007587_5489_38639_077	2	1	54	27	AT
282_103_13927199_5489_41810_019	2	178	196	10	AG
282_22_12999458_16654_38453_015	4	40	55	4	AAAT
282_98_13042162_5489_41454_045	2	477	512	18	AT
282_24_13000290_16654_38478_077	4	100	120	5	AATT
282_257_14349163_16654_44738_024	3	467	487	7	ACG
282_189_14011967_16654_43518_091	2	160	173	7	AT
282_31_13003071_16654_38536_057	2	190	205	8	AG
282_175_14006531_5489_44004_045	2	271	288	9	AG
282_224_14331027_5489_44435_060	2	88	101	7	AT
282_250_14346317_5489_44685_079	2	154	175	11	AT
282_67_13017104_16654_38857_018	2	48	61	7	AG
282_16_12997196_5489_38404_080	2	33	52	10	AT
282_128_13986919_16654_42121_025	3	400	423	8	AGG
282_128_13986919_16654_42121_025	3	480	497	6	AAG
510_1_13912963_16654_41427_069	2	117	150	17	AT
282_165_14002913_16654_44339_052	2	517	530	7	AG
282_25_13000780_5489_38489_010	2	337	366	15	AT
282_68_13017436_5489_38873_004	3	73	93	7	AAG
282_173_14006052_5489_44023_034	2	322	339	9	AT
282_14_12996546_16654_38362_073	3	110	127	6	AAG
282_145_13994207_16654_44049_087	2	655	678	12	AG
282_241_14342907_5489_44614_062	2	425	450	13	AT
282_192_14013506_16654_43533_071	4	56	79	6	ACAT
282_192_14013506_16654_43533_071	4	81	96	4	ACAT
282_17_12997617_16654_38423_030	2	563	582	10	AG
282_250_14346604_16654_44695_067	2	542	561	10	AG
282_19_12998435_5489_38433_043	4	232	251	5	AATC
282_263_14378839_16654_44812_080	2	193	242	25	AT
282_263_14378839_16654_44812_080	3	337	351	5	AAT
282_178_14007753_16654_43952_026	2	420	433	7	AT
282_91_13039499_16654_39217_043	2	250	265	8	AG
282_23_13000029_16654_38475_074	3	290	310	7	CCG
282_70_13018067_5489_38887_041	2	195	216	11	AT
282_78_13021108_16654_38982_010	2	518	531	7	AG
282_184_14010047_5489_43849_091	2	572	591	10	AT
282_45_13008495_5489_38669_055	2	231	256	13	AG
282_31_13002987_5489_38526_013	2	199	212	7	AG
282_64_13015913_5489_38840_052	2	175	192	9	AG
282_27_13001415_16654_38507_063	2	21	50	15	AG
282_173_14005916_16654_44033_072	2	1	48	24	AT
282_185_14010672_16654_43836_082	2	601	622	11	AT
282_61_13014799_16654_38812_017	4	139	154	4	AAAC
282_69_13017817_5489_38877_084	2	111	124	7	AG
282_43_13007564_16654_39315_080	2	39	78	20	AT
282_259_14349837_5489_44776_043	2	409	428	10	AT
282_259_14349837_5489_44776_043	2	496	581	43	AT
282_203_14017705_16654_43243_060	3	184	198	5	AAT
282_175_14006484_16654_44011_048	3	705	719	5	AAT
282_30_13002790_16654_38541_085	4	161	180	5	AAAT
282_56_13012716_16654_38753_040	2	4	19	8	AG
282_23_13000099_5489_38472_069	2	464	483	10	AC
282_23_13000099_5489_38472_069	2	488	503	8	AG
282_79_13021586_16654_38986_005	2	61	78	9	AG
282_249_14346210_5489_44681_020	3	147	161	5	AAT
282_188_14011475_16654_43890_047	2	1	22	11	AT
282_188_14011475_16654_43890_047	2	37	66	15	AT
282_95_13041232_5489_39595_052	2	678	707	15	AT
302_9_13285851_16654_40759_003	4	150	173	6	AAAG
302_9_13285851_16654_40759_003	4	312	327	4	AAAG
282_23_13000034_16654_38470_007	3	158	172	5	CCG
282_34_13004207_5489_38565_091	2	286	303	9	AG
282_57_13013186_5489_38757_003	3	155	175	7	AAT
282_57_13013186_5489_38757_003	2	265	280	8	AT
282_143_13993557_16654_44030_066	2	7	20	7	AT
282_87_13024518_5489_39141_027	2	2	15	7	AT
282_87_13024518_5489_39141_027	2	16	33	9	AC
282_36_13005062_5489_38579_055	2	107	146	20	AG
282_201_14016907_16654_43552_041	2	661	684	12	AG
282_155_13998376_5489_44134_062	4	300	323	6	ACAT
282_155_13998376_5489_44134_062	2	353	376	12	AT
282_73_13019105_5489_38909_062	3	488	505	6	AAT
302_8_13285310_5489_40740_057	2	408	437	15	AG
302_8_13285310_5489_40740_057	2	458	483	13	AG
282_110_13929942_5489_41857_049	4	102	121	5	ACAT
282_50_13010406_5489_38698_023	2	56	87	16	AT
282_191_14012974_16654_43509_061	2	99	144	23	AT
282_241_14343064_16654_44617_021	2	112	143	16	AG
282_241_14343064_16654_44617_021	4	439	454	4	AAAG
282_245_14344412_16654_44650_045	3	294	311	6	AAT
282_29_13002285_16654_38524_076	3	373	387	5	CCG
282_73_13019343_16654_38901_051	2	190	203	7	AG
282_190_14012837_5489_43501_068	2	166	179	7	AC
282_164_14002431_5489_44331_055	2	23	60	19	AT
282_164_14002431_5489_44331_055	2	61	90	15	AG
282_214_14022043_16654_43048_054	3	204	218	5	AAT
282_245_14344403_5489_44641_096	3	460	474	5	AAT
282_192_14013414_16654_43533_091	3	84	98	5	AAT
282_25_13000653_16654_38491_080	2	40	63	12	AG
282_43_13007759_16654_39317_087	2	382	399	9	AG
510_5_13914554_5489_41489_001	2	425	440	8	AT
282_106_13928181_5489_41828_012	2	1	20	10	AG
282_22_12999700_16654_38453_006	4	285	308	6	AAAG
282_242_14343431_16654_44645_040	2	130	147	9	AG
282_228_14332555_16654_44443_028	2	435	448	7	AT
282_142_13993018_5489_44015_039	2	292	317	13	AG
282_190_14012535_5489_43501_031	3	523	537	5	ATC
282_72_13018868_16654_38904_072	2	127	142	8	AG
282_39_13006036_5489_38612_014	3	133	150	6	AAT
282_97_13041712_5489_41440_064	3	165	179	5	AAG
282_179_14008256_5489_44300_022	2	1	14	7	AT
282_172_14005492_16654_43975_008	4	315	334	5	AAAG
282_177_14007275_16654_43944_045	2	1	36	18	AT
282_177_14007275_16654_43944_045	2	417	500	42	AT
282_183_14009828_16654_43854_068	2	241	260	10	AG
282_64_13015643_16654_38830_045	2	590	631	21	AG
282_92_13039882_5489_39400_043	2	388	423	18	AG
282_92_13039882_5489_39400_043	2	451	464	7	AT
282_170_14004847_5489_43966_019	2	370	387	9	AC
282_19_12998448_16654_38429_092	2	342	363	11	AT
282_245_14344713_16654_44651_081	2	134	169	18	AG
282_196_14014847_16654_43363_063	3	37	54	6	ACC
282_56_13012631_16654_38754_091	2	75	90	8	AT
282_56_13012631_16654_38754_091	2	411	430	10	AT
282_161_14001159_16654_44309_061	2	274	293	10	AT
282_20_12998877_5489_38460_074	2	14	27	7	AT
282_20_12998877_5489_38460_074	4	147	162	4	ACAT
282_20_12998877_5489_38460_074	2	163	178	8	AT
282_20_12998877_5489_38460_074	2	179	192	7	CG
282_24_13000400_16654_38482_026	2	95	116	11	AC
282_240_14342484_16654_44616_013	2	82	95	7	AT
282_20_12998829_5489_38460_076	4	21	36	4	AAAG
282_80_13022073_16654_39002_018	2	75	92	9	AT
282_249_14346089_5489_44680_023	2	13	70	29	AT
282_65_13016198_16654_38846_055	2	97	110	7	AG
282_245_14344393_16654_44653_063	2	181	248	34	AT
282_103_13926906_16654_41815_015	3	154	168	5	AAG
282_76_13020276_16654_38968_046	4	72	91	5	AAAT
282_87_13024509_5489_39144_078	4	52	67	4	AAAT
282_87_13024509_5489_39144_078	2	409	424	8	AG
282_91_13039588_5489_39230_008	2	280	293	7	AG
282_227_14332223_16654_44500_042	4	540	555	4	AAAG
282_17_12997723_5489_38415_073	2	475	510	18	AT
282_79_13021547_5489_39062_039	2	162	181	10	AG
282_79_13021377_5489_38981_032	3	96	110	5	ACC
282_49_13010195_5489_38697_033	2	529	546	9	AG
282_49_13010195_5489_38697_033	2	547	562	8	AT
282_124_13985337_16654_42098_028	2	514	565	26	AT
282_206_14019028_16654_43162_070	2	130	157	14	AC
282_206_14019028_16654_43162_070	2	163	312	75	AT
282_174_14006385_16654_44008_020	2	156	175	10	AT
282_174_14006385_16654_44008_020	2	291	306	8	AG
282_27_13001575_5489_38504_023	2	257	272	8	AT
282_71_13018538_5489_38894_005	2	268	297	15	AT
282_183_14009714_16654_43854_007	2	208	225	9	AG
282_183_14009714_16654_43854_007	2	226	253	14	AC
282_145_13994039_16654_44047_093	2	467	482	8	AT
282_236_14335695_16654_44598_010	2	123	138	8	AT
282_30_13002779_16654_38540_037	2	41	54	7	AC
282_157_13999218_5489_44168_073	2	480	495	8	AC
282_157_13999218_5489_44168_073	2	509	538	15	AG
282_245_14344435_16654_44653_030	3	586	600	5	AAG
282_178_14007612_16654_43951_048	4	239	263	6	AAAT
282_50_13010532_5489_38700_036	3	144	161	6	AGG
282_174_14006238_16654_44007_025	2	175	192	9	AT
282_262_14378771_5489_44774_084	2	623	638	8	AG
282_90_13025859_5489_39233_003	2	355	376	11	AG
282_158_13999764_16654_44182_048	2	57	84	14	AG
282_72_13018831_16654_38907_025	4	256	275	5	AGAT
282_184_14010246_5489_43846_017	3	299	313	5	AAG
282_18_12998034_5489_38416_075	3	475	489	5	AAG
302_10_13286181_5489_40762_070	2	147	172	13	AG
282_53_13011550_5489_38722_089	3	210	239	10	AAG
282_18_12998252_5489_38417_068	2	136	167	16	AG
282_64_13015662_16654_38831_029	3	541	570	10	AAG
282_83_13022902_5489_39010_095	3	123	143	7	AAG
282_238_14336318_5489_44622_016	3	26	43	6	AAG
282_238_14336318_5489_44622_016	3	291	311	7	AAG
282_238_14336318_5489_44622_016	3	410	427	6	AGG
282_64_13015942_5489_38837_081	2	484	519	18	AT
282_64_13015942_5489_38837_081	4	531	554	6	ACAT
282_164_14002561_16654_44329_084	2	17	34	9	AT
282_81_13022205_16654_39008_078	2	467	484	9	AT
282_44_13008273_16654_39321_018	2	614	635	11	AT
282_44_13008273_16654_39321_018	2	636	655	10	AG
282_26_13001348_16654_38494_066	3	62	76	5	AAT
282_227_14332069_5489_44496_015	3	144	158	5	AGG
282_227_14332069_5489_44496_015	3	170	196	9	AGG
282_247_14345374_16654_44666_038	2	171	192	11	AG
282_246_14345045_5489_44655_067	2	262	279	9	AT
282_154_13998249_5489_44299_018	2	318	339	11	AT
282_81_13022275_5489_38998_073	2	88	101	7	AT
282_174_14006093_16654_44008_016	3	514	534	7	ATC
282_39_13006359_5489_38615_049	3	278	292	5	AGG
282_39_13006359_5489_38615_049	2	293	308	8	AG
282_262_14378510_16654_44785_014	2	165	182	9	AT
282_246_14344926_16654_44664_074	2	168	181	7	AG
282_246_14344926_16654_44664_074	2	205	218	7	AG
282_236_14335704_16654_44608_057	2	488	507	10	AT
282_256_14348641_16654_44730_061	2	188	205	9	AG
282_59_13013795_5489_38795_043	3	495	512	6	AAG
282_37_13005364_16654_38693_010	2	1	22	11	AT
282_178_14007895_5489_43948_019	2	449	480	16	AT
282_205_14018628_16654_43154_006	2	98	111	7	AG
282_229_14333022_16654_44431_074	2	385	398	7	AT
282_196_14014920_5489_43356_060	2	246	263	9	AG
282_225_14331386_5489_44473_062	2	15	34	10	AG
282_28_13002140_16654_38515_066	2	2	21	10	AC
282_28_13002140_16654_38515_066	2	22	39	9	AG
282_87_13024582_5489_39141_089	2	31	78	24	AT
282_213_14021773_5489_43040_033	2	389	404	8	AG
282_78_13020964_5489_39306_016	2	537	566	15	AC
282_165_14002798_16654_44340_089	3	649	663	5	AAG
282_49_13009961_16654_39326_060	2	388	411	12	AG
282_224_14331168_5489_44434_053	2	397	422	13	AT
282_128_13986832_16654_42120_062	2	63	81	10	AG
282_128_13986832_16654_42120_062	2	207	230	12	AG
282_192_14013394_16654_43533_011	3	106	132	9	AAG
282_78_13021319_16654_38983_081	3	41	64	8	AAG
282_100_13042913_16654_41507_062	4	65	80	4	AAAT
282_19_12998677_5489_38433_034	2	441	454	7	AC
282_142_13993187_16654_44028_033	3	46	69	8	AAG
282_142_13993187_16654_44028_033	3	156	179	8	AAG
282_190_14012698_5489_43494_007	2	440	463	12	AC
282_209_14019971_5489_43126_028	2	465	478	7	AG
282_247_14345179_5489_44659_030	2	250	277	14	AG
282_159_14000465_16654_44396_050	2	504	523	10	AG
282_125_13985970_5489_42087_065	4	367	382	4	AAAT
282_179_14008031_5489_44189_095	2	82	97	8	AG
282_264_14379464_16654_44815_085	2	1	24	12	AT
282_264_14379464_16654_44815_085	4	25	116	23	ACAT
282_264_14379464_16654_44815_085	4	125	140	4	AGAT
282_34_13004102_5489_38690_063	3	133	159	9	AAT
282_73_13019050_5489_38908_047	2	6	35	15	AC
282_18_12998124_16654_38424_040	4	129	144	4	AACC
282_72_13018942_5489_38914_085	2	439	462	12	AT
282_151_13997004_16654_44395_038	2	377	396	10	AG
282_126_13986256_5489_42103_054	2	357	378	11	AG
282_83_13023084_16654_39018_040	2	51	86	18	AT
282_35_13004774_5489_38583_051	2	56	91	18	AC
282_240_14342776_5489_44610_017	4	355	374	5	ACAT
510_4_13913991_5489_41486_057	4	113	136	6	AAAT
282_264_14379460_16654_44815_069	2	239	252	7	AG
282_33_13003776_16654_38558_094	4	167	186	5	AAAG
282_21_12999350_5489_38463_053	2	47	72	13	AG
282_85_13023884_5489_39127_072	3	250	267	6	AAT
282_71_13018572_16654_38896_036	4	274	297	6	AAAT
282_59_13013730_5489_38792_077	2	231	248	9	AT
282_89_13025496_16654_39226_084	3	303	326	8	CCG
282_201_14016766_5489_43404_063	3	37	51	5	AAC
282_237_14335933_16654_44590_015	2	578	599	11	AG
282_21_12999122_5489_38461_013	3	313	327	5	AAG
282_144_13993771_5489_44419_073	2	1	34	17	AT
282_238_14336457_16654_44628_089	2	507	520	7	AT
282_36_13005123_16654_38590_003	2	18	33	8	AT
282_174_14006083_5489_43998_079	2	425	460	18	AG
282_75_13020107_16654_38954_035	2	20	39	10	AC
282_45_13008518_16654_38684_055	2	1	20	10	AT
282_45_13008518_16654_38684_055	2	159	184	13	AT
282_184_14010148_5489_43846_006	4	173	188	4	AAAT
282_191_14013194_16654_43507_067	2	308	337	15	AG
282_247_14345237_5489_44659_075	2	111	126	8	AG
282_244_14344286_16654_44648_004	3	369	383	5	ACT
282_54_13011798_16654_38745_029	2	150	187	19	AG
282_54_13011798_16654_38745_029	2	189	208	10	AG
282_51_13010895_5489_38703_051	2	518	543	13	AT
282_16_12997468_16654_38405_004	2	219	240	11	AG
282_69_13017876_5489_38878_034	2	659	672	7	AG
282_228_14332634_16654_44445_058	2	1	14	7	AT
282_173_14005752_5489_44021_094	3	361	381	7	AAT
282_46_13008880_16654_39322_056	2	148	165	9	AC
282_46_13008880_16654_39322_056	2	168	181	7	AT
282_144_13993785_5489_44417_024	2	39	52	7	AG
282_144_13993785_5489_44417_024	3	488	508	7	AGG
282_77_13020763_16654_39339_073	3	184	198	5	AAG
282_229_14332908_5489_44427_013	2	119	150	17	AT
282_103_13927001_16654_41812_094	2	521	550	15	AG
282_233_14334455_16654_44534_046	3	137	154	6	AAT
302_14_13287786_16654_41164_067	2	502	515	7	AG
282_172_14005501_16654_43976_040	2	160	173	7	AC
282_172_14005316_5489_43971_080	2	424	437	7	AC
282_236_14335526_5489_44603_016	4	252	272	5	AAAG
282_244_14344272_5489_44634_051	2	193	206	7	AT
282_13_12996037_5489_38359_048	2	21	42	11	AT
282_13_12996037_5489_38359_048	2	44	57	7	AC
282_13_12996037_5489_38359_048	2	60	80	11	AT
302_7_13285006_5489_40738_087	4	481	500	5	AAAT
282_68_13017336_16654_38859_088	2	510	523	7	AG
282_68_13017336_16654_38859_088	2	577	612	18	AG
282_185_14010558_5489_43832_021	2	250	275	13	AG
282_146_13994711_16654_44051_081	2	576	589	7	AG
282_65_13016250_5489_38843_069	2	239	256	9	AT
282_251_14346792_16654_44699_059	3	282	299	6	AGG
282_30_13002910_5489_38531_081	2	86	105	10	AG
282_19_12998662_5489_38561_081	2	1	16	8	AG
282_155_13998558_5489_44134_021	2	178	195	9	AG
282_224_14331031_16654_44439_076	2	1	74	37	AT
282_224_14331031_16654_44439_076	2	115	136	11	AC
282_224_14331031_16654_44439_076	4	174	215	11	ACAT
282_224_14331031_16654_44439_076	2	438	453	8	AC
282_212_14021237_5489_43019_007	2	256	281	13	AG
282_248_14345545_16654_44677_063	2	85	98	7	AG
282_106_13928074_16654_41829_079	4	66	85	5	AAAG
282_22_12999545_16654_38456_062	2	36	59	12	AG
282_99_13042586_5489_41458_011	3	198	215	6	AAT
282_100_13043085_5489_41505_072	3	135	149	5	AGG
282_88_13025094_16654_39254_019	2	488	503	8	AG
282_69_13017584_16654_38882_030	2	169	188	10	AC
282_171_14004928_5489_43955_064	2	187	202	8	AT
282_229_14332975_16654_44430_076	2	433	458	13	AT
282_16_12997478_16654_38405_051	2	80	167	44	AT
282_44_13008171_16654_39321_005	2	298	311	7	AG
302_7_13284819_5489_40737_013	4	167	202	9	ACAT
282_63_13015460_16654_38825_070	3	359	388	10	AAG
302_14_13287528_5489_41158_094	4	195	238	11	AAAT
282_17_12997832_16654_38420_020	2	201	216	8	AG
282_255_14348333_16654_44726_075	3	16	33	6	AAG
282_40_13006751_5489_38608_081	2	325	340	8	AC
282_207_14019185_5489_43199_061	4	106	121	4	AAAT
282_123_13950817_16654_41879_032	3	198	215	6	AAG
282_18_12998275_5489_38418_065	3	278	295	6	AAG
282_195_14014575_16654_43560_025	2	176	191	8	AG
282_195_14014575_16654_43560_025	2	341	354	7	AG
282_28_13001877_16654_38512_076	2	54	73	10	AG
282_249_14346064_16654_44692_025	2	287	302	8	AC
302_7_13285089_5489_40739_020	4	49	64	4	AAAG
282_35_13004552_5489_38564_028	3	175	192	6	AAG
282_249_14345903_16654_44691_048	2	380	399	10	AT
282_249_14345903_16654_44691_048	2	400	417	9	AC
282_249_14345903_16654_44691_048	4	478	497	5	AAAT
282_250_14346405_16654_44696_043	2	1	16	8	AT
282_250_14346405_16654_44696_043	2	17	34	9	AG
282_166_14003375_16654_44349_081	2	1	14	7	AT
282_166_14003375_16654_44349_081	4	662	677	4	AACG
282_41_13006958_16654_38619_055	2	251	278	14	AT
282_78_13021267_5489_38975_067	2	480	495	8	AG
282_198_14015866_16654_43382_003	2	204	217	7	AG
282_91_13039420_5489_39228_016	4	289	304	4	AAAG
282_51_13010975_16654_38717_081	3	194	208	5	AAG
282_51_13010975_16654_38717_081	3	252	266	5	AAG
282_13_12996017_5489_38355_064	3	561	581	7	AAT
282_85_13023942_16654_39129_019	2	31	108	39	AT
282_39_13006140_5489_38612_042	2	54	83	15	AG
282_142_13992897_16654_44028_030	2	484	501	9	AG
282_93_13040500_16654_39412_002	2	258	297	20	AG
282_208_14019578_16654_43237_094	2	137	172	18	AG
282_240_14342726_16654_44616_004	4	109	124	4	AAAG
282_172_14005614_16654_43977_019	2	74	87	7	AG
282_22_12999541_5489_38468_046	3	155	169	5	ACC
282_194_14014055_16654_43549_063	4	38	53	4	AAAG
282_34_13004195_5489_38565_043	2	89	114	13	AG
282_19_12998551_16654_38428_021	2	576	589	7	AG
282_20_12998980_16654_38445_004	2	327	340	7	AG
282_147_13994838_5489_44059_027	3	257	274	6	AGC
282_244_14344195_5489_44637_024	2	4	55	26	AT
282_244_14344195_5489_44637_024	2	258	275	9	AT
282_151_13996765_16654_44109_048	2	11	24	7	AG
282_151_13996765_16654_44109_048	2	28	45	9	AC
302_9_13285818_16654_40758_069	4	332	347	4	AAAG
282_251_14346800_16654_44699_091	2	298	315	9	AG
282_244_14344166_16654_44646_008	2	7	80	37	AT
282_244_14344166_16654_44646_008	2	81	112	16	AC
282_244_14344166_16654_44646_008	2	114	141	14	AT
282_85_13023905_5489_39126_054	4	549	568	5	AAAT
282_31_13003035_16654_38534_011	3	205	219	5	ATC
282_22_12999771_5489_38468_003	4	239	258	5	AAAT
282_22_12999771_5489_38468_003	4	383	418	9	AAAT
282_260_14350279_5489_44780_074	2	339	446	54	AT
282_183_14009567_5489_43845_095	2	457	472	8	AG
282_101_13925807_16654_41785_021	4	278	293	4	AAAT
282_164_14002256_16654_44328_032	2	35	86	26	AT
282_77_13020840_5489_38962_086	3	169	186	6	ACC
282_27_13001417_16654_38507_064	3	378	395	6	AGG
282_53_13011417_16654_38730_030	3	341	355	5	CCG
282_252_14347338_5489_44703_020	2	1	28	14	AT
282_255_14348349_5489_44721_041	2	350	405	28	AG
282_229_14332991_5489_44428_042	2	374	387	7	AC
282_194_14014042_5489_43544_015	4	49	72	6	ACAT
282_194_14014042_5489_43544_015	2	89	109	10	AT
282_95_13041033_16654_39598_028	4	505	540	9	AAAG
282_41_13006881_5489_38604_028	2	279	294	8	AG
282_178_14007814_16654_43951_087	3	256	273	6	ATC
282_163_14001975_5489_44321_059	2	404	417	7	AC
282_163_14001975_5489_44321_059	2	461	480	10	AC
282_99_13042838_16654_41462_049	3	143	196	18	AAG
282_187_14011247_5489_43874_089	2	444	457	7	AT
282_164_14002424_5489_44330_024	3	229	243	5	AAG
282_128_13986787_16654_42121_079	3	654	683	10	AAT
282_80_13021953_5489_39308_024	4	218	233	4	AAAT
282_80_13021953_5489_39308_024	3	364	378	5	AGC
282_89_13025354_16654_39224_009	2	320	335	8	AG
282_89_13025354_16654_39224_009	3	354	371	6	AAT
282_30_13002649_5489_38532_092	2	301	316	8	AG
282_201_14016775_16654_43552_095	2	1	16	8	AT
282_201_14016775_16654_43552_095	2	152	259	54	AT
282_201_14016775_16654_43552_095	4	280	299	5	ACAT
282_105_13927773_16654_41854_012	2	232	253	11	AG
282_67_13016863_5489_38870_027	2	392	405	7	AT
282_175_14006769_16654_44012_020	2	508	549	21	AT
282_35_13004659_5489_38563_071	4	451	474	6	ACAT
282_43_13007763_5489_38639_005	2	7	22	8	AG
282_43_13007763_5489_38639_005	2	367	396	15	AG
282_62_13015007_16654_38816_089	2	435	452	9	AG
282_262_14378558_16654_44785_012	2	255	272	9	AG
282_262_14378558_16654_44785_012	2	282	301	10	AC
282_262_14378558_16654_44785_012	4	308	331	6	ACAT
302_8_13285381_16654_40755_040	4	108	123	4	AAAT
282_22_12999554_5489_38465_011	2	370	397	14	AG
282_78_13021170_5489_39306_071	3	654	668	5	ACG
282_211_14020650_16654_43035_064	4	271	290	5	AAAC
282_88_13025137_16654_39257_084	3	649	663	5	AAT
282_93_13040532_5489_39406_034	2	1	26	13	AT
282_148_13995671_5489_44370_093	2	324	339	8	AC
282_211_14020961_5489_43027_051	2	596	618	12	AG
282_186_14010872_16654_43850_024	2	96	135	20	AT
282_52_13011329_5489_38719_050	2	395	420	13	AG
282_164_14002356_16654_44328_044	2	223	254	16	AT
282_257_14349317_5489_44737_065	3	190	212	8	AAT
282_91_13039453_16654_39217_046	2	327	348	11	AG
282_191_14013248_5489_43503_082	3	279	293	5	AAT
282_224_14331266_16654_44438_050	2	37	54	9	AT
282_27_13001498_16654_38506_011	2	395	424	15	AG
282_53_13011426_16654_38731_077	3	613	633	7	AAT
282_124_13985591_5489_42090_081	2	515	532	9	AG
282_70_13018168_16654_38889_054	2	400	447	24	AT
282_155_13998506_5489_44134_007	2	120	145	13	AC
282_34_13004234_5489_38690_009	3	314	328	5	AGC
282_151_13996905_16654_44109_026	2	388	422	18	AT
282_79_13021664_16654_39063_020	2	437	454	9	AG
282_142_13992896_16654_44027_030	2	388	423	18	AC
282_76_13020221_16654_39338_016	3	323	340	6	AGG
282_81_13022204_16654_39007_078	2	199	232	17	AG
282_14_12996576_16654_38366_090	3	550	567	6	AGG
282_89_13025392_5489_39238_056	2	156	211	28	AT
282_55_13012440_5489_38737_084	2	152	169	9	AT
282_45_13008304_5489_38670_064	2	558	581	12	AC
282_240_14342671_16654_44574_072	2	532	579	24	AT
282_189_14012164_16654_43515_002	2	1	26	13	AT
282_61_13014613_5489_38820_042	2	474	489	8	AG
282_109_13929348_5489_41849_076	2	1	14	7	AG
282_236_14335836_5489_44607_003	3	59	73	5	AAT
282_283_14394743_5489_44755_084	4	412	439	7	AAAG
282_230_14333598_5489_44451_066	2	1	26	13	AG
282_38_13005820_5489_38598_008	2	23	38	8	AT
282_41_13006950_16654_38619_023	2	179	192	7	AC
282_41_13006950_16654_38619_023	2	193	206	7	AG
282_86_13024308_5489_39135_038	3	181	195	5	AAG
282_254_14347918_16654_44757_044	4	94	109	4	ACAT
282_254_14347918_16654_44757_044	2	151	236	43	AT
282_192_14013460_5489_43529_074	4	1	184	46	ACAT
282_192_14013460_5489_43529_074	2	192	243	26	AT
282_88_13025097_5489_39251_020	2	388	405	9	AC
282_45_13008523_16654_38683_071	2	1	22	11	AT
282_66_13016406_5489_38863_029	2	502	515	7	AG
282_50_13010500_16654_38710_004	2	362	377	8	AT
282_77_13020876_5489_38962_036	2	275	288	7	AG
282_77_13020876_5489_38962_036	4	289	316	7	AGAT
282_145_13994232_5489_44042_086	2	1	20	10	AT
282_62_13015190_5489_38823_049	2	389	416	14	AG
282_62_13015190_5489_38823_049	2	417	456	20	AT
282_262_14378636_5489_44771_039	4	182	201	5	ACAT
282_24_13000420_16654_38478_008	3	33	56	8	CCG
282_158_13999886_16654_44180_057	2	1	18	9	AT
282_234_14334931_16654_44539_026	4	436	455	5	AAAC
282_193_14014008_5489_43535_050	2	212	229	9	AG
282_205_14018718_16654_43152_081	2	1	24	12	AT
282_205_14018718_16654_43152_081	2	25	44	10	AC
282_205_14018718_16654_43152_081	2	75	108	17	AT
282_205_14018718_16654_43152_081	2	165	204	20	AT
282_205_14018718_16654_43152_081	2	237	266	15	AC
282_205_14018718_16654_43152_081	2	267	288	11	AT
282_205_14018718_16654_43152_081	4	297	312	4	AAAT
282_226_14331964_5489_44481_069	3	10	24	5	AAG
510_7_13915111_5489_41500_027	3	684	701	6	AAG
282_177_14007478_16654_43943_085	3	441	455	5	AAG
282_18_12998204_16654_38426_070	2	312	329	9	AT
282_27_13001743_16654_38507_017	2	621	634	7	AG
282_237_14335956_16654_44596_013	4	391	410	5	ATCC
282_170_14004909_5489_43966_066	4	256	275	5	AAAT
282_106_13928429_5489_41828_034	2	1	36	18	AG
282_184_14009951_5489_43849_095	2	355	370	8	AG
282_245_14344596_5489_44638_005	3	159	173	5	AAT
282_245_14344596_5489_44638_005	2	174	195	11	AT
282_52_13011125_16654_38726_010	2	8	39	16	AT
282_52_13011125_16654_38726_010	4	46	65	5	ACAT
282_52_13011125_16654_38726_010	2	71	122	26	AC
282_52_13011125_16654_38726_010	2	123	138	8	AT
282_52_13011125_16654_38726_010	2	139	170	16	AC
282_30_13002857_16654_38538_052	4	48	63	4	AAAG
282_52_13011154_16654_38725_041	4	217	240	6	AGCG
282_146_13994492_16654_44052_076	2	213	228	8	AT
282_237_14335985_16654_44590_029	2	8	97	45	AT
282_237_14335985_16654_44590_029	2	393	414	11	AT
282_237_14335985_16654_44590_029	4	432	455	6	ACAT
282_237_14335985_16654_44590_029	2	462	657	98	AT
282_74_13019440_16654_38949_064	3	272	289	6	AGG
282_110_13929766_16654_41863_025	2	415	436	11	AG
282_110_13929766_16654_41863_025	4	450	465	4	ACAT
282_258_14349652_5489_44743_067	4	136	151	4	ATCC
302_11_13286575_16654_40770_021	2	68	89	11	AG
282_146_13994555_16654_44051_039	3	296	325	10	AGG
282_171_14005141_5489_43958_040	2	598	623	13	AG
282_54_13011909_16654_38746_074	2	614	635	11	AG
282_151_13996920_16654_44395_090	2	519	536	9	AT
282_147_13994947_5489_44060_071	2	171	214	22	AG
282_147_13994947_5489_44060_071	2	215	230	8	AT
282_236_14335633_16654_44602_059	2	421	438	9	AG
282_236_14335633_16654_44602_059	2	498	517	10	AG
282_110_13929947_16654_41862_065	2	213	256	22	AG
282_110_13929947_16654_41862_065	2	279	302	12	AG
282_71_13018586_5489_38894_003	2	423	438	8	AT
282_71_13018586_5489_38894_003	2	439	464	13	AG
282_170_14004667_5489_43966_075	3	315	329	5	AGG
282_198_14015605_5489_43389_016	3	122	136	5	AAG
282_61_13014790_5489_38817_081	2	14	47	17	AG
282_125_13985934_5489_42085_019	4	32	47	4	AGGC
282_189_14011915_5489_43514_077	2	95	112	9	AG
282_195_14014655_5489_43558_055	2	150	169	10	AT
282_67_13016918_16654_38857_057	2	573	590	9	AG
282_209_14019972_5489_43128_043	2	1	24	12	AT
341_2_13293705_16654_41221_028	3	46	63	6	AGG
282_232_14334240_16654_44519_053	3	195	209	5	AAG
282_240_14342715_16654_44574_054	2	1	36	18	AT
282_92_13039865_5489_39403_062	3	10	30	7	AAG
282_92_13039865_5489_39403_062	2	100	125	13	AG
282_154_13997952_16654_44163_096	2	320	371	26	AT
282_154_13997952_16654_44163_096	4	372	387	4	AAAT
282_166_14003343_16654_44347_049	2	27	44	9	AT
282_67_13017073_16654_38858_084	2	633	654	11	AG
282_206_14018864_5489_43156_092	4	571	586	4	AAAT
282_174_14006261_16654_44006_008	3	455	475	7	AAG
302_8_13285234_16654_40754_045	4	28	43	4	AATC
282_72_13018686_16654_38906_031	2	1	14	7	AG
282_247_14345171_16654_44669_096	2	568	593	13	AT
282_146_13994676_16654_44052_036	2	431	446	8	AT
282_23_13000131_16654_38471_003	4	574	589	4	AAAT
282_246_14344953_16654_44663_087	2	318	367	25	AT
282_100_13042852_5489_41502_016	4	343	358	4	AAAG
282_241_14342890_5489_44611_094	2	153	166	7	AC
282_180_14008523_16654_44199_041	3	112	132	7	ACC
282_237_14335911_5489_44593_016	2	451	476	13	AG
282_37_13005462_5489_38692_021	2	252	335	42	AT
282_225_14331577_16654_44478_053	2	503	528	13	AG
282_77_13020630_5489_38962_029	3	277	291	5	AAG
282_87_13024700_5489_39143_070	2	461	474	7	AT
282_87_13024700_5489_39143_070	2	475	488	7	AC
282_260_14350418_16654_44791_052	2	1	46	23	AT
282_99_13042784_16654_41462_020	3	276	290	5	AAG
282_263_14378851_16654_44814_032	2	646	683	19	AT
282_126_13986234_16654_42105_071	3	182	196	5	AAG
282_51_13010657_16654_39329_062	2	164	183	10	AT
282_51_13010657_16654_39329_062	2	234	247	7	AG
282_75_13019986_5489_38947_041	4	459	474	4	AAAT
282_255_14348214_16654_44720_080	2	185	210	13	AG
282_255_14348214_16654_44720_080	2	251	272	11	AG
282_264_14379377_16654_44818_025	2	279	298	10	AT
282_256_14348936_5489_44727_081	4	377	396	5	AAAT
282_214_14022083_16654_43048_020	3	153	167	5	AGG
282_55_13012189_5489_38739_046	4	387	406	5	AAAT
282_206_14018931_16654_43163_073	4	5	24	5	AAAT
282_234_14335044_5489_44538_003	3	446	499	18	AAC
282_238_14336343_5489_44623_014	3	588	605	6	ACC
282_192_14013629_5489_43528_066	4	129	147	5	AGGG
282_80_13021970_16654_39001_005	4	149	164	4	AAAG
282_65_13016052_5489_38843_046	2	7	30	12	AG
282_61_13014746_16654_38811_003	2	151	266	58	AT
282_23_13000107_16654_38475_005	4	136	151	4	AAAG
302_7_13285047_16654_40751_053	3	270	290	7	AGG
282_208_14019689_5489_43233_055	3	249	263	5	AAT
282_257_14349279_16654_44742_004	2	181	232	26	AT
282_64_13015872_5489_38839_086	2	106	123	9	AC
282_161_14001242_5489_44304_009	3	570	584	5	AGG
282_237_14336124_5489_44591_007	2	277	296	10	AG
282_244_14344229_5489_44635_069	2	12	27	8	AG
282_244_14344051_16654_44649_030	2	65	80	8	AT
282_165_14002957_5489_44335_034	2	477	512	18	AT
282_165_14002957_5489_44335_034	2	548	561	7	AG
282_75_13019827_16654_38954_079	2	161	188	14	AG
282_164_14002265_5489_44333_064	2	593	612	10	AG
282_102_13926379_5489_41802_005	2	270	295	13	AT
282_145_13994040_5489_44042_094	4	280	295	4	ACAT
282_93_13040193_5489_39407_032	2	160	185	13	AG
282_93_13040193_5489_39407_032	2	297	326	15	AG
282_40_13006636_16654_39311_006	4	393	408	4	AATT
282_84_13023527_5489_39015_085	4	595	610	4	AAAG
282_246_14345079_16654_44663_002	2	557	602	23	AG
282_68_13017136_16654_38859_064	2	546	561	8	AG
282_206_14018941_16654_43161_008	2	205	220	8	AT
282_50_13010446_5489_38700_087	2	1	20	10	AT
282_95_13041268_16654_39599_002	2	97	126	15	AC
282_17_12997834_5489_38413_035	2	455	494	20	AG
282_191_14013046_5489_43503_057	2	207	222	8	AG
282_191_14013046_5489_43503_057	2	240	253	7	AG
282_39_13006257_16654_38627_022	3	140	178	13	AAT
282_190_14012842_5489_43494_001	4	262	281	5	AAAT
282_20_12998969_16654_38448_054	2	134	149	8	AG
282_77_13020854_16654_38972_053	2	11	30	10	AT
282_252_14347302_5489_44703_070	2	281	296	8	AT
302_8_13285500_16654_40752_034	3	8	22	5	AAG
282_191_14013129_5489_43506_088	2	459	474	8	AG
282_80_13021898_16654_39003_009	3	373	387	5	ATC
282_63_13015326_16654_38827_027	3	305	322	6	AAG
282_16_12997272_16654_38401_092	2	627	644	9	AG
282_226_14332005_16654_44486_035	3	457	478	7	AAG
282_31_13002977_16654_38536_062	2	1	20	10	AT
282_36_13004848_5489_38581_064	2	487	502	8	AC
282_35_13004595_16654_38569_009	3	54	101	16	CCG
282_106_13928418_5489_41827_001	3	88	108	7	AAG
282_88_13025005_5489_39251_040	2	133	156	12	AG
282_88_13025005_5489_39251_040	2	160	235	38	AT
282_88_13025005_5489_39251_040	2	236	277	21	AG
282_188_14011504_16654_43887_062	2	366	391	13	AT
282_75_13020115_5489_38946_067	4	64	79	4	ACAT
282_251_14346939_16654_44700_054	2	227	240	7	AT
282_26_13001339_5489_38496_033	2	323	336	7	AT
282_201_14016977_16654_43554_022	2	390	421	16	AT
282_85_13023792_16654_39131_092	2	234	263	15	AG
282_71_13018489_5489_38893_088	3	148	180	11	AAT
282_148_13995758_5489_44371_057	2	56	71	8	AG
282_264_14379488_16654_44817_085	3	328	342	5	AGG
282_264_14379277_16654_44818_013	4	515	530	4	AAAT
282_21_12999454_16654_38451_081	2	201	230	15	AT
282_65_13016342_5489_38843_049	2	1	22	11	AT
282_236_14335789_5489_44597_005	2	599	620	11	AT
282_94_13040837_5489_39484_004	3	244	258	5	AAG
282_248_14345657_16654_44675_025	2	115	190	38	AT
282_43_13007673_16654_39316_026	2	393	406	7	AT
282_75_13019932_5489_38947_012	2	1	40	20	AG
282_75_13019932_5489_38947_012	2	82	109	14	AG
282_75_13019932_5489_38947_012	3	226	255	10	AAG
282_225_14331374_5489_44473_014	2	393	464	36	AT
282_213_14021537_5489_43040_059	3	597	611	5	AGG
282_246_14344777_16654_44665_063	2	175	210	18	AG
282_67_13017086_16654_38854_049	3	492	521	10	AAG
282_63_13015444_5489_38833_006	3	409	423	5	AAT
282_153_13997666_5489_44097_009	2	146	163	9	AT
282_86_13024305_5489_39136_022	2	90	123	17	AG
282_283_14394687_16654_44761_028	2	22	37	8	AG
282_59_13014003_5489_38793_001	4	231	246	4	AAAT
282_126_13986207_16654_42106_055	4	24	39	4	AAAT
282_61_13014747_5489_38820_003	3	599	613	5	AAG
282_55_13012274_16654_38749_009	2	414	439	13	AT
282_128_13986900_16654_42122_044	2	352	413	31	AT
282_60_13014369_5489_38804_020	2	29	52	12	AT
282_106_13928275_5489_41828_007	2	5	26	11	AC
282_91_13039395_5489_39229_015	4	447	466	5	AAAT
282_242_14343386_16654_44644_058	2	32	49	9	AG
282_252_14347244_16654_44711_039	2	19	40	11	AC
282_252_14347244_16654_44711_039	2	50	77	14	AG
282_42_13007427_5489_38631_003	2	8	21	7	AG
282_190_14012604_16654_43498_012	4	22	49	7	ACAT
282_27_13001380_16654_38502_016	2	249	292	22	AG
282_177_14007354_5489_43937_075	2	473	496	12	AT
282_262_14378576_16654_44785_091	2	640	653	7	AG
282_254_14347840_16654_44759_031	2	438	451	7	AG
282_73_13019302_5489_38908_085	3	205	222	6	AAT
282_243_14343687_16654_44578_012	2	295	312	9	AG
282_241_14342943_5489_44614_012	3	437	451	5	AAT
282_243_14343904_16654_44580_019	2	436	449	7	AG
282_63_13015481_16654_38828_054	2	164	177	7	AG
282_171_14004977_16654_43960_062	2	21	41	11	AT
282_185_14010641_16654_43835_050	4	473	496	6	CCCG
282_144_13993660_5489_44418_014	2	607	624	9	AC
282_104_13927293_5489_41818_016	4	289	304	4	AAAT
282_41_13006978_5489_38606_039	2	210	227	9	AG
282_97_13041753_16654_41445_030	2	394	407	7	AT
282_97_13041753_16654_41445_030	2	408	427	10	AC
282_228_14332636_5489_44449_073	2	23	44	11	AT
282_228_14332636_5489_44449_073	4	57	92	9	ACAT
282_196_14015189_16654_43363_066	2	234	271	19	AG
282_24_13000366_16654_38482_091	2	1	60	30	AT
282_35_13004805_16654_38569_066	2	82	99	9	AG
282_179_14008326_5489_44186_017	3	517	537	7	AGG
282_53_13011449_5489_38721_062	2	362	375	7	AG
282_53_13011449_5489_38721_062	2	376	389	7	AT
282_263_14379086_16654_44813_006	4	250	265	4	AAAT
282_263_14379086_16654_44813_006	2	398	421	12	AG
282_263_14379086_16654_44813_006	2	648	669	11	AC
282_263_14379086_16654_44813_006	2	670	691	11	AG
282_264_14379248_16654_44817_095	2	595	614	10	AG
282_226_14331999_5489_44482_004	2	183	210	14	AG
282_24_13000351_5489_38484_027	2	8	23	8	AT
282_24_13000351_5489_38484_027	2	36	63	14	AT
282_27_13001486_5489_38501_059	2	232	261	15	AG
282_69_13017747_16654_38881_005	2	10	23	7	AG
282_162_14001607_16654_44311_025	2	429	444	8	AG
282_22_12999718_5489_38465_085	2	81	94	7	AG
282_92_13039963_5489_39403_073	4	307	322	4	AAAT
282_224_14331198_5489_44436_070	2	12	31	10	AC
282_97_13041908_16654_41444_072	2	120	133	7	AC
282_97_13041908_16654_41444_072	3	527	556	10	AAG
282_206_14018958_16654_43160_087	3	85	99	5	AAT
282_238_14336581_5489_44623_003	2	118	149	16	AG
282_160_14000778_16654_44159_069	2	1	24	12	AT
282_144_13993688_16654_44420_028	3	327	359	11	AAT
282_144_13993688_16654_44420_028	3	362	376	5	AAC
282_144_13993688_16654_44420_028	3	377	391	5	AAT
282_248_14345529_5489_44671_095	2	427	476	25	AT
282_256_14348850_16654_44732_022	3	169	183	5	AGG
282_229_14332842_5489_44429_032	4	89	104	4	AAAG
302_11_13286343_5489_40773_063	2	208	237	15	AT
282_263_14379089_16654_44814_021	2	24	57	17	AT
282_263_14379089_16654_44814_021	2	365	402	19	AG
282_263_14379089_16654_44814_021	2	403	424	11	AC
282_33_13003743_5489_38550_061	4	152	167	4	AAAG
282_40_13006456_5489_38609_062	2	167	186	10	AC
282_63_13015372_16654_38827_010	2	69	86	9	AG
282_161_14001155_16654_44309_045	3	5	19	5	AAG
282_255_14348535_16654_44722_002	2	532	547	8	AG
282_252_14347341_5489_44704_035	2	81	96	8	AT
282_192_14013540_5489_43529_006	4	8	23	4	ACAT
282_192_14013540_5489_43529_006	2	28	49	11	AC
282_192_14013540_5489_43529_006	4	204	231	7	ACAT
282_185_14010640_16654_43834_050	3	536	550	5	AGG
282_173_14006046_5489_44023_017	4	335	350	4	AAAC
282_166_14003167_5489_44345_025	4	455	470	4	ACGC
282_23_12999916_16654_38474_014	2	422	447	13	AT
282_195_14014558_5489_43557_059	2	280	299	10	AT
282_193_14013946_16654_43543_003	2	434	447	7	AG
282_206_14018802_5489_43156_045	2	228	251	12	AG
282_206_14018802_5489_43156_045	2	373	392	10	AT
282_206_14018802_5489_43156_045	2	423	452	15	AT
282_126_13986341_16654_42106_002	3	601	621	7	AAG
282_242_14343532_16654_44644_067	2	328	347	10	AG
282_60_13014330_16654_38807_069	2	17	48	16	AT
282_246_14345102_5489_44656_002	2	104	133	15	AG
282_246_14345102_5489_44656_002	3	433	447	5	AAG
282_16_12997241_5489_38407_062	2	403	418	8	AT
282_125_13985919_5489_42086_051	3	288	305	6	AGC
282_258_14349405_16654_44746_045	4	217	232	4	AAAT
282_242_14343560_16654_44642_081	2	358	373	8	AT
282_16_12997433_5489_38407_054	4	480	499	5	AAAT
282_258_14349622_5489_44747_038	2	184	203	10	AG
282_93_13040362_16654_39412_039	3	24	38	5	AGC
282_94_13040775_16654_39490_055	3	9	23	5	AAT
282_94_13040775_16654_39490_055	3	31	51	7	AGC
282_57_13013224_5489_38759_052	2	35	54	10	AG
282_251_14346864_16654_44697_055	2	101	116	8	AG
282_31_13002974_16654_38537_061	2	77	98	11	AT
282_94_13040917_16654_39490_034	2	91	108	9	AC
282_94_13040917_16654_39490_034	2	115	128	7	AC
282_188_14011794_16654_43887_065	2	490	507	9	AG
282_188_14011794_16654_43887_065	2	525	550	13	AG
282_44_13008213_5489_38647_068	4	109	124	4	AAAT
510_6_13914862_5489_41493_085	2	504	517	7	AG
282_256_14348782_5489_44727_040	3	247	267	7	AAG
282_234_14334877_5489_44535_011	4	400	419	5	AAGG
282_64_13015893_16654_38830_068	3	186	206	7	AAT
282_100_13042919_16654_41507_093	3	569	593	8	AAT
282_264_14379288_5489_44805_061	2	239	262	12	AG
282_20_12998695_16654_38446_031	4	223	238	4	ACGC
282_146_13994472_16654_44050_092	2	482	515	17	AG
282_174_14006076_5489_43997_048	2	1	14	7	AT
282_194_14014311_16654_43551_021	2	1	28	14	AT
282_194_14014311_16654_43551_021	3	150	164	5	ACG
282_68_13017324_5489_38871_040	2	1	40	20	AT
282_128_13987084_16654_42122_004	2	10	47	19	AT
282_128_13987084_16654_42122_004	4	48	63	4	ACAT
282_128_13987084_16654_42122_004	4	84	115	8	ACAT
282_128_13987084_16654_42122_004	4	116	147	8	ACAT
282_128_13987084_16654_42122_004	4	170	193	6	ACAT
282_190_14012863_5489_43495_081	3	330	344	5	AAT
282_175_14006769_5489_44004_020	2	152	171	10	AT
282_175_14006769_5489_44004_020	2	452	473	11	AT
282_184_14010240_5489_43848_084	2	19	32	7	AG
282_264_14379398_16654_44815_008	3	462	476	5	ATC
282_170_14004773_5489_43964_006	3	41	61	7	AGG
282_63_13015411_16654_38826_071	2	4	19	8	AT
282_234_14334798_16654_44540_080	4	70	85	4	ATGC
282_225_14331551_5489_44472_038	3	506	535	10	AAT
282_146_13994647_16654_44051_019	3	366	380	5	ACC
282_260_14350374_5489_44779_070	4	675	694	5	ACAT
282_261_14378182_16654_44809_044	2	1	16	8	AT
282_258_14349674_5489_44747_052	2	128	147	10	AG
282_89_13025483_5489_39237_035	3	548	565	6	AAC
282_79_13021653_16654_38987_068	2	1	72	36	AT
282_79_13021653_16654_38987_068	4	133	148	4	AAAT
282_204_14018022_5489_43226_095	2	139	164	13	AG
282_204_14018022_5489_43226_095	2	534	547	7	AT
282_14_12996492_16654_38362_044	4	102	125	6	AAAT
282_192_14013459_16654_43534_073	4	77	96	5	AAAT
282_251_14346983_5489_44689_036	3	153	167	5	AAT
282_245_14344575_16654_44653_008	2	434	449	8	AG
282_235_14335485_16654_44566_033	2	26	39	7	AG
282_235_14335485_16654_44566_033	4	44	59	4	AGGG
282_260_14350328_16654_44791_087	2	195	214	10	AT
282_15_12997060_16654_38370_004	2	166	179	7	AC
282_236_14335704_5489_44607_057	2	506	537	16	AT
282_44_13008254_16654_39318_049	3	308	322	5	AAC
282_55_13012410_5489_38738_069	2	165	196	16	AG
282_25_13000822_16654_38486_087	2	362	379	9	AT
282_75_13019970_16654_38953_073	2	1	20	10	AT
282_75_13019970_16654_38953_073	2	123	140	9	AT
282_95_13041041_16654_39598_060	3	188	202	5	ACC
282_37_13005302_16654_38585_061	4	115	130	4	AAAG
282_44_13008279_16654_39321_049	2	678	721	22	AG
302_13_13287275_16654_40795_039	2	601	618	9	AT
282_110_13929908_16654_41863_004	2	661	690	15	AG
282_261_14378107_16654_44808_030	2	288	305	9	AT
282_232_14334249_5489_44516_085	2	11	28	9	AG
282_232_14334249_5489_44516_085	2	29	48	10	AC
510_1_13912901_16654_41427_008	2	93	106	7	AT
282_32_13003601_5489_38546_052	4	58	73	4	ATGC
282_32_13003601_5489_38546_052	2	110	229	60	AT
282_32_13003601_5489_38546_052	2	234	271	19	AC
282_32_13003601_5489_38546_052	2	272	321	25	AT
282_32_13003601_5489_38546_052	2	322	343	11	AC
282_59_13013843_16654_39334_041	3	73	87	5	AAT
282_235_14335220_5489_44567_045	4	452	471	5	AAAT
282_70_13018246_5489_38884_081	2	518	531	7	AT
282_87_13024706_5489_39141_003	4	116	131	4	AAAT
282_16_12997197_16654_38406_080	2	1	28	14	AG
282_183_14009722_16654_43854_039	2	343	428	43	AT
282_146_13994626_5489_44056_037	3	581	613	11	AAG
282_50_13010284_16654_39328_014	3	39	53	5	AAG
282_95_13041179_16654_39598_037	2	188	207	10	AC
282_43_13007703_5489_38643_057	2	211	240	15	AG
282_31_13002945_5489_38526_032	2	105	118	7	AC
282_127_13986670_16654_42118_085	3	101	115	5	ATC
282_39_13006219_5489_38615_071	2	271	284	7	AG
282_33_13003858_5489_38549_041	2	341	370	15	AG
282_91_13039525_16654_39215_044	2	125	138	7	AT
282_180_14008573_5489_44301_040	4	513	548	9	ACAT
282_56_13012585_5489_38742_094	2	43	68	13	AG
282_54_13012044_16654_38745_036	4	653	673	5	AATT
282_222_14299345_5489_44243_007	4	233	252	5	AGGG
282_106_13928391_5489_41828_083	2	150	181	16	AT
282_106_13928391_5489_41828_083	2	626	651	13	AG
302_12_13286777_16654_40781_062	2	1	16	8	AT
282_229_14333054_5489_44427_008	3	162	179	6	ATC
282_95_13040949_16654_39598_080	2	348	369	11	AC
282_92_13040146_16654_39410_033	3	21	38	6	CCG
282_81_13022415_5489_38998_051	2	123	140	9	AG
282_81_13022415_5489_38998_051	2	192	207	8	AG
282_106_13928276_5489_41827_008	2	328	347	10	AG
282_89_13025216_16654_39224_032	3	10	24	5	AAT
282_74_13019802_5489_38943_065	2	681	696	8	AG
282_245_14344729_16654_44653_049	2	200	221	11	AG
282_155_13998291_16654_44133_015	2	201	220	10	AG
282_259_14349956_16654_44789_039	2	526	541	8	AC
282_237_14335962_16654_44596_030	3	109	123	5	CCG
282_237_14335962_16654_44596_030	3	340	360	7	CCG
282_237_14335962_16654_44596_030	3	491	505	5	AGG
302_14_13287775_5489_41161_019	2	603	629	14	AG
282_253_14347754_16654_44717_052	2	177	232	28	AT
282_192_14013416_16654_43533_092	2	173	192	10	AT
282_24_13000527_16654_38479_051	2	84	103	10	AT
282_145_13994181_5489_44043_072	4	324	339	4	AAAG
282_51_13010816_5489_38704_024	3	193	207	5	AGG
282_160_14000703_16654_44157_055	4	251	266	4	AAAT
282_65_13016329_16654_38847_082	3	615	629	5	ACC
282_70_13018129_5489_38887_088	2	84	105	11	AT
282_33_13004063_5489_38548_081	2	184	221	19	AT
282_20_12998691_5489_38458_015	2	595	610	8	AG
282_81_13022476_5489_38999_002	2	552	585	17	AC
282_209_14019893_5489_43122_015	2	1	20	10	AT
282_124_13985561_5489_42088_052	3	324	338	5	ACC
282_92_13039974_5489_39400_023	2	107	136	15	AG
282_64_13015953_5489_38840_018	2	97	114	9	AG
282_64_13015953_5489_38840_018	2	216	239	12	AG
282_74_13019438_16654_38949_063	2	197	214	9	AG
282_74_13019438_16654_38949_063	2	353	378	13	AG
282_74_13019438_16654_38949_063	2	653	697	23	AT
282_33_13003978_5489_38551_035	3	112	135	8	AAT
282_232_14334278_5489_44515_004	2	168	181	7	AG
282_232_14334278_5489_44515_004	2	191	208	9	AC
282_184_14010252_5489_43846_034	4	71	86	4	ACGT
282_184_14010252_5489_43846_034	2	90	103	7	AC
282_84_13023364_16654_39022_012	2	437	460	12	AT
282_152_13997351_16654_44394_087	3	592	633	14	AAT
282_33_13003746_16654_38560_077	3	309	332	8	AGC
282_178_14007822_16654_43953_023	2	29	48	10	AT
282_234_14334886_16654_44540_044	2	309	356	24	AG
282_166_14003026_16654_44348_047	3	11	25	5	AAT
510_5_13914275_5489_41490_045	2	160	173	7	AG
282_42_13007437_16654_39313_036	2	285	310	13	AC
282_42_13007437_16654_39313_036	2	311	338	14	AG
302_10_13286009_16654_40767_062	2	185	202	9	AG
510_5_13914545_5489_41492_052	2	320	333	7	AT
282_192_14013357_16654_43534_046	2	159	172	7	AC
282_99_13042597_16654_41463_044	2	627	644	9	AG
282_24_13000262_16654_38482_063	2	129	146	9	AT
282_54_13012125_5489_38735_066	2	389	417	15	AG
302_9_13285889_16654_40757_050	4	117	132	4	AGCG
302_9_13285889_16654_40757_050	2	468	481	7	AG
282_40_13006732_16654_39311_002	2	449	482	17	AG
282_215_14022341_16654_43078_009	2	7	50	22	AC
282_177_14007445_16654_43946_040	2	360	375	8	AG
282_175_14006766_5489_44003_019	2	5	50	23	AT
282_42_13007345_16654_39313_056	3	416	430	5	AAG
282_234_14334758_5489_44538_016	2	243	270	14	AG
282_234_14334758_5489_44538_016	2	309	330	11	AG
282_34_13004099_16654_38571_047	2	104	117	7	AG
282_247_14345424_16654_44666_051	2	501	514	7	AT
282_243_14343888_5489_44575_051	4	83	98	4	AAAT
282_53_13011726_16654_38729_017	3	580	594	5	AGC
282_245_14344449_16654_44653_093	2	301	316	8	AG
282_23_13000085_5489_38472_006	4	129	149	5	AATT
282_173_14005999_16654_44034_019	2	428	441	7	AG
282_59_13013766_16654_38796_027	2	11	26	8	AC
282_225_14331411_16654_44476_060	3	3	29	9	AAT
282_225_14331411_16654_44476_060	3	30	53	8	AAT
282_225_14331411_16654_44476_060	3	58	72	5	ATC
282_124_13985383_5489_42090_025	2	13	38	13	AG
282_215_14022514_5489_43067_018	2	391	412	11	AG
282_80_13022012_16654_39003_070	4	71	86	4	AAAT
282_192_14013597_5489_43530_036	2	82	99	9	AG
282_192_14013597_5489_43530_036	3	382	474	31	AAT
282_192_14013597_5489_43530_036	3	490	507	6	AAT
282_40_13006468_5489_38611_012	3	169	186	6	AAG
282_234_14334848_5489_44536_093	2	81	100	10	CG
282_234_14334848_5489_44536_093	2	595	616	11	AC
282_23_12999984_16654_38474_092	2	595	610	8	AG
282_92_13039865_16654_39411_062	3	103	120	6	AGC
282_233_14334737_16654_44534_017	2	131	150	10	AT
282_172_14005326_16654_43977_031	3	31	48	6	AGG
282_94_13040773_16654_39490_040	2	364	379	8	AT
282_248_14345643_16654_44677_060	3	320	334	5	ACC
282_202_14017395_16654_43354_073	4	340	355	4	ACGC
282_197_14015304_16654_43369_060	2	69	86	9	AT
282_197_14015304_16654_43369_060	2	159	186	14	AG
282_55_13012482_16654_38749_065	2	431	462	16	AG
282_144_13993661_16654_44423_014	2	154	195	21	AT
282_43_13007604_16654_39315_046	2	384	405	11	AG
282_25_13000773_5489_38488_074	3	314	331	6	AAG
282_55_13012443_16654_38752_003	4	83	102	5	AAAT
282_210_14020413_16654_43119_073	4	19	34	4	AATT
282_197_14015379_16654_43372_073	2	320	333	7	AG
282_186_14010988_16654_43852_004	4	67	94	7	AAAG
510_8_13915472_16654_41510_028	2	511	526	8	AT
282_77_13020712_5489_39301_060	4	33	52	5	AAAG
282_67_13016916_16654_38857_042	2	86	105	10	AT
282_79_13021490_5489_38978_009	3	337	354	6	AAT
302_10_13286196_16654_40766_038	2	527	542	8	AT
302_10_13286196_16654_40766_038	2	545	560	8	AG
510_3_13913455_16654_41433_031	2	291	386	48	AT
282_34_13004308_5489_38567_006	4	258	273	4	AAAG
282_34_13004308_5489_38567_006	2	287	312	13	AG
282_85_13023795_5489_39126_009	2	288	307	10	AT
282_85_13023795_5489_39126_009	4	400	415	4	AAGC
282_71_13018544_5489_38894_022	2	585	604	10	AT
282_30_13002832_5489_38533_052	2	162	205	22	AT
282_160_14000879_5489_44160_081	4	475	490	4	AAAG
282_196_14014941_5489_43364_044	2	86	105	10	AC
282_243_14343668_16654_44580_045	2	295	310	8	AG
302_9_13285725_5489_40747_074	2	19	34	8	AC
302_10_13286270_5489_40760_049	4	184	199	4	AAAT
282_77_13020803_5489_39305_039	3	174	195	7	AAT
282_77_13020777_16654_38971_024	2	35	48	7	AC
282_61_13014723_5489_38818_003	2	91	106	8	AG
282_61_13014723_5489_38818_003	2	150	175	13	AG
282_61_13014723_5489_38818_003	2	429	458	15	AT
282_61_13014584_5489_38817_026	2	156	169	7	AT
282_72_13018739_16654_38907_045	2	366	379	7	AT
282_66_13016582_5489_38865_055	2	640	657	9	AG
282_159_14000412_5489_44146_036	2	1	28	14	AT
282_94_13040710_5489_39483_089	2	472	485	7	AG
282_178_14007916_16654_43953_004	2	405	428	12	AT
282_37_13005499_16654_38584_069	3	79	108	10	AAG
282_37_13005499_16654_38584_069	4	109	128	5	AAAG
302_8_13285364_16654_40752_072	2	489	504	8	AG
282_100_13043029_16654_41509_042	3	78	92	5	AAG
282_178_14007606_16654_43951_031	3	511	528	6	AAG
282_34_13004292_16654_39303_040	2	152	165	7	AG
282_148_13995966_5489_44369_017	2	1	18	9	AT
282_56_13012879_16654_38755_017	2	659	714	28	AT
282_243_14343862_5489_44579_038	2	423	436	7	AG
282_243_14343862_5489_44579_038	2	437	452	8	AC
282_190_14012694_16654_43500_089	2	28	61	17	AG
282_190_14012694_16654_43500_089	2	358	375	9	AG
282_156_13998767_16654_44145_093	2	46	61	8	AG
282_226_14331856_16654_44485_025	2	93	120	14	AG
282_186_14011020_16654_43850_034	2	426	439	7	AG
282_151_13997086_16654_44111_083	2	95	144	25	AT
282_173_14005937_16654_44032_054	2	89	112	12	AG
282_73_13019425_16654_38903_082	3	86	106	7	AAT
282_61_13014451_16654_38810_079	3	483	500	6	AAT
282_63_13015538_5489_38833_001	2	124	149	13	AG
282_183_14009795_16654_43857_037	2	370	419	25	AT
282_175_14006746_16654_44009_035	2	575	598	12	AT
282_63_13015487_16654_38828_085	2	467	500	17	AG
282_255_14348389_16654_44722_007	2	116	137	11	AT
282_255_14348389_16654_44722_007	2	417	432	8	AG
282_153_13997652_5489_44469_044	2	96	137	21	AT
282_230_14333335_5489_44452_076	3	1	18	6	AGC
282_61_13014461_16654_38812_016	3	56	118	21	AAG
282_30_13002587_16654_38540_045	2	192	213	11	AC
282_246_14344898_16654_44662_058	2	229	250	11	AG
282_232_14334300_5489_44517_003	2	39	54	8	AG
282_33_13003955_16654_38557_037	2	174	253	40	AT
282_165_14002742_16654_44340_059	2	294	307	7	AG
282_63_13015396_5489_38833_008	2	105	142	19	AT
282_62_13015032_5489_38821_088	2	1	14	7	AT
282_62_13015032_5489_38821_088	2	15	34	10	AC
282_62_13015032_5489_38821_088	4	369	384	4	ACAT
282_62_13015032_5489_38821_088	2	603	640	19	AT
282_171_14004927_16654_43960_063	2	124	149	13	AG
282_180_14008610_5489_44463_005	3	610	624	5	AAC
282_260_14350333_5489_44782_007	2	537	550	7	AG
282_229_14333098_5489_44429_086	2	339	358	10	AC
282_238_14336451_16654_44628_058	2	142	161	10	AG
282_177_14007340_16654_43945_012	3	234	254	7	AGC
282_45_13008663_5489_38667_049	4	450	469	5	ACAT
282_251_14346889_5489_44689_055	4	178	197	5	AAAT
282_158_13999891_16654_44181_073	2	179	192	7	AT
282_260_14350241_5489_44782_027	3	355	372	6	AAT
282_166_14003365_16654_44349_034	2	536	555	10	AG
282_95_13041165_5489_39589_072	2	501	514	7	AC
282_189_14012183_16654_43516_081	2	332	357	13	AG
282_72_13018756_16654_38904_012	2	8	35	14	AT
282_189_14012164_5489_43511_002	2	391	408	9	AT
282_69_13017644_5489_38878_076	2	1	42	21	AT
282_84_13023525_5489_39015_070	4	273	288	4	AAAT
282_107_13928699_5489_41834_069	2	39	60	11	AC
282_107_13928699_5489_41834_069	2	201	246	23	AT
282_102_13926253_16654_41806_076	4	36	56	5	AATT
282_164_14002289_16654_44327_062	2	598	629	16	AT
282_98_13042289_16654_41449_056	2	239	254	8	AG
282_251_14346802_16654_44699_092	3	528	542	5	AAC
282_81_13022252_5489_38999_076	2	266	279	7	AG
282_99_13042529_16654_41461_062	2	75	88	7	AG
282_99_13042529_16654_41461_062	3	146	160	5	AAG
282_99_13042529_16654_41461_062	3	640	666	9	AAG
282_193_14013773_5489_43536_076	3	91	108	6	CCG
282_262_14378697_5489_44772_085	3	5	22	6	AGG
282_21_12999428_16654_38449_066	4	223	238	4	ATCC
282_69_13017521_5489_38877_064	3	53	67	5	AAG
282_37_13005485_16654_38584_006	2	117	132	8	AT
282_178_14007964_16654_43953_002	4	97	116	5	AAAT
282_178_14007964_16654_43953_002	2	117	144	14	AC
282_142_13992960_16654_44027_092	2	472	485	7	AT
282_34_13004385_16654_38571_020	2	275	326	26	AT
282_24_13000607_16654_38483_081	2	33	50	9	AG
282_24_13000607_16654_38483_081	2	64	79	8	AC
282_170_14004706_5489_43965_041	2	123	144	11	AT
282_170_14004706_5489_43965_041	3	556	570	5	AAT
282_189_14012054_16654_43517_055	2	217	238	11	AG
282_82_13022615_5489_39067_091	2	414	427	7	AT
282_235_14335215_5489_44569_014	2	7	56	25	AT
282_235_14335215_5489_44569_014	2	633	650	9	AC
282_69_13017566_16654_38880_061	2	31	46	8	AG
302_10_13286000_5489_40763_030	2	503	536	17	AG
282_143_13993458_5489_44019_069	2	117	130	7	AC
282_17_12997718_5489_38414_057	3	11	28	6	AAT
282_232_14334226_5489_44517_088	3	203	223	7	AAG
282_155_13998522_5489_44134_071	3	274	297	8	AAG
282_207_14019395_5489_43197_020	2	559	604	23	AT
282_94_13040782_5489_39485_087	3	612	626	5	AAG
282_65_13016340_5489_38843_034	2	250	279	15	AG
282_88_13024933_16654_39257_044	2	324	343	10	AC
282_173_14006063_5489_44024_081	3	35	52	6	AGC
282_155_13998388_5489_44130_012	3	322	345	8	AGG
282_249_14345909_5489_44680_079	2	1	18	9	AT
282_234_14334985_16654_44539_055	2	431	446	8	AG
282_247_14345213_5489_44661_077	2	324	341	9	AG
282_72_13018720_16654_38904_062	2	294	309	8	AG
282_57_13013182_5489_38759_085	2	308	335	14	AG
510_1_13913000_16654_41426_020	3	562	579	6	CCG
282_148_13995608_16654_44375_032	2	1	74	37	AT
282_43_13007779_16654_39316_069	2	9	72	32	AT
282_28_13001934_16654_38515_025	4	106	125	5	AAAG
282_19_12998686_16654_38429_081	2	2	25	12	AT
282_86_13024411_5489_39136_065	2	147	174	14	AT
282_57_13012947_5489_38758_013	3	419	438	7	AAG
282_13_12996005_16654_38356_016	4	183	214	8	AAAC
282_13_12996005_16654_38356_016	4	215	254	10	ACAT
282_13_12996005_16654_38356_016	2	255	272	9	AT
282_174_14006189_16654_44008_012	2	65	88	12	AG
282_37_13005496_5489_38575_054	2	316	335	10	AG
282_35_13004691_5489_38563_005	2	11	26	8	AG
282_237_14335946_16654_44592_064	4	182	197	4	AAAG
282_86_13024159_16654_39174_027	2	1	36	18	AT
282_86_13024159_16654_39174_027	2	107	120	7	AT
282_188_14011560_5489_43875_092	2	210	225	8	AG
282_143_13993329_16654_44494_028	2	449	462	7	AG
282_94_13040908_16654_39489_002	2	130	149	10	AT
282_232_14334204_16654_44521_007	2	5	24	10	AG
282_262_14378724_5489_44771_003	2	242	259	9	AC
282_163_14002058_5489_44320_007	2	333	356	12	AT
282_225_14331331_16654_44478_032	4	338	357	5	AAAT
282_142_13993064_16654_44025_022	2	596	625	15	AG
282_237_14336095_16654_44590_074	2	50	79	15	AG
282_56_13012651_16654_38755_075	2	553	584	16	AG
282_187_14011151_16654_43886_093	2	573	586	7	AG
282_87_13024474_5489_39141_045	4	86	101	4	AAAG
282_159_14000326_5489_44146_087	4	607	626	5	AAAT
282_62_13014916_5489_38821_012	3	251	268	6	CCG
282_87_13024727_16654_39146_083	2	20	35	8	AT
282_49_13010107_16654_39326_069	2	335	352	9	AC
282_24_13000239_16654_38479_063	4	181	196	4	AAAG
282_97_13042026_5489_41442_067	3	497	511	5	ACC
341_2_13293857_16654_41221_054	4	35	55	5	AATT
282_258_14349675_16654_44750_052	2	182	197	8	AG
282_83_13023194_16654_39020_003	2	3	22	10	AT
282_83_13023194_16654_39020_003	2	68	93	13	AT
282_250_14346414_16654_44695_076	2	426	439	7	AG
282_188_14011580_5489_43877_076	2	379	396	9	AT
282_49_13010092_16654_39325_006	2	300	325	13	AG
282_198_14015741_16654_43383_074	3	487	507	7	CCG
282_83_13022932_16654_39018_014	2	533	552	10	AT
282_36_13005187_16654_38590_065	2	506	519	7	AC
282_74_13019626_5489_38941_039	3	118	132	5	AAG
282_239_14342383_5489_44583_068	2	525	556	16	AG
302_7_13284821_16654_40749_014	2	671	690	10	AG
282_95_13041277_16654_39598_034	2	516	531	8	AT
282_54_13011923_16654_38747_041	3	666	680	5	AAG
282_90_13025603_16654_39219_047	2	82	127	23	AG
302_8_13285200_5489_40742_096	2	72	97	13	AG
282_95_13041093_5489_39594_074	2	141	166	13	AT
282_95_13041093_5489_39594_074	4	347	362	4	AAAT
341_2_13293648_16654_41222_096	2	112	127	8	AG
282_79_13021579_16654_38989_071	2	175	194	10	AT
282_78_13021215_5489_38975_053	2	33	46	7	AC
282_16_12997301_5489_38403_010	3	328	342	5	AGG
282_175_14006793_5489_44002_018	3	26	40	5	AAG
282_100_13043176_5489_41504_052	2	376	393	9	AG
282_190_14012604_5489_43494_012	2	326	349	12	AG
282_185_14010627_5489_43831_001	4	356	383	7	AAAT
282_250_14346345_16654_44694_093	3	181	201	7	AAT
282_250_14346345_16654_44694_093	3	246	260	5	ATC
282_250_14346345_16654_44694_093	3	261	320	20	AAT
302_11_13286322_16654_40768_079	4	16	43	7	ACAT
302_11_13286322_16654_40768_079	2	44	131	44	AT
282_172_14005378_16654_43977_045	2	1	72	36	AT
282_127_13986394_5489_42108_047	2	317	332	8	AC
282_53_13011474_5489_38724_075	2	661	688	14	AT
282_31_13003019_16654_38536_043	2	178	201	12	AT
341_1_13293389_16654_41219_010	4	344	359	4	AAAG
282_145_13994262_16654_44046_019	3	63	77	5	AAG
282_108_13929045_16654_41844_008	4	271	290	5	AAAT
282_260_14350269_5489_44780_041	2	18	35	9	AC
282_44_13008194_5489_38644_003	2	14	27	7	AT
282_44_13008194_5489_38644_003	2	28	53	13	AC
282_82_13022716_5489_39068_008	4	657	672	4	AAAT
282_234_14334794_5489_44536_064	3	129	146	6	AAT
282_26_13001009_16654_38495_064	2	220	235	8	AT
282_232_14334271_5489_44518_070	3	14	34	7	AAG
282_98_13042206_5489_41454_027	4	324	339	4	AAAT
282_54_13011960_5489_38733_088	3	169	189	7	AGC
282_180_14008636_16654_44200_006	4	410	447	10	ACAT
282_180_14008636_16654_44200_006	2	448	493	23	AT
282_144_13993914_16654_44422_067	2	1	14	7	AT
282_160_14000721_5489_44160_024	3	323	337	5	AGG
282_81_13022336_5489_38999_024	4	416	431	4	AGGG
282_81_13022336_5489_38999_024	2	489	504	8	AC
282_110_13929779_5489_41860_073	2	365	390	13	AG
282_37_13005354_5489_38575_075	3	281	298	6	AAT
282_22_12999578_5489_38467_011	2	443	464	11	AG
282_40_13006695_16654_38620_051	2	1	52	26	AT
282_40_13006695_16654_38620_051	2	53	66	7	AC
341_1_13293418_5489_41212_039	2	494	507	7	AT
302_8_13285393_5489_40743_088	2	101	116	8	AG
282_26_13001321_5489_38500_052	3	485	499	5	AAG
302_14_13287509_16654_41163_014	3	166	192	9	AGG
282_173_14005933_5489_44022_038	4	22	37	4	AAAT
282_250_14346447_16654_44696_010	2	1	14	7	AG
282_40_13006500_16654_39311_044	3	658	672	5	AAG
282_128_13986994_16654_42122_039	4	268	283	4	AAAT
282_257_14349191_16654_44742_040	2	561	578	9	AG
302_11_13286528_16654_40799_024	2	156	169	7	AT
282_194_14014134_16654_43550_093	2	651	674	12	AG
282_58_13013529_16654_39330_022	4	379	402	6	AATT
282_163_14002053_16654_44323_072	3	256	270	5	AAT
282_163_14002053_16654_44323_072	3	454	468	5	AAG
282_163_14002053_16654_44323_072	3	520	546	9	AGG
282_202_14017353_16654_43354_092	2	402	445	23	AT
282_145_13994275_5489_44043_067	2	284	317	17	AG
282_89_13025458_16654_39224_037	2	53	68	8	AC
282_89_13025458_16654_39224_037	2	69	86	9	AG
282_174_14006397_5489_44000_068	2	4	29	13	AC
282_174_14006397_5489_44000_068	2	34	49	8	AT
282_176_14007145_5489_43932_084	3	514	528	5	AGC
302_8_13285364_5489_40740_072	2	569	584	8	AG
282_210_14020556_5489_43120_067	2	262	295	17	AT
282_211_14020904_5489_43030_021	2	67	84	9	AG
302_8_13285276_16654_40754_012	2	1	40	20	AG
282_147_13994894_5489_44059_057	2	301	334	17	AT
302_14_13287679_5489_41161_023	4	6	21	4	ATGC
282_55_13012486_16654_38749_081	2	265	278	7	AC
282_57_13012914_16654_38761_079	2	394	407	7	AG
282_60_13014057_16654_38806_032	2	358	373	8	AG
282_226_14331944_16654_44483_085	2	96	109	7	AT
282_91_13039731_5489_39229_001	4	392	419	7	AAAT
282_91_13039731_5489_39229_001	2	420	437	9	AT
282_255_14348245_16654_44722_013	2	88	125	19	AG
282_255_14348245_16654_44722_013	2	158	181	12	AG
282_18_12998113_16654_38427_090	2	1	80	40	AT
282_264_14379465_16654_44816_085	2	1	24	12	AT
282_264_14379465_16654_44816_085	4	25	116	23	ACAT
282_102_13926486_16654_41807_049	2	159	188	15	AT
282_95_13041238_16654_39599_083	2	94	115	11	AG
282_170_14004912_16654_43969_082	2	27	42	8	AG
282_50_13010452_16654_38710_006	2	1	20	10	AT
282_50_13010452_16654_38710_006	2	159	184	13	AT
282_62_13015154_5489_38821_001	3	615	629	5	ACC
282_79_13021516_16654_39063_010	2	47	60	7	AG
282_79_13021516_16654_39063_010	2	61	96	18	AT
282_195_14014665_16654_43562_088	3	48	62	5	AAT
282_155_13998479_16654_44137_089	2	359	392	17	AG
282_254_14348178_16654_44759_018	4	298	313	4	AAAT
282_97_13041810_5489_41440_075	3	291	305	5	ATC
282_236_14335698_5489_44607_026	2	183	198	8	AG
282_21_12999155_16654_38452_045	2	128	143	8	AT
282_144_13993924_16654_44420_002	3	162	200	13	AAT
282_62_13014855_5489_38824_063	2	621	652	16	AT
282_245_14344477_16654_44653_011	2	448	465	9	AT
282_142_13992850_5489_44017_047	3	274	309	12	AAT
282_180_14008380_16654_44465_048	3	566	580	5	AAT
282_56_13012544_16654_38756_032	4	119	146	7	AAAG
302_14_13287788_5489_41160_068	2	349	362	7	AG
302_14_13287788_5489_41160_068	2	372	389	9	AC
282_183_14009674_16654_43854_041	2	483	498	8	AG
282_163_14002134_16654_44322_019	2	262	307	23	AT
282_282_14394604_16654_44762_041	2	399	412	7	AT
282_106_13928433_16654_41832_050	2	1	18	9	AT
282_190_14012835_16654_43502_067	2	331	352	11	AG
282_190_14012835_16654_43502_067	2	353	368	8	AT
282_172_14005456_5489_43971_058	3	521	538	6	AAT
302_7_13284993_5489_40739_024	2	685	706	11	AG
282_210_14020494_5489_43120_006	2	30	63	17	AT
282_78_13021042_5489_38976_045	2	252	299	24	AT
282_73_13019154_16654_38900_075	3	257	278	7	AAG
282_78_13020974_16654_38982_063	2	114	129	8	AC
282_78_13020974_16654_38982_063	2	130	147	9	AG
282_57_13012979_16654_38764_045	2	75	88	7	AT
282_254_14348059_5489_44752_022	2	553	580	14	AG
282_196_14015122_16654_43362_003	2	447	498	26	AT
282_67_13016848_5489_38867_060	2	313	328	8	AT
282_73_13019251_5489_38909_071	2	364	379	8	AG
282_187_14011388_16654_43885_068	3	201	215	5	AAC
282_187_14011388_16654_43885_068	2	417	432	8	AG
282_165_14002749_5489_44337_076	2	149	164	8	AT
282_26_13001097_5489_38496_028	2	75	106	16	AC
282_28_13001829_16654_38512_078	4	451	466	4	AAAT
282_49_13009869_5489_38697_080	2	252	265	7	AG
282_64_13015836_5489_38837_038	2	543	562	10	AG
282_161_14001329_5489_44303_054	2	351	364	7	AC
282_256_14348911_16654_44734_068	2	109	130	11	AG
282_144_13993833_16654_44421_022	3	156	170	5	AGG
282_89_13025557_16654_39223_034	2	228	243	8	AC
282_254_14347952_5489_44753_091	2	554	567	7	AG
282_259_14349947_5489_44776_088	2	522	547	13	AG
282_53_13011571_5489_38723_071	2	321	336	8	AG
282_53_13011571_5489_38723_071	2	373	398	13	AG
282_37_13005373_16654_38586_042	4	64	91	7	AAAT
282_37_13005373_16654_38586_042	2	251	288	19	AG
282_62_13015112_5489_38821_020	2	67	98	16	AT
282_143_13993450_5489_44019_037	2	124	151	14	AG
282_95_13041047_16654_39598_091	3	368	388	7	AAT
510_8_13915517_16654_41511_010	4	82	97	4	AAAT
282_190_14012740_16654_43500_072	2	160	179	10	AG
282_190_14012740_16654_43500_072	2	245	258	7	AT
282_37_13005523_5489_38576_067	3	200	229	10	AAT
282_95_13041150_5489_39593_023	3	480	494	5	AGC
282_244_14344242_5489_44636_022	2	388	407	10	AG
282_85_13023798_5489_39125_025	2	1	20	10	AG
282_186_14010949_16654_43853_038	2	48	63	8	AC
282_165_14002624_5489_44334_064	3	543	565	8	AAT
282_44_13008126_16654_39320_023	2	93	124	16	AT
282_109_13929526_16654_41853_019	2	260	273	7	AC
282_162_14001764_5489_44314_068	3	125	151	9	AGG
282_21_12999087_16654_38450_063	3	313	327	5	AAG
282_179_14008135_16654_44195_025	2	51	106	28	AT
282_22_12999758_5489_38465_051	3	400	414	5	AAT
282_60_13014317_5489_38804_006	2	525	538	7	AG
282_255_14348275_16654_44726_030	2	344	369	13	AG
282_148_13995864_16654_44375_086	3	167	202	12	AAG
282_234_14335054_16654_44542_036	2	646	675	15	AT
282_31_13003264_5489_38529_050	2	236	251	8	AG
282_61_13014620_16654_38811_074	3	518	538	7	AAG
282_101_13925916_16654_41784_066	2	213	234	11	AG
282_32_13003406_5489_38547_059	3	1	15	5	AAT
282_40_13006428_16654_38623_046	4	192	207	4	ACCC
282_18_12998060_5489_38417_076	2	389	404	8	AG
282_74_13019599_5489_38944_025	2	104	119	8	AC
282_74_13019599_5489_38944_025	2	120	135	8	AG
282_262_14378497_16654_44784_061	2	1	58	29	AT
282_262_14378497_16654_44784_061	2	87	102	8	AT
282_262_14378497_16654_44784_061	4	111	142	8	ACAT
282_262_14378497_16654_44784_061	2	143	244	51	AT
282_262_14378497_16654_44784_061	4	245	264	5	ACAT
302_8_13285288_16654_40754_060	3	53	73	7	AAG
282_123_13950853_16654_41879_026	4	649	680	8	AAAG
282_156_13998730_16654_44139_045	2	245	258	7	AG
282_237_14336167_5489_44593_070	2	1	14	7	AT
282_237_14336167_5489_44593_070	4	15	30	4	ACAT
282_13_12996261_16654_38356_070	2	554	575	11	AG
282_251_14346684_16654_44699_015	2	206	245	20	AG
282_128_13986989_5489_42115_008	2	1	16	8	AT
282_128_13986989_5489_42115_008	4	45	60	4	ACAT
282_128_13986989_5489_42115_008	2	72	85	7	AC
282_60_13014233_16654_38808_058	3	358	372	5	AAT
302_10_13285926_5489_40760_031	2	215	228	7	AG
302_10_13285926_5489_40760_031	2	461	484	12	AG
282_41_13007115_5489_38604_001	2	144	157	7	AG
282_108_13928851_5489_41848_015	4	299	314	4	AAAT
282_164_14002377_16654_44327_026	2	391	406	8	AT
282_66_13016643_16654_38851_003	3	303	317	5	CCG
282_85_13023839_5489_39128_089	4	64	83	5	ATGC
282_161_14001171_16654_44307_011	2	159	176	9	AG
282_77_13020832_16654_38970_054	3	78	92	5	AAT
302_7_13284993_16654_40751_024	2	348	389	21	AG
282_176_14007142_16654_43939_083	3	1	24	8	AAG
282_52_13011125_5489_38719_010	2	282	297	8	AT
282_52_13011125_5489_38719_010	2	310	341	16	AC
282_52_13011125_5489_38719_010	2	342	357	8	AT
282_52_13011125_5489_38719_010	2	358	389	16	AC
282_52_13011125_5489_38719_010	2	402	417	8	AT
282_87_13024707_5489_39142_003	3	609	632	8	AAG
282_126_13986176_16654_42105_026	3	638	667	10	AGG
282_190_14012753_5489_43495_022	3	17	31	5	AGG
282_25_13000731_5489_38492_011	4	104	123	5	AAAT
282_25_13000731_5489_38492_011	4	287	302	4	AAAT
282_25_13000731_5489_38492_011	2	485	504	10	AC
510_7_13915144_5489_41497_058	3	313	327	5	AAG
282_230_14333278_5489_44453_046	4	235	254	5	AAAG
282_192_14013551_5489_43530_053	2	548	595	24	AT
282_15_12996770_16654_38370_015	2	43	76	17	AG
282_81_13022130_5489_38997_079	3	338	352	5	AAG
282_176_14007077_16654_43940_006	4	267	290	6	AAAG
282_164_14002264_16654_44328_064	2	611	644	17	AT
282_203_14017673_16654_43245_030	2	10	25	8	AG
282_184_14010224_16654_43860_020	3	479	499	7	AGC
282_184_14010224_16654_43860_020	3	500	538	13	AAG
282_163_14002048_5489_44318_056	2	73	86	7	AG
282_233_14334661_16654_44532_003	2	3	18	8	AT
282_233_14334661_16654_44532_003	2	60	73	7	AT
282_233_14334661_16654_44532_003	4	92	123	8	ACAT
282_233_14334715_16654_44532_018	2	51	72	11	AC
282_233_14334715_16654_44532_018	2	103	118	8	AC
282_233_14334715_16654_44532_018	2	163	178	8	AC
282_233_14334715_16654_44532_018	2	199	214	8	AC
282_25_13000962_5489_38485_065	2	77	118	21	AG
282_105_13927993_5489_41852_020	3	507	554	16	AAT
282_78_13021230_16654_38984_021	2	69	96	14	AG
282_22_12999549_16654_38456_078	2	270	293	12	AG
282_42_13007335_5489_38631_023	2	1	16	8	AT
282_99_13042700_16654_41462_072	4	190	205	4	ACAT
341_2_13293690_16654_41222_077	2	179	196	9	AG
282_172_14005492_5489_43971_008	2	376	389	7	AG
282_125_13985987_5489_42084_033	2	2	21	10	AC
282_125_13985987_5489_42084_033	2	55	74	10	AT
282_13_12996229_5489_38359_040	3	248	271	8	AAT
510_5_13914354_5489_41491_075	2	95	110	8	AG
282_180_14008672_5489_44463_052	2	290	311	11	AG
510_4_13914095_5489_41486_085	2	50	63	7	AG
282_73_13019327_16654_38903_085	2	146	191	23	AG
282_73_13019327_16654_38903_085	2	192	211	10	AC
282_102_13926405_16654_41804_006	2	1	30	15	AT
282_177_14007239_16654_43944_095	2	542	557	8	AT
282_180_14008537_5489_44301_090	3	430	447	6	AAT
282_143_13993453_5489_44020_038	3	37	51	5	AAT
302_8_13285504_5489_40740_050	2	30	43	7	AT
282_225_14331607_5489_44472_068	2	578	597	10	AC
282_74_13019744_16654_38951_020	2	236	251	8	AC
282_17_12997579_16654_38423_079	2	267	288	11	AG
282_62_13015156_5489_38821_002	2	339	386	24	AT
282_233_14334750_5489_44529_066	2	60	79	10	AT
282_95_13041191_5489_39594_085	2	1	18	9	AT
282_28_13002026_16654_38515_005	2	79	92	7	AG
282_28_13002026_16654_38515_005	2	238	261	12	AG
282_44_13008105_16654_39319_024	4	64	79	4	AAAT
282_232_14334245_16654_44520_069	2	1	124	62	AT
282_232_14334245_16654_44520_069	2	133	152	10	AC
282_99_13042781_5489_41459_004	3	110	127	6	AAG
282_93_13040466_5489_39404_067	4	610	625	4	AAAT
282_71_13018631_16654_38897_081	2	84	107	12	AT
282_71_13018631_16654_38897_081	3	289	315	9	AAT
282_246_14344919_5489_44657_042	3	54	74	7	AAT
282_92_13040116_5489_39400_002	3	185	208	8	AGG
282_67_13017025_5489_38870_086	3	144	158	5	CCG
282_98_13042363_16654_41451_069	2	312	327	8	AG
282_203_14017892_5489_43238_036	3	193	207	5	AAC
282_213_14021741_16654_43042_001	2	377	406	15	AT
282_213_14021741_16654_43042_001	4	451	466	4	AAAT
282_55_13012270_5489_38738_091	3	573	596	8	AAG
282_68_13017154_5489_38873_047	4	403	418	4	AAAT
282_174_14006309_16654_44006_006	2	11	72	31	AT
282_53_13011719_5489_38723_081	3	66	88	8	AGG
282_157_13999438_16654_44178_081	2	446	527	41	AT
282_164_14002573_16654_44327_034	4	84	103	5	AAAT
302_12_13286995_5489_40775_067	4	520	539	5	AAAT
282_17_12997646_16654_38420_059	4	223	238	4	ATCC
282_162_14001677_16654_44313_008	2	17	44	14	AG
282_102_13926204_16654_41807_078	2	551	570	10	AG
282_43_13007905_16654_39317_082	4	400	423	6	AGGG
282_71_13018495_5489_38895_023	2	574	589	8	AT
302_10_13286019_5489_40762_011	3	38	61	8	AAG
282_86_13024280_16654_39175_022	2	1	24	12	AG
282_86_13024280_16654_39175_022	4	486	505	5	AAAT
282_38_13005703_5489_38597_027	3	59	73	5	AAG
282_151_13996983_5489_44112_055	4	9	28	5	AAAT
282_151_13996983_5489_44112_055	2	29	64	18	AT
282_151_13996983_5489_44112_055	2	76	119	22	AC
282_151_13996983_5489_44112_055	4	120	135	4	ACAT
282_151_13996983_5489_44112_055	2	140	159	10	AT
282_154_13998184_5489_44162_054	4	59	74	4	AAAT
282_207_14019195_16654_43203_094	2	219	254	18	AG
282_194_14014232_16654_43550_090	4	131	146	4	AATG
282_163_14002159_5489_44321_019	3	186	203	6	CCG
282_18_12998264_16654_38424_018	2	559	606	24	AT
282_24_13000537_16654_38479_084	2	370	391	11	AG
282_229_14333141_5489_44428_067	3	335	349	5	AAT
282_229_14333141_5489_44428_067	4	351	366	4	AATT
282_60_13014222_5489_38803_025	2	259	274	8	AT
282_178_14007757_16654_43952_042	4	4	19	4	ACAT
282_151_13997120_16654_44111_018	2	26	53	14	AT
282_233_14334440_16654_44531_093	2	253	271	10	AT
282_76_13020214_5489_39282_095	2	272	299	14	AG
282_184_14010141_5489_43849_072	2	1	26	13	AT
282_17_12997883_5489_38412_033	3	457	477	7	ATC
282_71_13018406_16654_38898_059	2	399	412	7	AG
282_14_12996569_5489_38368_058	2	355	382	14	AG
282_61_13014556_5489_38819_012	3	556	573	6	CCG
282_189_14011994_5489_43513_009	3	355	369	5	ACC
282_190_14012846_16654_43498_017	3	17	34	6	AAC
282_178_14007930_16654_43953_067	4	439	454	4	AAAT
282_103_13927053_16654_41814_010	2	20	47	14	AT
282_76_13020470_5489_39061_053	2	336	353	9	AG
282_255_14348465_5489_44725_021	2	81	108	14	AT
282_264_14379395_16654_44818_090	2	587	602	8	AT
282_154_13998201_5489_44299_020	2	506	551	23	AG
282_63_13015291_16654_38828_077	3	311	325	5	AAT
282_63_13015291_16654_38828_077	2	457	479	12	AT
282_94_13040885_5489_39484_002	2	333	360	14	AT
282_175_14006518_16654_44009_093	2	238	253	8	AG
282_179_14008351_16654_44197_017	2	330	349	10	AT
282_222_14299300_5489_44243_032	2	662	695	17	AT
282_61_13014583_5489_38818_025	2	434	499	33	AT
282_24_13000328_16654_38478_028	4	25	67	11	AAAG
282_24_13000328_16654_38478_028	4	89	108	5	AAAG
282_30_13002799_5489_38530_021	2	2	31	15	AT
282_233_14334498_5489_44529_028	2	287	304	9	AT
282_243_14343715_5489_44581_028	3	345	365	7	AAG
282_25_13000790_5489_38489_057	2	27	42	8	AC
282_44_13007944_5489_38648_064	2	184	269	43	AT
282_225_14331486_16654_44477_074	2	410	423	7	AT
282_176_14007123_16654_43940_003	3	406	420	5	AAG
282_172_14005455_5489_43972_057	2	1	14	7	AC
282_194_14014306_16654_43550_005	3	324	341	6	AAT
282_85_13023795_16654_39130_009	3	62	82	7	CCG
282_91_13039572_5489_39228_042	2	273	302	15	AG
282_61_13014459_16654_38812_015	2	75	140	33	AT
282_62_13014939_5489_38824_011	2	316	371	28	AG
282_62_13014939_5489_38824_011	2	372	387	8	AC
282_166_14003045_16654_44347_014	2	343	360	9	AG
282_247_14345377_16654_44667_053	4	371	386	4	AAAT
282_228_14332753_16654_44443_051	4	28	47	5	AAAC
282_228_14332753_16654_44443_051	2	48	61	7	AC
282_164_14002557_16654_44329_068	2	262	281	10	AC
282_103_13927218_5489_41809_003	2	323	336	7	AG
282_180_14008584_16654_44465_088	2	441	470	15	AT
282_62_13014855_16654_38816_063	4	219	234	4	AAAT
282_241_14343099_16654_44620_054	2	206	221	8	AT
282_63_13015236_5489_38835_048	3	71	85	5	AAT
282_63_13015236_5489_38835_048	3	86	100	5	AAT
282_63_13015236_5489_38835_048	2	104	123	10	AT
282_80_13021752_5489_38993_096	2	406	423	9	AT
282_45_13008401_16654_38685_060	3	390	425	12	AAT
282_226_14332045_16654_44486_001	2	268	289	11	AG
282_245_14344650_16654_44650_020	2	211	224	7	AG
282_24_13000227_5489_38480_015	2	553	566	7	AT
282_27_13001605_16654_38507_040	2	46	73	14	AC
282_226_14332001_5489_44482_019	3	299	316	6	AAT
282_48_13009792_16654_39323_050	4	288	307	5	ACGC
282_55_13012437_5489_38739_068	3	109	123	5	CCG
302_7_13284907_16654_40751_075	2	472	495	12	AT
282_192_14013593_5489_43530_020	3	62	76	5	AAT
282_53_13011578_5489_38722_007	4	576	602	7	AAAG
302_8_13285399_16654_40753_021	3	45	59	5	AAG
282_175_14006578_5489_44003_043	2	74	91	9	AC
282_175_14006578_5489_44003_043	4	99	114	4	ACAT
282_79_13021509_16654_38987_074	2	506	519	7	AT
282_43_13007892_16654_39315_034	2	1	18	9	AT
282_224_14331173_5489_44435_069	4	105	120	4	AATT
282_224_14331173_5489_44435_069	3	132	158	9	AAC
282_224_14331173_5489_44435_069	3	159	194	12	AAT
282_178_14007931_5489_43950_067	2	1	32	16	AT
282_55_13012356_5489_38738_040	3	36	50	5	AAG
282_87_13024675_5489_39142_069	2	105	148	22	AT
302_7_13285004_5489_40738_072	2	403	418	8	AG
302_9_13285794_16654_40756_069	3	442	456	5	AGG
282_2_12940416_5489_38332_095	3	151	165	5	AAG
282_180_14008629_16654_44199_070	2	207	222	8	AC
282_240_14342637_16654_44615_039	2	437	452	8	AT
282_240_14342637_16654_44615_039	2	623	642	10	AT
282_248_14345777_16654_44677_021	2	425	438	7	AT
282_246_14345028_16654_44662_003	2	324	343	10	AG
282_247_14345358_16654_44668_072	2	320	335	8	AT
282_26_13001126_16654_38498_059	4	393	408	4	AAAT
282_158_14000018_5489_44172_003	2	46	61	8	AG
282_158_14000018_5489_44172_003	2	62	77	8	AT
282_158_14000018_5489_44172_003	2	78	93	8	AG
282_146_13994576_16654_44052_024	2	684	709	13	AG
282_74_13019584_5489_38941_058	3	553	588	12	AAG
282_195_14014672_5489_43555_022	2	105	142	19	AT
282_21_12999264_16654_38451_090	2	1	66	33	AT
282_64_13015938_5489_38837_065	3	478	495	6	AAT
282_234_14335056_16654_44542_051	3	77	91	5	AAG
282_228_14332735_16654_44444_070	3	87	101	5	CCG
282_206_14018798_16654_43160_029	2	147	164	9	AG
282_78_13021058_16654_38982_011	2	440	533	47	AT
302_11_13286329_5489_40772_096	2	322	343	11	AG
282_144_13993964_5489_44418_066	2	209	248	20	AT
282_260_14350323_5489_44780_056	4	260	275	4	AATC
282_22_12999551_16654_38456_093	2	1	22	11	AT
282_229_14333098_16654_44433_086	2	458	477	10	AC
282_145_13994072_5489_44042_028	2	98	115	9	AT
282_255_14348571_5489_44725_050	2	206	235	15	AG
282_33_13003702_16654_38560_095	3	116	130	5	CCG
282_145_13994280_5489_44042_084	3	139	153	5	AGC
282_52_13011300_16654_38725_036	2	414	427	7	AG
282_99_13042510_5489_41458_095	2	19	32	7	AG
282_99_13042510_5489_41458_095	2	258	279	11	AG
282_69_13017510_5489_38876_031	2	505	538	17	AG
282_52_13011230_5489_38720_053	2	230	245	8	AT
282_235_14335399_16654_44566_070	4	91	118	7	AAAT
282_24_13000268_16654_38482_080	2	1	16	8	AT
282_247_14345409_5489_44661_085	2	24	45	11	AG
282_247_14345409_5489_44661_085	2	180	211	16	AC
282_247_14345409_5489_44661_085	2	212	227	8	AG
282_78_13021302_5489_39306_017	3	567	587	7	CCG
282_82_13022752_16654_39070_054	2	243	268	13	AG
282_82_13022752_16654_39070_054	2	269	296	14	AT
282_142_13992908_16654_44027_078	2	383	396	7	AT
282_142_13992908_16654_44027_078	4	477	492	4	ACAT
282_142_13992908_16654_44027_078	2	493	537	23	AT
282_21_12999134_16654_38449_061	3	129	143	5	AGG
282_180_14008402_16654_44200_047	2	428	441	7	AG
282_24_13000256_16654_38482_032	2	173	186	7	AG
282_80_13021761_5489_39308_032	3	79	96	6	AGG
510_3_13913471_16654_41433_095	4	94	114	5	AATT
282_189_14012035_16654_43516_071	4	175	190	4	AAAT
282_19_12998622_16654_38429_019	3	64	81	6	CCG
282_97_13041774_5489_41442_029	3	430	444	5	AAG
282_55_13012425_16654_38751_020	3	205	279	25	AAT
282_226_14331728_5489_44481_095	4	587	606	5	AAAT
282_252_14347340_16654_44711_035	3	394	420	9	AAG
282_128_13987143_16654_42123_049	2	1	16	8	AT
282_87_13024607_5489_39144_089	2	338	361	12	AT
282_211_14020762_5489_43030_028	2	651	664	7	AT
282_226_14332027_16654_44484_018	2	503	520	9	AG
282_189_14012014_5489_43513_089	3	205	219	5	AAT
282_233_14334399_16654_44534_016	4	233	253	5	AATT
282_245_14344410_16654_44650_030	2	639	662	12	AT
282_143_13993216_5489_44019_064	2	678	697	10	AT
282_49_13010177_5489_39304_050	2	43	62	10	AG
282_262_14378536_16654_44783_027	2	102	131	15	AT
302_7_13284856_5489_40738_062	4	58	73	4	ACGC
282_254_14348164_16654_44757_065	2	507	540	17	AT
282_23_13000163_5489_38476_035	2	570	585	8	AG
282_254_14348073_16654_44758_085	2	571	586	8	AT
282_97_13041712_16654_41444_064	3	495	512	6	AGG
282_233_14334566_5489_44526_008	2	413	452	20	AG
282_56_13012593_5489_38743_030	2	550	577	14	AG
282_251_14346874_16654_44697_088	2	449	476	14	AG
282_194_14014315_5489_43547_037	2	446	463	9	AG
282_194_14014315_5489_43547_037	3	580	594	5	AAC
282_87_13024576_5489_39141_058	4	443	458	4	ATGC
282_230_14333434_5489_44453_088	2	354	371	9	AG
282_81_13022266_16654_39005_041	2	94	119	13	AT
282_87_13024709_5489_39142_004	2	458	491	17	AC
282_63_13015546_16654_38825_033	2	150	187	19	AG
282_74_13019679_16654_38950_053	2	87	100	7	AG
282_39_13006159_5489_38615_025	2	50	69	10	AG
282_16_12997521_5489_38407_018	2	141	164	12	AC
282_16_12997521_5489_38407_018	2	305	324	10	AT
282_194_14014325_5489_43547_070	2	270	289	10	AG
282_194_14014325_5489_43547_070	3	596	628	11	AGG
282_262_14378682_16654_44783_022	4	4	19	4	ATCG
282_189_14012136_16654_43515_084	2	183	200	9	AG
282_163_14001937_5489_44321_094	4	544	559	4	AAAG
282_100_13042874_5489_41504_015	4	288	307	5	AAAT
282_193_14013661_16654_43540_016	2	107	134	14	AC
282_154_13998153_5489_44299_022	3	249	263	5	AAT
282_82_13022736_5489_39068_088	2	330	371	21	AG
282_248_14345665_16654_44675_057	3	354	368	5	AGG
282_23_12999869_16654_38475_016	2	1	22	11	AT
282_225_14331319_5489_44472_080	3	339	365	9	AAT
282_81_13022235_5489_39000_011	2	405	432	14	AG
282_81_13022235_5489_39000_011	2	433	458	13	AT
282_233_14334502_5489_44529_044	2	383	430	24	AG
282_192_14013573_16654_43532_036	3	496	525	10	ATC
282_70_13018149_16654_38890_070	4	476	491	4	AAAT
510_1_13912709_16654_41427_016	2	565	590	13	AG
510_8_13915684_16654_41512_004	2	331	348	9	AT
282_192_14013429_16654_43532_042	4	596	611	4	AAAT
282_226_14331813_16654_44486_043	3	522	536	5	CCG
282_226_14331813_16654_44486_043	3	555	569	5	CCG
282_143_13993256_5489_44019_030	2	131	144	7	AG
282_234_14335022_5489_44536_006	2	183	210	14	AG
282_42_13007419_16654_38634_069	2	1	24	12	AT
282_57_13013196_16654_38761_036	3	401	415	5	CCG
282_34_13004285_16654_38571_008	4	67	87	5	AATT
282_74_13019576_16654_38949_026	2	534	595	31	AT
282_73_13019218_16654_38902_041	2	147	164	9	AG
282_171_14005161_16654_43960_022	2	146	185	20	AT
282_154_13998249_16654_44126_018	2	195	214	10	AT
302_10_13286181_16654_40765_070	3	160	180	7	AAG
282_248_14345868_16654_44678_001	2	66	87	11	AT
282_214_14022012_5489_43049_039	4	253	268	4	ACAT
282_214_14022012_5489_43049_039	4	378	405	7	ACAT
282_226_14331992_16654_44483_083	3	194	208	5	AAG
282_193_14013859_5489_43536_039	3	398	412	5	CCG
282_148_13995981_5489_44368_066	2	294	315	11	AG
282_203_14017861_5489_43241_006	2	365	392	14	AT
282_49_13009831_16654_38707_031	4	21	36	4	AAAG
282_31_13003171_5489_38528_069	2	411	489	39	AT
282_239_14342378_5489_44585_052	4	564	579	4	AAAG
282_32_13003476_5489_38545_042	2	35	56	11	AG
282_73_13019402_5489_38910_001	3	1	15	5	AAT
282_71_13018488_5489_38892_088	2	3	34	16	AT
282_249_14345938_16654_44692_096	4	44	59	4	AAAT
282_264_14379468_5489_44805_005	3	532	546	5	AAG
282_252_14347085_16654_44714_079	4	206	221	4	AAAT
282_252_14347085_16654_44714_079	4	258	273	4	AAAT
282_25_13000702_5489_38489_093	3	68	82	5	AAG
282_142_13992834_16654_44025_079	2	215	270	28	AC
282_75_13020181_5489_38948_034	3	36	50	5	AAT
282_75_13020181_5489_38948_034	3	103	117	5	AAT
282_31_13002933_5489_38528_080	2	195	216	11	AG
282_34_13004448_5489_38690_082	2	123	136	7	AG
282_65_13016018_5489_38841_013	3	517	543	9	AAG
282_170_14004575_5489_43966_095	2	1	18	9	AT
282_188_14011663_16654_43890_023	2	245	270	13	AT
282_25_13000982_5489_38489_049	4	278	306	7	ACAT
282_25_13000982_5489_38489_049	2	307	326	10	AC
282_204_14018026_5489_43224_013	2	514	549	18	AT
282_88_13024885_16654_39257_046	3	249	263	5	AAT
282_146_13994362_5489_44054_047	2	242	267	13	AC
282_146_13994362_5489_44054_047	2	268	291	12	AG
282_78_13021194_16654_38984_071	3	132	146	5	AGG
282_188_14011584_16654_43889_092	2	27	48	11	AG
282_188_14011584_16654_43889_092	2	49	70	11	AC
282_207_14019315_5489_43197_088	3	145	159	5	AAC
282_173_14006035_5489_44022_065	3	295	312	6	AGG
282_56_13012537_5489_38742_096	2	1	14	7	AG
282_75_13020135_5489_38948_051	4	423	458	9	ACAT
302_12_13286824_16654_40780_060	2	293	318	13	AG
282_39_13006080_16654_38625_094	3	370	384	5	AGG
282_176_14007136_5489_43931_052	4	64	79	4	ACAT
282_23_12999934_5489_38473_093	2	78	113	18	AT
282_23_12999934_5489_38473_093	2	219	232	7	AT
282_23_12999934_5489_38473_093	2	233	246	7	AG
282_166_14003052_5489_44342_046	2	523	548	13	AC
282_98_13042444_5489_41454_002	2	276	293	9	AG
282_57_13012986_16654_38763_077	2	26	41	8	AT
282_62_13015184_16654_38815_018	3	641	658	6	AGC
282_145_13994237_5489_44045_006	2	1	44	22	AT
282_187_14011287_5489_43874_055	2	75	88	7	AG
282_187_14011287_5489_43874_055	2	109	154	23	AT
282_17_12997860_5489_38414_036	2	296	309	7	AG
282_244_14344132_16654_44646_073	4	421	436	4	AAAT
282_61_13014519_16654_38812_061	3	570	584	5	AGG
282_82_13022745_5489_39067_022	2	62	91	15	AG
282_29_13002160_5489_38518_064	2	232	245	7	AG
282_84_13023546_5489_39016_069	2	176	191	8	AG
282_246_14344994_5489_44654_054	2	107	128	11	AG
282_34_13004094_5489_38690_031	4	7	47	10	AAAT
282_191_14013244_16654_43507_066	3	278	304	9	AAT
510_5_13914325_5489_41490_044	2	227	240	7	AG
282_187_14011068_5489_43871_048	2	94	175	41	AT
282_170_14004534_16654_43967_031	3	554	568	5	AGG
282_24_13000242_5489_38477_079	2	197	248	26	AT
282_18_12998300_16654_38426_066	4	234	249	4	AAAT
282_44_13008145_16654_39321_088	2	413	460	24	AT
282_190_14012720_5489_43494_088	2	334	347	7	AG
282_190_14012720_5489_43494_088	2	359	392	17	AG
282_264_14379521_16654_44818_019	2	288	301	7	AG
282_241_14342824_5489_44611_031	3	20	34	5	ACC
282_67_13016988_16654_38854_038	2	524	545	11	AG
282_194_14014135_5489_43547_093	2	594	607	7	AT
282_149_13996116_5489_44075_044	4	291	306	4	AAAG
282_148_13995679_16654_44372_029	3	8	34	9	AAG
282_30_13002687_5489_38532_057	3	58	81	8	AGG
282_264_14379315_16654_44816_060	2	89	289	101	AT
302_8_13285402_16654_40752_037	2	489	502	7	AT
282_224_14331029_16654_44439_075	4	371	386	4	AATC
282_58_13013497_16654_39330_088	2	226	259	17	AT
282_245_14344421_16654_44651_077	2	531	548	9	AG
282_245_14344421_16654_44651_077	2	567	582	8	AG
282_189_14012177_16654_43516_050	3	484	498	5	AAT
282_248_14345881_5489_44673_049	3	1	18	6	CCG
282_194_14014150_16654_43548_059	2	15	32	9	AG
282_240_14342633_16654_44615_023	2	509	524	8	AG
282_160_14000734_5489_44158_087	4	421	436	4	AGGG
282_180_14008379_16654_44199_047	2	301	328	14	AG
282_24_13000239_5489_38480_063	2	1	36	18	AT
282_260_14350172_16654_44791_045	2	201	218	9	AT
282_193_14013804_16654_43543_010	2	80	93	7	AG
282_193_14013804_16654_43543_010	2	94	117	12	AC
282_55_13012512_5489_38738_082	2	91	104	7	AC
282_262_14378499_5489_44772_062	2	502	523	11	AG
282_177_14007262_5489_43937_095	2	112	129	9	AG
282_177_14007262_5489_43937_095	2	151	168	9	AG
282_100_13042944_16654_41508_094	2	1	30	15	AT
282_100_13042944_16654_41508_094	2	338	387	25	AT
282_187_14011307_16654_43884_037	2	173	186	7	AG
282_187_14011307_16654_43884_037	2	448	469	11	AG
282_189_14012194_16654_43517_033	3	46	81	12	AAT
282_184_14010015_5489_43847_059	2	110	143	17	AG
282_88_13025178_5489_39252_065	4	204	224	5	AATT
282_189_14011990_16654_43515_089	4	15	30	4	AAAG
282_43_13007899_16654_39317_065	2	1	24	12	AT
282_43_13007899_16654_39317_065	4	28	43	4	ACAT
282_43_13007899_16654_39317_065	2	59	74	8	AT
282_209_14020075_16654_43127_056	3	324	338	5	AAT
282_61_13014786_5489_38817_065	2	400	417	9	AG
282_208_14019528_16654_43237_095	3	100	114	5	AAG
282_246_14344902_16654_44662_074	2	625	640	8	AG
282_234_14334870_5489_44538_076	2	330	349	10	AG
282_234_14334870_5489_44538_076	2	350	365	8	AT
282_70_13017928_16654_38889_064	2	511	530	10	AG
282_27_13001499_5489_38508_011	3	69	89	7	AAT
282_147_13994776_5489_44061_064	2	9	28	10	AT
282_13_12996318_16654_38357_019	2	99	120	11	AG
282_13_12996318_16654_38357_019	2	202	229	14	AG
282_257_14349192_5489_44739_055	2	162	175	7	AT
282_164_14002443_16654_44329_007	3	441	455	5	AAG
282_191_14013186_16654_43507_035	2	462	477	8	AG
282_206_14018877_5489_43159_044	2	480	493	7	AT
282_183_14009727_5489_43843_055	2	104	121	9	AG
282_52_13011025_16654_38772_096	3	438	458	7	AGG
282_52_13011025_16654_38772_096	3	494	508	5	CCG
282_175_14006536_5489_44003_062	2	72	145	37	AT
282_243_14343816_5489_44579_055	2	654	671	9	AT
282_203_14017644_5489_43238_014	3	425	439	5	AAG
282_246_14344839_16654_44663_012	2	529	550	11	AG
282_188_14011657_5489_43876_088	4	370	389	5	AAAT
282_249_14345992_5489_44679_027	2	127	150	12	AT
282_99_13042523_5489_41457_045	2	649	680	16	AG
282_15_12997074_16654_38370_067	4	438	453	4	AAAC
282_79_13021674_16654_39063_067	2	86	107	11	AG
282_183_14009624_5489_43842_028	4	32	47	4	ACAT
282_74_13019650_5489_38943_039	2	164	179	8	AG
282_228_14332543_16654_44444_078	2	428	489	31	AT
282_228_14332543_16654_44444_078	4	490	505	4	ACAT
282_228_14332543_16654_44444_078	2	546	561	8	AT
282_145_13994289_16654_44049_020	2	1	14	7	AG
282_156_13998792_16654_44139_092	2	400	429	15	AG
282_248_14345791_16654_44677_070	3	398	412	5	AAT
282_244_14344246_5489_44636_038	2	44	63	10	AG
282_244_14344246_5489_44636_038	2	124	139	8	AG
282_252_14347064_5489_44703_095	2	223	248	13	AG
282_143_13993570_16654_44493_033	3	20	81	20	AAT
282_145_13994126_5489_44042_057	2	503	536	17	AT
282_22_12999747_16654_38454_003	2	269	284	8	AG
282_22_12999747_16654_38454_003	2	472	515	22	AT
282_178_14007900_16654_43951_036	2	1	28	14	AT
282_178_14007900_16654_43951_036	2	152	177	13	AT
282_259_14349837_16654_44788_043	2	419	542	62	AT
282_179_14008348_5489_44300_002	4	205	224	5	ACAT
282_257_14348995_5489_44741_032	3	376	390	5	AGG
282_175_14006559_16654_44010_059	3	457	477	7	AAT
282_21_12999324_5489_38461_038	2	44	85	21	AT
282_99_13042629_16654_41461_074	2	268	309	21	AG
282_58_13013511_16654_39331_055	2	1	14	7	AC
282_170_14004649_5489_43964_092	2	9	36	14	AG
282_229_14332914_5489_44427_030	4	453	468	4	AAAT
282_59_13013753_16654_39334_062	4	677	692	4	AAAT
282_32_13003515_5489_38544_007	2	258	271	7	AT
282_53_13011622_5489_38724_085	2	662	675	7	AG
282_238_14336439_5489_44623_010	3	197	211	5	AAG
282_237_14336146_16654_44592_088	3	554	571	6	AAT
282_170_14004902_16654_43969_049	2	476	493	9	AG
282_226_14332034_16654_44483_050	2	19	110	46	AT
282_72_13018743_5489_38915_061	2	416	451	18	AG
282_93_13040282_5489_39406_011	4	66	85	5	AAAT
282_198_14015627_16654_43383_013	3	152	166	5	ACC
282_63_13015281_16654_38828_030	2	199	224	13	AG
282_94_13040861_16654_39490_004	3	176	190	5	AGG
282_18_12998122_16654_38424_039	3	67	90	8	AGG
282_22_12999710_5489_38465_053	2	444	457	7	AG
282_170_14004876_16654_43967_034	4	1	16	4	ACAT
282_170_14004876_16654_43967_034	2	22	62	21	AC
282_170_14004876_16654_43967_034	4	77	100	6	ACAT
282_170_14004876_16654_43967_034	2	101	148	24	AT
282_170_14004876_16654_43967_034	2	166	217	26	AC
282_170_14004876_16654_43967_034	4	221	269	12	ACAT
282_189_14011924_16654_43515_012	2	413	446	17	AT
282_195_14014538_5489_43555_075	2	232	265	17	AG
282_78_13021164_16654_38982_040	2	74	101	14	AT
282_95_13040992_16654_39599_062	2	160	205	23	AT
282_55_13012415_16654_38752_085	2	190	215	13	AG
282_75_13019936_16654_38955_028	2	436	449	7	AG
282_13_12996190_5489_38358_089	2	13	26	7	AG
282_126_13986322_5489_42101_035	3	666	683	6	AAT
282_160_14000618_16654_44159_011	3	450	484	12	AAG
282_236_14335751_16654_44598_040	3	49	72	8	AAG
282_236_14335751_16654_44598_040	3	105	119	5	AGG
282_236_14335751_16654_44598_040	3	304	318	5	AAG
282_203_14017827_5489_43241_071	3	48	62	5	AGG
282_60_13014109_16654_38806_046	4	495	522	7	CCCG
282_161_14001177_5489_44303_028	2	206	237	16	AG
282_18_12998159_5489_38419_087	2	168	181	7	AT
282_185_14010349_5489_43831_046	2	473	492	10	AG
282_163_14002190_5489_44318_049	2	431	452	11	AG
282_57_13013239_5489_38758_017	2	161	192	16	AG
282_100_13043139_5489_41503_003	4	544	563	5	AATT
282_89_13025203_16654_39225_079	3	272	286	5	AAG
282_27_13001653_16654_38507_038	4	296	311	4	AAAT
282_190_14012849_16654_43499_018	4	495	514	5	AAAT
282_67_13017113_5489_38870_050	2	626	657	16	AG
282_67_13017113_5489_38870_050	2	658	691	17	AT
282_35_13004479_16654_38592_031	4	235	250	4	AAAT
282_66_13016599_5489_38864_021	4	477	492	4	ATGC
282_173_14005838_5489_44021_057	3	189	215	9	AAC
282_232_14334171_16654_44522_058	2	657	684	14	AT
282_211_14020739_5489_43032_028	3	46	60	5	AGG
282_83_13022884_5489_39010_016	2	26	45	10	AT
282_153_13997708_5489_44469_074	2	1	38	19	AT
282_174_14006182_5489_43997_091	3	135	164	10	CCG
282_18_12998196_5489_38417_038	3	352	366	5	AGG
282_234_14334896_5489_44536_091	4	3	18	4	ACAT
282_234_14334896_5489_44536_091	4	58	73	4	ACAT
282_99_13042553_16654_41463_062	2	481	494	7	AT
282_76_13020220_5489_39061_016	4	454	485	8	AAAT
[truncated: 5,643 more rows]

## Sheet: BAC_SSR
Contig Name	Length of unit	Microsatellite start	Microsatellite stop	Simple Sequence Repeat length	Unit sequence
BAC_pool_Orion_9_Contig6.1	2	3874	3887	7	AC
BAC_pool_Orion_9_Contig6.1	4	4011	4026	4	ACAT
BAC_pool_Orion_9_Contig6.1	2	4201	4218	9	AT
BAC_pool_Orion_9_Contig6.1	2	5790	5805	8	AT
BAC_pool_Orion_9_Contig6.1	4	5808	5827	5	ACAT
BAC_pool_Orion_9_Contig6.1	2	5877	5892	8	AC
BAC_pool_Orion_9_Contig6.1	2	5924	5941	9	AC
BAC_pool_Orion_9_Contig6.1	2	6109	6122	7	AT
BAC_pool_Orion_9_Contig6.1	2	6181	6212	16	AT
BAC_pool_Orion_9_Contig6.1	2	6249	6294	23	AT
BAC_pool_Orion_9_Contig6.1	2	7544	7563	10	AG
BAC_pool_Orion_9_Contig6.1	2	13730	13745	8	AG
BAC_pool_Orion_9_Contig6.1	2	28574	28599	13	AT
BAC_pool_Orion_9_Contig10.2	3	7399	7413	5	AGC
BAC_pool_Orion_9_Contig10.2	3	7494	7508	5	AGG
BAC_pool_Orion_9_Contig6.3	4	16128	16143	4	AAAG
BAC_pool_Orion_9_Contig6.3	3	20209	20223	5	AGC
BAC_pool_Orion_9_Contig6.3	3	20304	20318	5	AGG
BAC_pool_Orion_9_Contig6.2	2	16899	16912	7	AG
BAC_pool_Orion_9_Contig11.2	2	1	14	7	AG
BAC_pool_Orion_9_Contig11.2	3	27937	27963	9	AAG
BAC_pool_Orion_9_Contig11.2	4	32559	32579	5	AATT
BAC_pool_Orion_9_Contig11.2	3	35373	35399	9	AAG
BAC_pool_Orion_9_Contig11.2	3	43714	43740	9	AAG
BAC_pool_Orion_9_Contig37.4	2	1204	1221	9	AG
BAC_pool_Orion_9_Contig11.1	2	35105	35134	15	AG
BAC_pool_Orion_9_Contig28.2	2	3353	3372	10	AT
BAC_pool_Orion_9_Contig28.2	2	4144	4157	7	AT
BAC_pool_Orion_9_Contig28.1	3	42936	42950	5	AGG
BAC_pool_Orion_9_Contig7.1	2	2279	2292	7	AT
BAC_pool_Orion_9_Contig7.1	3	2307	2336	10	AAT
BAC_pool_Orion_9_Contig7.1	2	2362	2375	7	AT
BAC_pool_Orion_9_Contig7.1	2	9013	9030	9	AT
BAC_pool_Orion_9_Contig7.1	3	9045	9074	10	AAT
BAC_pool_Orion_9_Contig7.1	2	9100	9113	7	AT
BAC_pool_Orion_9_Contig7.3	4	2277	2296	5	AAAT
BAC_pool_Orion_9_Contig7.3	2	2726	2739	7	AG
BAC_pool_Orion_9_Contig7.3	4	7429	7448	5	AAAT
BAC_pool_Orion_9_Contig7.3	4	25526	25546	5	AATT
BAC_pool_Orion_9_Contig7.3	3	31624	31638	5	AAG
BAC_pool_Orion_9_Contig7.3	3	36466	36494	10	AAG
BAC_pool_Orion_9_Contig7.3	4	71806	71825	5	AACC
BAC_pool_Orion_9_Contig22.1	4	6444	6464	5	AATT
BAC_pool_Orion_9_Contig22.3	2	80	103	12	AT
BAC_pool_Orion_9_Contig22.3	3	36339	36353	5	AGG
BAC_pool_Orion_9_Contig22.3	3	52792	52806	5	AGG
BAC_pool_Orion_9_Contig22.3	3	59169	59183	5	AGG
BAC_pool_Orion_9_Contig22.3	3	59622	59636	5	AGG
BAC_pool_Orion_9_Contig34.4	4	2702	2717	4	ACAT
BAC_pool_Orion_9_Contig34.4	4	2793	2808	4	ACAT
BAC_pool_Orion_9_Contig34.4	4	3911	3930	5	ACAT
BAC_pool_Orion_9_Contig1.2	4	33956	33971	4	AAAT
BAC_pool_Orion_9_Contig18.1	3	8700	8726	9	AAG
BAC_pool_Orion_9_Contig18.1	4	69242	69262	5	AATT
BAC_pool_Orion_9_Contig0.2	2	5664	5679	8	AT
BAC_pool_Orion_9_Contig0.2	3	10419	10433	5	AAG
BAC_pool_Orion_9_Contig0.2	3	20794	20817	8	AGG
BAC_pool_Orion_9_Contig0.2	2	27004	27017	7	AT
BAC_pool_Orion_9_Contig0.2	2	30303	30320	9	AT
BAC_pool_Orion_9_Contig0.2	2	31456	31471	8	AT
BAC_pool_Orion_9_Contig0.2	3	56752	56766	5	AAG
BAC_pool_Orion_9_Contig0.2	3	59901	59924	8	AAT
BAC_pool_Orion_9_Contig0.2	2	65239	65270	16	AG
BAC_pool_Orion_9_Contig0.2	2	77119	77134	8	AG
BAC_pool_Orion_9_Contig0.2	4	88454	88469	4	AAAT
BAC_pool_Orion_9_Contig0.1	3	15483	15497	5	AAG
BAC_pool_Orion_9_Contig0.1	2	17468	17481	7	AG
BAC_pool_Orion_9_Contig0.1	2	20030	20043	7	AG
BAC_pool_Orion_9_Contig0.1	3	53041	53058	6	AGC
BAC_pool_Orion_9_Contig1.5	3	7277	7294	6	AAG
BAC_pool_Orion_9_Contig37.8	2	1	14	7	AG
BAC_pool_Orion_9_Contig37.8	2	1773	1790	9	AG
BAC_pool_Orion_9_Contig37.8	2	8762	8783	11	AT
BAC_pool_Orion_9_Contig37.8	2	10457	10470	7	AG
BAC_pool_Orion_9_Contig37.8	2	14884	14903	10	AT
BAC_pool_Orion_9_Contig20.1	3	12138	12152	5	AAG
BAC_pool_Orion_9_Contig23.2	4	5991	6010	5	AAAC
BAC_pool_Orion_9_Contig23.2	3	24054	24077	8	AAG
BAC_pool_Orion_9_Contig23.2	2	36390	36417	14	AG
BAC_pool_Orion_9_Contig23.2	2	38809	38822	7	AG
BAC_pool_Orion_9_Contig23.2	2	43920	43949	15	AG
BAC_pool_Orion_9_Contig23.2	2	54139	54156	9	AT
BAC_pool_Orion_9_Contig23.2	2	59251	59270	10	AG
BAC_pool_Orion_9_Contig17.1	2	22564	22579	8	AG
BAC_pool_Orion_9_Contig17.1	4	28314	28329	4	AAAG
BAC_pool_Orion_9_Contig17.1	2	29318	29331	7	AT
BAC_pool_Orion_9_Contig17.1	4	79529	79544	4	AAAT
BAC_pool_Orion_9_Contig17.1	2	79551	79568	9	AT
BAC_pool_Orion_9_Contig32.1	2	6586	6603	9	AG
BAC_pool_Orion_9_Contig32.1	2	8955	8968	7	AG
BAC_pool_Orion_9_Contig32.1	3	20673	20687	5	AAT
BAC_pool_Orion_9_Contig32.1	3	23441	23455	5	AGG
BAC_pool_Orion_9_Contig33.2	3	1	15	5	ACT
BAC_pool_Orion_9_Contig33.2	2	27	58	16	AG
BAC_pool_Orion_9_Contig21.2	2	1	16	8	AT
BAC_pool_Orion_9_Contig21.2	2	1849	1862	7	AT
BAC_pool_Orion_9_Contig21.1	4	15838	15853	4	AAAT
BAC_pool_Orion_9_Contig21.1	3	24021	24035	5	ACC
BAC_pool_Orion_9_Contig21.1	2	24509	24546	19	AG
BAC_pool_Orion_9_Contig21.1	2	24547	24600	27	AT
BAC_pool_Orion_9_Contig21.1	4	24611	24646	9	ACAT
BAC_pool_Orion_9_Contig21.1	2	24687	24708	11	AG
BAC_pool_Orion_9_Contig21.1	2	26709	26731	12	AG
BAC_pool_Orion_9_Contig21.1	4	49101	49116	4	AAAG
BAC_pool_Orion_9_Contig21.1	2	52880	52893	7	AC
BAC_pool_Orion_9_Contig33.1	3	32554	32577	8	AAG
BAC_pool_Orion_9_Contig33.1	4	35346	35366	5	AATT
BAC_pool_Orion_9_Contig3.4	3	680	694	5	CCG
BAC_pool_Orion_9_Contig3.4	4	1799	1814	4	AGGG
BAC_pool_Orion_9_Contig3.4	2	3130	3143	7	AC
BAC_pool_Orion_9_Contig3.4	2	3144	3175	16	AT
BAC_pool_Orion_9_Contig3.4	2	3176	3197	11	AG
BAC_pool_Orion_9_Contig3.4	4	3672	3687	4	ACCG
BAC_pool_Orion_9_Contig3.4	2	4211	4224	7	AG
BAC_pool_Orion_9_Contig3.4	4	13579	13594	4	ACCG
BAC_pool_Orion_9_Contig3.4	2	14118	14131	7	AG
BAC_pool_Orion_9_Contig16.1	4	4222	4242	5	AATT
BAC_pool_Orion_9_Contig16.1	3	7014	7037	8	AAG
BAC_pool_Orion_9_Contig16.1	4	12749	12769	5	AATT
BAC_pool_Orion_9_Contig16.1	3	16074	16088	5	AAG
BAC_pool_Orion_9_Contig16.1	4	21397	21417	5	AATT
BAC_pool_Orion_9_Contig16.1	3	34924	34950	9	AAG
BAC_pool_Orion_9_Contig16.1	4	40651	40671	5	AATT
BAC_pool_Orion_9_Contig16.1	4	77783	77803	5	AATT
BAC_pool_Orion_9_Contig1.4	2	18812	18835	12	AT
BAC_pool_Orion_9_Contig1.4	2	20589	20602	7	AG
BAC_pool_Orion_9_Contig1.4	3	36370	36384	5	AAG
BAC_pool_Orion_9_Contig1.4	2	39522	39565	22	AG
BAC_pool_Orion_9_Contig1.4	4	40216	40235	5	AAAT
BAC_pool_Orion_9_Contig1.4	3	46149	46169	7	AAG
BAC_pool_Orion_9_Contig1.4	3	51703	51723	7	AGC
BAC_pool_Orion_9_Contig27.1	3	2195	2209	5	AGG
BAC_pool_Orion_9_Contig27.1	2	11093	11106	7	AG
BAC_pool_Orion_9_Contig15.1	3	26222	26236	5	AGC
BAC_pool_Orion_9_Contig15.1	4	35629	35644	4	AAAG
BAC_pool_Orion_9_Contig15.1	2	52710	52745	18	AC
BAC_pool_Orion_9_Contig15.1	4	52797	52834	9	ACAT
BAC_pool_Orion_9_Contig15.1	2	55274	55311	19	AT
BAC_pool_Orion_9_Contig15.1	2	55433	55452	10	AT
BAC_pool_Orion_9_Contig15.1	2	55605	55618	7	AC
BAC_pool_Orion_9_Contig15.1	2	57279	57296	9	AC
BAC_pool_Orion_9_Contig15.1	2	57547	57562	8	AC
BAC_pool_Orion_9_Contig15.1	2	57590	57603	7	AT
BAC_pool_Orion_9_Contig15.1	2	57605	57626	11	AC
BAC_pool_Orion_9_Contig15.1	2	57627	57642	8	AT
BAC_pool_Orion_9_Contig15.1	2	65853	65878	13	AG
BAC_pool_Orion_9_Contig15.1	2	76702	76719	9	AG
BAC_pool_Orion_9_Contig38.1	2	3176	3195	10	AT
BAC_pool_Orion_9_Contig38.1	3	6227	6244	6	AAT
BAC_pool_Orion_9_Contig38.1	2	7104	7117	7	AG
BAC_pool_Orion_9_Contig38.1	4	21374	21389	4	ACCG
BAC_pool_Orion_9_Contig38.1	2	21920	21937	9	AG
BAC_pool_Orion_9_Contig38.1	4	31755	31770	4	ACCG
BAC_pool_Orion_9_Contig38.1	4	31777	31792	4	ACCG
BAC_pool_Orion_9_Contig38.1	2	32354	32369	8	AG
BAC_pool_Orion_9_Contig26.1	2	7734	7747	7	AT
BAC_pool_Orion_9_Contig26.1	4	24975	24995	5	AATT
BAC_pool_Orion_9_Contig26.1	2	39913	39930	9	AG
BAC_pool_Orion_9_Contig26.1	3	48501	48515	5	AGG
BAC_pool_Orion_9_Contig29.2	4	3755	3770	4	ATCC
BAC_pool_Orion_9_Contig29.2	3	13401	13415	5	AAG
BAC_pool_Orion_9_Contig29.2	4	28060	28080	5	AATT
BAC_pool_Orion_9_Contig29.2	3	30846	30872	9	AAG
BAC_pool_Orion_9_Contig10.1	3	40787	40801	5	AGG
BAC_pool_Orion_9_Contig10.1	4	50600	50615	4	AAAT
BAC_pool_Orion_9_Contig39.1	2	633	652	10	AT
BAC_pool_Orion_9_Contig3.1	2	3747	3760	7	AG
BAC_pool_Orion_9_Contig3.1	3	13950	13964	5	AAG
BAC_pool_Orion_9_Contig3.1	2	17478	17493	8	AT
BAC_pool_Orion_9_Contig3.1	2	17502	17515	7	AT
BAC_pool_Orion_9_Contig3.1	2	28080	28099	10	AT
BAC_pool_Orion_9_Contig3.1	2	31660	31673	7	AG
BAC_pool_Orion_9_Contig3.2	2	15053	15084	16	AT
BAC_pool_Orion_9_Contig3.2	2	28227	28250	12	AG
BAC_pool_Orion_9_Contig3.2	2	38412	38425	7	AG
BAC_pool_Orion_9_Contig2.1	4	5339	5357	5	AAAG
BAC_pool_Orion_9_Contig2.1	2	18879	18912	17	AC
BAC_pool_Orion_9_Contig2.1	2	18919	18932	7	AT
BAC_pool_Orion_9_Contig2.1	2	18933	18948	8	AG
BAC_pool_Orion_9_Contig2.1	2	19602	19649	24	AT
BAC_pool_Orion_9_Contig2.1	2	41585	41606	11	AT
BAC_pool_Orion_9_Contig2.1	2	43916	43949	17	AC
BAC_pool_Orion_9_Contig2.1	2	43950	43977	14	AT
BAC_pool_Orion_9_Contig2.1	3	46761	46775	5	AGG
BAC_pool_Orion_9_Contig2.1	3	46856	46870	5	AGC
BAC_pool_Orion_9_Contig2.2	4	42051	42071	5	AATT
BAC_pool_Orion_9_Contig2.2	4	53401	53416	4	AAAT
BAC_pool_Orion_9_Contig2.2	3	53844	53858	5	AAG
BAC_pool_Orion_9_Contig2.2	3	61202	61216	5	AAG
BAC_pool_Orion_9_Contig35.1	3	21937	21951	5	AGG
BAC_pool_Orion_9_Contig14.3	2	1	14	7	AT
BAC_pool_Orion_9_Contig14.3	2	2964	3003	20	AG
BAC_pool_Orion_9_Contig14.3	2	17557	17570	7	AG
BAC_pool_Orion_9_Contig14.3	2	21913	21936	12	AT
BAC_pool_Orion_9_Contig14.3	2	25612	25625	7	AG
BAC_pool_Orion_9_Contig14.3	3	35453	35491	14	AAG
BAC_pool_Orion_9_Contig14.3	3	45174	45196	8	AAT
BAC_pool_Orion_9_Contig14.3	3	63211	63228	6	AAG
BAC_pool_Orion_9_Contig34.3	2	5563	5576	7	AG
BAC_pool_Orion_9_Contig34.3	2	28317	28330	7	AT
BAC_pool_Orion_9_Contig34.3	3	31812	31829	6	ATC
BAC_pool_Orion_9_Contig34.3	3	31835	31849	5	AGG
BAC_pool_Orion_9_Contig14.2	2	4537	4552	8	AT
BAC_pool_Orion_9_Contig14.2	2	4782	4809	14	AT
BAC_pool_Orion_9_Contig14.2	2	6077	6094	9	AT
BAC_pool_Orion_9_Contig14.2	2	6108	6133	13	AT
BAC_pool_Orion_9_Contig14.2	4	7884	7907	6	ACAT
BAC_pool_Orion_9_Contig37.2	3	758	772	5	AAG
BAC_pool_Orion_9_Contig37.2	2	1694	1709	8	AT
BAC_pool_Orion_9_Contig37.2	4	2147	2162	4	AAAT
BAC_pool_Orion_9_Contig37.3	2	1	22	11	AT
BAC_pool_Orion_9_Contig37.3	2	3341	3354	7	AG
BAC_pool_Orion_9_Contig9.1	3	41682	41708	9	AAG
BAC_pool_Orion_9_Contig9.1	4	54070	54094	6	AATT
BAC_pool_Orion_9_Contig9.1	2	62407	62426	10	AT
BAC_pool_Orion_9_Contig8.3	2	14	33	10	AG
BAC_pool_Orion_9_Contig8.3	2	5282	5295	7	AC
BAC_pool_Orion_9_Contig8.3	2	23690	23707	9	AT
BAC_pool_Orion_9_Contig8.3	3	45519	45542	8	AAG
BAC_pool_Orion_9_Contig8.2	2	4939	4958	10	AT
BAC_pool_Orion_9_Contig8.2	3	7078	7092	5	AAG
BAC_pool_Orion_9_Contig8.2	2	7119	7142	12	AG
BAC_pool_Orion_9_Contig8.2	3	10263	10289	9	AAG
BAC_pool_Orion_9_Contig8.2	2	18612	18625	7	AT
BAC_pool_Orion_9_Contig8.2	2	18634	18647	7	AT
BAC_pool_Orion_9_Contig8.2	2	18700	18719	10	AG
BAC_pool_Orion_9_Contig8.1	2	8861	8876	8	AT
BAC_pool_Orion_9_Contig8.1	4	12736	12755	5	AAAT
BAC_pool_Orion_9_Contig37.7	2	5356	5375	10	AC
BAC_pool_Orion_9_Contig37.7	4	5430	5445	4	ACAT
BAC_pool_Orion_9_Contig37.7	2	5460	5479	10	AC
BAC_pool_Orion_9_Contig25.2	4	7826	7846	5	AATT
BAC_pool_Orion_9_Contig25.1	3	4906	4926	7	AAG
BAC_pool_Orion_9_Contig25.1	2	13964	13991	14	AT
BAC_pool_Orion_9_Contig25.1	3	44529	44543	5	AAG
BAC_pool_Orion_9_Contig25.1	3	48250	48267	6	AGG
BAC_pool_Orion_9_Contig25.1	3	48348	48362	5	AGC
BAC_pool_Orion_9_Contig37.9	4	1068	1083	4	ATGC
BAC_pool_Orion_9_Contig24.1	2	8155	8168	7	AG
BAC_pool_Orion_9_Contig24.1	4	20578	20593	4	AAAT
BAC_pool_Orion_9_Contig24.1	3	33369	33383	5	AAG
BAC_pool_Orion_9_Contig24.1	3	33594	33608	5	AGC
BAC_pool_Orion_9_Contig24.1	2	54473	54490	9	AG
BAC_pool_Orion_9_Contig24.1	4	60534	60549	4	ATGC
BAC_pool_Orion_9_Contig24.1	3	63635	63667	11	AAT
BAC_pool_Orion_9_Contig24.1	4	68177	68196	5	AAAT
BAC_pool_Orion_9_Contig12.1	4	15678	15698	5	AATT
BAC_pool_Orion_9_Contig12.1	2	24276	24304	15	AG
BAC_pool_Orion_9_Contig12.1	3	50986	51005	7	AAG
BAC_pool_Orion_9_Contig12.1	3	78948	78977	10	AGG
BAC_pool_Orion_9_Contig12.1	4	79980	79995	4	AATG
BAC_pool_Orion_9_Contig4.1	2	4312	4338	14	AG
BAC_pool_Orion_9_Contig4.1	3	15960	15974	5	AGC
BAC_pool_Orion_9_Contig4.1	3	16053	16067	5	AGG
BAC_pool_Orion_9_Contig4.1	2	35221	35266	23	AT
BAC_pool_Orion_9_Contig4.1	2	35503	35522	10	AT
BAC_pool_Orion_9_Contig19.1	2	28115	28138	12	AG
BAC_pool_Orion_9_Contig19.1	2	35784	35810	14	AG
BAC_pool_Orion_9_Contig19.1	2	40946	40972	14	AG
BAC_pool_Orion_9_Contig19.1	4	48432	48452	5	AATT
BAC_pool_Orion_9_Contig19.1	3	51225	51245	7	AAG
BAC_pool_Orion_9_Contig19.1	4	71959	71979	5	AATT
BAC_pool_Orion_9_Contig13.1	2	22232	22249	9	AC
BAC_pool_Orion_9_Contig13.1	2	32017	32032	8	AG
BAC_pool_Orion_9_Contig13.1	4	43327	43347	5	AATT
BAC_pool_Orion_9_Contig13.1	2	45495	45516	11	AG
BAC_pool_Orion_9_Contig13.1	2	46896	46917	11	AG
BAC_pool_Orion_9_Contig13.1	2	54855	54884	15	AT
BAC_pool_Orion_9_Contig13.1	2	76434	76447	7	AT
BAC_pool_Orion_9_Contig29.1	2	21643	21656	7	AG
BAC_pool_Orion_9_Contig29.1	3	23527	23550	8	AAG
BAC_pool_Orion_9_Contig36.6	3	1422	1436	5	AAT
BAC_pool_Orion_9_Contig36.6	2	1441	1458	9	AT
BAC_pool_Orion_9_Contig30.1	3	10783	10797	5	AGG
BAC_pool_Orion_9_Contig30.1	3	10878	10892	5	AGC
BAC_pool_Orion_9_Contig30.1	2	14076	14089	7	AG
BAC_pool_Orion_9_Contig30.1	4	44867	44882	4	AAAG
BAC_pool_Orion_9_Contig30.1	2	45108	45125	9	AG
BAC_pool_Orion_9_Contig30.1	2	48590	48675	43	AT
BAC_pool_Orion_9_Contig5.4	2	10974	11001	14	AT
BAC_pool_Orion_9_Contig5.4	4	16571	16586	4	AAAT
BAC_pool_Orion_9_Contig5.4	3	17190	17207	6	AAT
BAC_pool_Orion_9_Contig30.2	3	1026	1051	9	AAG
BAC_pool_Orion_9_Contig30.2	4	10751	10778	7	AAAT
BAC_pool_Orion_9_Contig30.2	2	10779	10806	14	AT
BAC_pool_Orion_9_Contig5.2	4	47667	47691	6	AATT
BAC_pool_Orion_9_Contig5.2	3	53375	53395	7	AAG
BAC_pool_Orion_9_Contig5.2	4	56141	56165	6	AATT
BAC_pool_Orion_9_Contig31.1	2	1567	1586	10	AT
BAC_pool_Orion_9_Contig31.1	3	7219	7236	6	AAG
BAC_pool_Orion_9_Contig31.1	3	20614	20628	5	AAG
BAC_pool_Orion_9_Contig31.1	4	51000	51015	4	AGGG
BAC_pool_Orion_9_Contig31.1	2	52077	52102	13	AC
BAC_pool_Orion_9_Contig31.1	2	57090	57103	7	AC
BAC_pool_Orion_9_Contig5.1	3	7396	7413	6	AGC
BAC_pool_Orion_10_Contig6.1	2	13113	13126	7	AT
BAC_pool_Orion_10_Contig6.1	4	24411	24426	4	ACCG
BAC_pool_Orion_10_Contig6.1	3	29492	29506	5	AGG
BAC_pool_Orion_10_Contig6.1	4	32118	32133	4	AACT
BAC_pool_Orion_10_Contig6.1	3	36550	36579	10	AAT
BAC_pool_Orion_10_Contig6.1	2	36584	36597	7	AT
BAC_pool_Orion_10_Contig6.1	4	36643	36686	12	AAAT
BAC_pool_Orion_10_Contig10.1	2	4133	4146	7	AG
BAC_pool_Orion_10_Contig10.1	2	23234	23247	7	AT
BAC_pool_Orion_10_Contig10.1	3	29401	29420	7	AAG
BAC_pool_Orion_10_Contig6.2	3	2887	2919	11	AAT
BAC_pool_Orion_10_Contig6.2	3	2968	2994	9	AAT
BAC_pool_Orion_10_Contig6.2	2	12867	12884	9	AC
BAC_pool_Orion_10_Contig6.2	4	13629	13648	5	AACT
BAC_pool_Orion_10_Contig6.2	2	16841	16856	8	AC
BAC_pool_Orion_10_Contig11.2	3	5727	5741	5	CCG
BAC_pool_Orion_10_Contig11.3	3	24067	24081	5	AAG
BAC_pool_Orion_10_Contig11.3	3	37723	37737	5	AGC
BAC_pool_Orion_10_Contig11.1	4	13248	13268	5	AATT
BAC_pool_Orion_10_Contig11.1	3	18962	18988	9	AAG
BAC_pool_Orion_10_Contig11.1	3	24484	24498	5	AAG
BAC_pool_Orion_10_Contig28.2	2	20	33	7	AC
BAC_pool_Orion_10_Contig28.2	3	3055	3069	5	CCG
BAC_pool_Orion_10_Contig28.2	2	10470	10491	11	AG
BAC_pool_Orion_10_Contig28.2	2	12888	12903	8	AT
BAC_pool_Orion_10_Contig28.2	2	34743	34756	7	AT
BAC_pool_Orion_10_Contig90.1	3	380	394	5	AGG
BAC_pool_Orion_10_Contig28.1	2	24218	24249	16	AG
BAC_pool_Orion_10_Contig28.1	3	24571	24588	6	AAT
BAC_pool_Orion_10_Contig7.2	3	15034	15051	6	AGG
BAC_pool_Orion_10_Contig7.2	2	31629	31642	7	AG
BAC_pool_Orion_10_Contig7.2	3	31766	31795	10	AAG
BAC_pool_Orion_10_Contig7.2	3	38585	38602	6	AAG
BAC_pool_Orion_10_Contig22.1	2	3753	3774	11	AG
BAC_pool_Orion_10_Contig22.1	4	4420	4435	4	ACCG
BAC_pool_Orion_10_Contig22.1	4	4464	4479	4	ACCG
BAC_pool_Orion_10_Contig22.1	4	4508	4523	4	ACCG
BAC_pool_Orion_10_Contig22.1	3	29654	29668	5	AGC
BAC_pool_Orion_10_Contig22.1	3	31993	32007	5	AAT
BAC_pool_Orion_10_Contig22.1	2	49602	49656	28	AT
BAC_pool_Orion_10_Contig22.1	3	49662	49679	6	AAT
BAC_pool_Orion_10_Contig22.1	3	49810	49827	6	AAG
BAC_pool_Orion_10_Contig22.2	2	3103	3158	28	AT
BAC_pool_Orion_10_Contig22.2	3	3164	3181	6	AAT
BAC_pool_Orion_10_Contig22.2	3	3309	3326	6	AAG
BAC_pool_Orion_10_Contig22.2	3	5029	5043	5	ATC
BAC_pool_Orion_10_Contig45.1	2	12863	12968	53	AT
BAC_pool_Orion_10_Contig44.3	3	11300	11314	5	AAG
BAC_pool_Orion_10_Contig23.1	3	13119	13133	5	AAG
BAC_pool_Orion_10_Contig23.1	2	53162	53175	7	AT
BAC_pool_Orion_10_Contig23.1	3	62142	62165	8	AAG
BAC_pool_Orion_10_Contig23.1	4	64920	64940	5	AATT
BAC_pool_Orion_10_Contig0.1	2	4350	4378	15	AG
BAC_pool_Orion_10_Contig0.1	2	9532	9558	14	AG
BAC_pool_Orion_10_Contig0.1	4	29743	29758	4	AATT
BAC_pool_Orion_10_Contig0.1	2	33722	33748	14	AG
BAC_pool_Orion_10_Contig0.1	2	38907	38931	13	AG
BAC_pool_Orion_10_Contig0.1	3	40694	40708	5	AAG
BAC_pool_Orion_10_Contig0.1	3	59956	59994	13	AAT
BAC_pool_Orion_10_Contig0.1	3	66473	66511	13	AAT
BAC_pool_Orion_10_Contig0.1	2	66554	66569	8	AG
BAC_pool_Orion_10_Contig0.1	4	82279	82294	4	AATT
BAC_pool_Orion_10_Contig0.1	3	109399	109413	5	AGG
BAC_pool_Orion_10_Contig19.1	2	22644	22670	14	AG
BAC_pool_Orion_10_Contig19.1	2	27833	27859	14	AG
BAC_pool_Orion_10_Contig19.1	2	35641	35658	9	AC
BAC_pool_Orion_10_Contig19.1	2	35659	35672	7	AT
BAC_pool_Orion_10_Contig19.1	2	35700	35739	20	AT
BAC_pool_Orion_10_Contig19.1	3	37206	37220	5	AAT
BAC_pool_Orion_10_Contig19.1	2	39498	39515	9	AT
BAC_pool_Orion_10_Contig19.1	4	49687	49707	5	AATT
BAC_pool_Orion_10_Contig19.1	2	54854	54877	12	AT
BAC_pool_Orion_10_Contig19.1	4	54878	54897	5	AAAT
BAC_pool_Orion_10_Contig19.1	3	64489	64509	7	AAG
BAC_pool_Orion_10_Contig19.1	4	67295	67315	5	AATT
BAC_pool_Orion_10_Contig19.1	2	72014	72041	14	AG
BAC_pool_Orion_10_Contig19.1	3	72145	72159	5	AAG
BAC_pool_Orion_10_Contig20.1	2	23934	23957	12	AT
BAC_pool_Orion_10_Contig20.1	2	23958	23987	15	AG
BAC_pool_Orion_10_Contig20.1	2	27093	27129	19	AG
BAC_pool_Orion_10_Contig20.1	4	30358	30373	4	AATG
BAC_pool_Orion_10_Contig20.1	2	32594	32613	10	AG
BAC_pool_Orion_10_Contig17.1	2	4677	4696	10	AG
BAC_pool_Orion_10_Contig17.1	2	11903	11918	8	AG
BAC_pool_Orion_10_Contig17.1	2	31214	31237	12	AT
BAC_pool_Orion_10_Contig17.1	2	32828	32847	10	AT
BAC_pool_Orion_10_Contig17.1	3	45202	45228	9	AAG
BAC_pool_Orion_10_Contig17.1	3	63157	63171	5	AAG
BAC_pool_Orion_10_Contig17.1	2	63260	63279	10	AG
BAC_pool_Orion_10_Contig17.1	3	67386	67400	5	AAG
BAC_pool_Orion_10_Contig17.1	2	67489	67504	8	AG
BAC_pool_Orion_10_Contig32.1	2	6153	6194	21	AT
BAC_pool_Orion_10_Contig32.1	4	6381	6412	8	ACAT
BAC_pool_Orion_10_Contig32.1	2	6417	6444	14	AC
BAC_pool_Orion_10_Contig32.1	2	6445	6466	11	AT
BAC_pool_Orion_10_Contig32.1	2	6527	6544	9	AC
BAC_pool_Orion_10_Contig32.1	2	6564	6581	9	AC
BAC_pool_Orion_10_Contig32.1	2	6592	6619	14	AC
BAC_pool_Orion_10_Contig32.1	2	6656	6675	10	AT
BAC_pool_Orion_10_Contig32.1	2	6676	6705	15	AC
BAC_pool_Orion_10_Contig32.1	2	6711	6742	16	AT
BAC_pool_Orion_10_Contig33.2	4	2345	2360	4	ATGC
BAC_pool_Orion_10_Contig33.2	3	18742	18756	5	AAG
BAC_pool_Orion_10_Contig33.2	2	25702	25717	8	AG
BAC_pool_Orion_10_Contig39.1	2	3752	3767	8	AG
BAC_pool_Orion_10_Contig39.1	4	4304	4319	4	ACCG
BAC_pool_Orion_10_Contig39.1	2	5888	5913	13	AG
BAC_pool_Orion_10_Contig21.1	4	28161	28181	5	AATT
BAC_pool_Orion_10_Contig21.1	3	33896	33919	8	AAG
BAC_pool_Orion_10_Contig21.1	4	36670	36690	5	AATT
BAC_pool_Orion_10_Contig21.1	4	67841	67861	5	AATT
BAC_pool_Orion_10_Contig21.1	3	70595	70618	8	AAG
BAC_pool_Orion_10_Contig33.1	2	16174	16187	7	AG
BAC_pool_Orion_10_Contig16.1	4	3061	3080	5	AAAG
BAC_pool_Orion_10_Contig16.1	4	5096	5111	4	ACCG
BAC_pool_Orion_10_Contig16.1	4	5124	5139	4	ACCG
BAC_pool_Orion_10_Contig16.1	4	15316	15331	4	ACCG
BAC_pool_Orion_10_Contig16.1	4	15344	15359	4	ACCG
BAC_pool_Orion_10_Contig16.1	3	27001	27021	7	AAT
BAC_pool_Orion_10_Contig16.1	2	28732	28747	8	AC
BAC_pool_Orion_10_Contig16.1	3	36548	36562	5	AAT
BAC_pool_Orion_10_Contig16.1	2	36565	36590	13	AT
BAC_pool_Orion_10_Contig16.1	2	36632	36651	10	AG
BAC_pool_Orion_10_Contig16.1	2	44465	44478	7	AC
BAC_pool_Orion_10_Contig16.1	2	48403	48418	8	AG
BAC_pool_Orion_10_Contig16.1	3	55691	55714	8	AAG
BAC_pool_Orion_10_Contig16.1	2	64607	64628	11	AG
BAC_pool_Orion_10_Contig41.4	4	45516	45536	5	AATT
BAC_pool_Orion_10_Contig16.2	2	1	18	9	AT
BAC_pool_Orion_10_Contig27.1	4	8598	8618	5	AATT
BAC_pool_Orion_10_Contig27.1	3	14213	14239	9	AAG
BAC_pool_Orion_10_Contig27.1	4	17016	17036	5	AATT
BAC_pool_Orion_10_Contig15.1	2	18084	18097	7	AT
BAC_pool_Orion_10_Contig26.1	2	26215	26230	8	AC
BAC_pool_Orion_10_Contig26.1	2	26231	26244	7	AT
BAC_pool_Orion_10_Contig27.6	3	20945	20959	5	AGG
BAC_pool_Orion_10_Contig38.1	2	2049	2062	7	AG
BAC_pool_Orion_10_Contig38.1	2	19983	19998	8	AT
BAC_pool_Orion_10_Contig38.1	2	25681	25696	8	AT
BAC_pool_Orion_10_Contig38.1	4	30711	30726	4	AAAT
BAC_pool_Orion_10_Contig38.1	2	30864	30909	23	AT
BAC_pool_Orion_10_Contig38.1	4	30923	31006	21	ACAT
BAC_pool_Orion_10_Contig38.1	4	31012	31047	9	ACAT
BAC_pool_Orion_10_Contig38.1	2	40692	40715	12	AT
BAC_pool_Orion_10_Contig38.1	2	52579	52600	11	AT
BAC_pool_Orion_10_Contig40.1	2	5131	5152	11	AG
BAC_pool_Orion_10_Contig40.1	2	17530	17556	14	AG
BAC_pool_Orion_10_Contig40.1	2	22728	22754	14	AG
BAC_pool_Orion_10_Contig38.2	2	1	20	10	AT
BAC_pool_Orion_10_Contig29.1	2	8468	8497	15	AT
BAC_pool_Orion_10_Contig29.1	2	21421	21442	11	AT
BAC_pool_Orion_10_Contig29.1	2	34356	34373	9	AT
BAC_pool_Orion_10_Contig39.2	2	40	65	13	AG
BAC_pool_Orion_10_Contig39.2	2	3545	3564	10	AT
BAC_pool_Orion_10_Contig39.2	2	3565	3586	11	AC
BAC_pool_Orion_10_Contig39.2	3	7648	7662	5	AGC
BAC_pool_Orion_10_Contig39.2	2	24044	24069	13	AT
BAC_pool_Orion_10_Contig39.2	2	24660	24673	7	AT
BAC_pool_Orion_10_Contig39.2	3	28015	28032	6	ATC
BAC_pool_Orion_10_Contig39.2	2	32916	32935	10	AG
BAC_pool_Orion_10_Contig39.2	2	34813	34866	27	AT
BAC_pool_Orion_10_Contig39.2	2	34871	34902	16	AC
BAC_pool_Orion_10_Contig39.2	2	34913	34938	13	AG
BAC_pool_Orion_10_Contig39.2	4	35033	35048	4	ACAT
BAC_pool_Orion_10_Contig39.2	2	37319	37338	10	AG
BAC_pool_Orion_10_Contig39.2	2	39246	39265	10	AG
BAC_pool_Orion_10_Contig39.2	4	40501	40520	5	AAAT
BAC_pool_Orion_10_Contig39.2	2	50334	50351	9	AG
BAC_pool_Orion_10_Contig39.2	3	50969	50983	5	AGG
BAC_pool_Orion_10_Contig39.2	4	51455	51470	4	AAAT
BAC_pool_Orion_10_Contig3.1	3	49457	49471	5	AAG
BAC_pool_Orion_10_Contig3.1	3	73762	73782	7	AAG
BAC_pool_Orion_10_Contig49.2	4	680	700	5	AATT
BAC_pool_Orion_10_Contig49.2	4	6967	6987	5	AATT
BAC_pool_Orion_10_Contig2.1	2	85675	85690	8	AT
BAC_pool_Orion_10_Contig35.1	3	13951	13965	5	AAT
BAC_pool_Orion_10_Contig35.1	3	14266	14283	6	AGG
BAC_pool_Orion_10_Contig35.1	3	14324	14338	5	AGG
BAC_pool_Orion_10_Contig35.1	3	14370	14384	5	AAG
BAC_pool_Orion_10_Contig35.1	2	14770	14807	19	AT
BAC_pool_Orion_10_Contig35.1	4	28058	28073	4	AAAT
BAC_pool_Orion_10_Contig35.1	3	29924	29938	5	ATC
BAC_pool_Orion_10_Contig35.1	4	33378	33393	4	AAAT
BAC_pool_Orion_10_Contig35.1	2	34641	34660	10	AT
BAC_pool_Orion_10_Contig35.1	2	41529	41542	7	AT
BAC_pool_Orion_10_Contig35.1	4	42265	42284	5	AAAT
BAC_pool_Orion_10_Contig35.1	3	42375	42395	7	AAT
BAC_pool_Orion_10_Contig35.1	3	50391	50414	8	AAG
BAC_pool_Orion_10_Contig35.1	3	63283	63297	5	CCG
BAC_pool_Orion_10_Contig37.1	3	11813	11836	8	AAG
BAC_pool_Orion_10_Contig37.1	4	28703	28723	5	AATT
BAC_pool_Orion_10_Contig47.3	2	168	187	10	AG
BAC_pool_Orion_10_Contig47.3	3	9072	9089	6	AAG
BAC_pool_Orion_10_Contig47.3	4	9824	9843	5	ACCG
BAC_pool_Orion_10_Contig47.3	2	10316	10329	7	AG
BAC_pool_Orion_10_Contig47.3	3	10978	10995	6	AAG
BAC_pool_Orion_10_Contig47.3	2	12504	12523	10	AC
BAC_pool_Orion_10_Contig47.3	3	15508	15535	9	AAG
BAC_pool_Orion_10_Contig47.3	3	15634	15648	5	AAG
BAC_pool_Orion_10_Contig47.2	2	163	176	7	AG
BAC_pool_Orion_10_Contig47.1	4	539	570	8	ACCG
BAC_pool_Orion_10_Contig47.1	2	1043	1062	10	AG
BAC_pool_Orion_10_Contig34.1	3	43915	43938	8	AAG
BAC_pool_Orion_10_Contig34.1	4	48356	48376	5	AATT
BAC_pool_Orion_10_Contig34.1	2	52314	52337	12	AT
BAC_pool_Orion_10_Contig34.1	3	57308	57328	7	AAT
BAC_pool_Orion_10_Contig43.2	4	7376	7395	5	ACCG
BAC_pool_Orion_10_Contig43.2	4	7425	7440	4	ACCG
BAC_pool_Orion_10_Contig43.2	2	7933	7946	7	AG
BAC_pool_Orion_10_Contig43.1	2	409	426	9	AC
BAC_pool_Orion_10_Contig43.1	4	4653	4668	4	ACAT
BAC_pool_Orion_10_Contig43.1	2	4673	4688	8	AT
BAC_pool_Orion_10_Contig43.1	2	4787	4820	17	AT
BAC_pool_Orion_10_Contig43.1	2	4877	4896	10	AC
BAC_pool_Orion_10_Contig43.1	2	4897	4918	11	AT
BAC_pool_Orion_10_Contig43.1	2	5021	5036	8	AT
BAC_pool_Orion_10_Contig43.1	4	5052	5067	4	ACAT
BAC_pool_Orion_10_Contig43.1	2	5074	5093	10	AC
BAC_pool_Orion_10_Contig43.1	4	5094	5113	5	ACAT
BAC_pool_Orion_10_Contig43.1	2	5124	5145	11	AT
BAC_pool_Orion_10_Contig43.1	2	5231	5250	10	AT
BAC_pool_Orion_10_Contig43.1	2	5326	5349	12	AT
BAC_pool_Orion_10_Contig43.1	4	5354	5369	4	ACAT
BAC_pool_Orion_10_Contig43.1	2	5398	5411	7	AT
BAC_pool_Orion_10_Contig43.1	4	5414	5441	7	ACAT
BAC_pool_Orion_10_Contig43.1	2	5463	5476	7	CG
BAC_pool_Orion_10_Contig43.1	2	12635	12648	7	AT
BAC_pool_Orion_10_Contig43.1	2	25832	25855	12	AC
BAC_pool_Orion_10_Contig43.1	2	25856	25869	7	AT
BAC_pool_Orion_10_Contig9.2	2	1	30	15	AT
BAC_pool_Orion_10_Contig9.1	3	15161	15178	6	AAT
BAC_pool_Orion_10_Contig9.1	4	15179	15198	5	AATT
BAC_pool_Orion_10_Contig9.1	4	51576	51596	5	AATT
BAC_pool_Orion_10_Contig9.1	3	57332	57355	8	AAG
BAC_pool_Orion_10_Contig9.1	4	60186	60206	5	AATT
BAC_pool_Orion_10_Contig9.1	2	70112	70183	36	AT
BAC_pool_Orion_10_Contig9.1	3	71845	71865	7	AAG
BAC_pool_Orion_10_Contig14.1	3	33392	33415	8	AAG
BAC_pool_Orion_10_Contig14.1	2	41966	41983	9	AC
BAC_pool_Orion_10_Contig8.1	2	2209	2226	9	AT
BAC_pool_Orion_10_Contig8.1	2	7826	7849	12	AT
BAC_pool_Orion_10_Contig8.1	2	10072	10085	7	AT
BAC_pool_Orion_10_Contig8.1	3	10354	10368	5	AAG
BAC_pool_Orion_10_Contig8.1	2	12712	12733	11	AT
BAC_pool_Orion_10_Contig8.1	2	22586	22601	8	AG
BAC_pool_Orion_10_Contig8.1	3	25980	26000	7	AAT
BAC_pool_Orion_10_Contig8.1	3	30022	30039	6	AAG
BAC_pool_Orion_10_Contig8.1	2	34581	34596	8	AT
BAC_pool_Orion_10_Contig8.1	2	35789	35816	14	AT
BAC_pool_Orion_10_Contig8.1	3	68180	68215	12	AGG
BAC_pool_Orion_10_Contig8.1	3	68339	68368	10	AGG
BAC_pool_Orion_10_Contig8.1	3	68531	68545	5	AGG
BAC_pool_Orion_10_Contig8.1	2	70200	70219	10	AT
BAC_pool_Orion_10_Contig24.6	3	30110	30127	6	AAT
BAC_pool_Orion_10_Contig24.6	2	33228	33241	7	AT
BAC_pool_Orion_10_Contig45.4	2	3	22	10	AT
BAC_pool_Orion_10_Contig45.4	4	39	58	5	AAAT
BAC_pool_Orion_10_Contig45.4	2	8938	8953	8	AT
BAC_pool_Orion_10_Contig45.4	2	8965	8992	14	AC
BAC_pool_Orion_10_Contig36.1	2	17221	17238	9	AG
BAC_pool_Orion_10_Contig36.1	2	23784	23799	8	AT
BAC_pool_Orion_10_Contig36.1	2	38275	38290	8	AT
BAC_pool_Orion_10_Contig36.1	2	41128	41143	8	AT
BAC_pool_Orion_10_Contig36.1	4	41184	41219	9	ACAT
BAC_pool_Orion_10_Contig36.1	2	57389	57410	11	AT
BAC_pool_Orion_10_Contig31.1	2	1237	1261	13	AG
BAC_pool_Orion_10_Contig31.1	3	3772	3789	6	AAG
BAC_pool_Orion_10_Contig31.1	3	9842	9859	6	AAT
BAC_pool_Orion_10_Contig31.1	3	40696	40710	5	AGC
BAC_pool_Orion_10_Contig4.3	2	1377	1408	16	AG
BAC_pool_Orion_10_Contig4.3	3	2630	2644	5	AAT
BAC_pool_Orion_10_Contig4.3	2	14770	14789	10	AG
BAC_pool_Orion_10_Contig4.3	2	27244	27265	11	AG
BAC_pool_Orion_10_Contig4.3	2	27508	27523	8	AG
BAC_pool_Orion_10_Contig4.2	2	1	14	7	AG
BAC_pool_Orion_10_Contig4.2	2	608	631	12	AG
BAC_pool_Orion_10_Contig4.1	2	9215	9241	14	AG
BAC_pool_Orion_10_Contig4.1	4	29051	29066	4	ACAT
BAC_pool_Orion_10_Contig4.1	2	29067	29080	7	AT
BAC_pool_Orion_10_Contig4.1	2	30596	30620	13	AT
BAC_pool_Orion_10_Contig4.1	2	31013	31030	9	AT
BAC_pool_Orion_10_Contig4.1	2	46426	46443	9	AG
BAC_pool_Orion_10_Contig4.1	2	47082	47097	8	AG
BAC_pool_Orion_10_Contig4.1	4	47581	47596	4	AGAT
BAC_pool_Orion_10_Contig4.1	2	48058	48071	7	AG
BAC_pool_Orion_10_Contig4.1	2	50589	50608	10	AC
BAC_pool_Orion_10_Contig12.2	4	2228	2248	5	AATT
BAC_pool_Orion_10_Contig12.2	4	8501	8521	5	AATT
BAC_pool_Orion_10_Contig12.2	3	54785	54799	5	AGG
BAC_pool_Orion_10_Contig13.2	3	21026	21046	7	AAG
BAC_pool_Orion_10_Contig32.2	2	10	23	7	AC
BAC_pool_Orion_10_Contig32.2	2	24	45	11	AT
BAC_pool_Orion_10_Contig32.2	2	38005	38032	14	AT
BAC_pool_Orion_10_Contig32.2	2	45331	45346	8	AG
BAC_pool_Orion_10_Contig32.2	2	46504	46517	7	AG
BAC_pool_Orion_10_Contig32.2	2	52859	52872	7	AG
BAC_pool_Orion_10_Contig5.4	2	203	230	15	AG
BAC_pool_Orion_10_Contig5.4	2	353	378	14	AG
BAC_pool_Orion_10_Contig5.2	4	9	154	37	ACAT
BAC_pool_Orion_10_Contig5.2	2	155	244	45	AC
BAC_pool_Orion_10_Contig5.2	2	265	336	36	AT
BAC_pool_Orion_10_Contig5.3	2	731	764	17	AT
BAC_pool_Orion_10_Contig5.1	4	12190	12217	7	AATT
BAC_pool_Orion_10_Contig5.1	2	32381	32400	10	AT
BAC_pool_Orion_11_Contig6.1	3	1588	1605	6	CCG
BAC_pool_Orion_11_Contig6.1	2	2871	2884	7	AT
BAC_pool_Orion_11_Contig10.1	4	11115	11135	5	AATT
BAC_pool_Orion_11_Contig10.1	3	15131	15145	5	AGG
BAC_pool_Orion_11_Contig10.1	3	20284	20303	7	AAG
BAC_pool_Orion_11_Contig10.1	3	23971	23994	8	AAG
BAC_pool_Orion_11_Contig10.1	4	28859	28879	5	AATT
BAC_pool_Orion_11_Contig6.2	2	3431	3444	7	AG
BAC_pool_Orion_11_Contig6.2	2	3696	3711	8	AC
BAC_pool_Orion_11_Contig6.2	2	11860	11875	8	AG
BAC_pool_Orion_11_Contig6.2	2	48099	48120	11	AT
BAC_pool_Orion_11_Contig6.2	4	77559	77579	5	AATT
BAC_pool_Orion_11_Contig11.1	4	324	339	4	AAAG
BAC_pool_Orion_11_Contig11.1	3	1221	1235	5	ACC
BAC_pool_Orion_11_Contig11.1	4	21892	21907	4	AAAG
BAC_pool_Orion_11_Contig11.1	3	35713	35727	5	AGG
BAC_pool_Orion_11_Contig11.1	4	43799	43814	4	AACC
BAC_pool_Orion_11_Contig11.1	4	51665	51680	4	AACC
BAC_pool_Orion_11_Contig11.1	4	64300	64315	4	ACAT
BAC_pool_Orion_11_Contig11.1	3	74769	74789	7	AAG
BAC_pool_Orion_11_Contig28.1	3	5829	5843	5	AGG
BAC_pool_Orion_11_Contig28.1	3	5923	5937	5	AGC
BAC_pool_Orion_11_Contig28.1	4	17197	17217	5	AATT
BAC_pool_Orion_11_Contig28.1	3	22949	22972	8	AAG
BAC_pool_Orion_11_Contig28.1	4	25638	25658	5	AATT
BAC_pool_Orion_11_Contig7.1	4	8475	8490	4	AAAT
BAC_pool_Orion_11_Contig7.1	2	13540	13563	12	AT
BAC_pool_Orion_11_Contig7.1	3	44467	44489	8	AAT
BAC_pool_Orion_11_Contig7.1	4	45551	45570	5	AAAT
BAC_pool_Orion_11_Contig7.1	3	50237	50268	11	AAG
BAC_pool_Orion_11_Contig7.1	3	59764	59778	5	AGC
BAC_pool_Orion_11_Contig7.1	4	83165	83188	6	AAAT
BAC_pool_Orion_11_Contig7.1	3	84265	84288	8	AGG
BAC_pool_Orion_11_Contig22.1	2	27768	27781	7	AG
BAC_pool_Orion_11_Contig22.1	3	45546	45575	10	AAG
BAC_pool_Orion_11_Contig22.1	4	48262	48285	6	AAAT
BAC_pool_Orion_11_Contig22.1	2	52650	52667	9	AC
BAC_pool_Orion_11_Contig22.1	2	62252	62275	12	AT
BAC_pool_Orion_11_Contig22.1	3	63962	63976	5	AGG
BAC_pool_Orion_11_Contig18.2	2	596	609	7	AG
BAC_pool_Orion_11_Contig18.2	2	22972	22996	13	AG
BAC_pool_Orion_11_Contig18.3	4	12828	12843	4	AAAT
BAC_pool_Orion_11_Contig18.3	2	27457	27472	8	AT
BAC_pool_Orion_11_Contig18.3	3	47101	47115	5	ATC
BAC_pool_Orion_11_Contig18.3	3	51709	51723	5	AGG
BAC_pool_Orion_11_Contig0.6	2	11789	11813	13	AG
BAC_pool_Orion_11_Contig0.5	3	28375	28389	5	AGG
BAC_pool_Orion_11_Contig0.5	4	30608	30630	6	AGAT
BAC_pool_Orion_11_Contig0.5	2	34001	34159	77	AT
BAC_pool_Orion_11_Contig0.5	2	43878	43891	7	AG
BAC_pool_Orion_11_Contig0.5	4	45111	45126	4	AAGG
BAC_pool_Orion_11_Contig0.5	2	52199	52230	16	AG
BAC_pool_Orion_11_Contig0.5	4	59695	59714	5	ACCG
BAC_pool_Orion_11_Contig0.5	3	76113	76133	7	AAT
BAC_pool_Orion_11_Contig1.1	2	13428	13441	7	AT
BAC_pool_Orion_11_Contig1.1	2	25579	25606	14	AT
BAC_pool_Orion_11_Contig1.1	2	25607	25622	8	AC
BAC_pool_Orion_11_Contig1.1	2	34560	34589	15	AG
BAC_pool_Orion_11_Contig1.1	2	34590	34607	9	AC
BAC_pool_Orion_11_Contig1.1	4	34961	34976	4	ACAT
BAC_pool_Orion_11_Contig1.1	2	35314	35331	9	AC
BAC_pool_Orion_11_Contig1.1	2	35332	35353	11	AG
BAC_pool_Orion_11_Contig1.1	4	44104	44123	5	AGGG
BAC_pool_Orion_11_Contig1.1	2	44136	44157	11	AG
BAC_pool_Orion_11_Contig1.1	3	55542	55559	6	AAG
BAC_pool_Orion_11_Contig1.1	2	56029	56052	12	AC
BAC_pool_Orion_11_Contig1.1	2	67341	67356	8	AT
BAC_pool_Orion_11_Contig1.1	4	77697	77712	4	AAAT
BAC_pool_Orion_11_Contig1.1	4	95189	95204	4	AAAT
BAC_pool_Orion_11_Contig0.3	3	18881	18907	9	AAG
BAC_pool_Orion_11_Contig0.3	4	21439	21459	5	AATT
BAC_pool_Orion_11_Contig0.1	2	2092	2111	10	AG
BAC_pool_Orion_11_Contig0.1	2	4618	4635	9	AG
BAC_pool_Orion_11_Contig0.1	2	5392	5407	8	AT
BAC_pool_Orion_11_Contig0.1	2	13645	13664	10	AT
BAC_pool_Orion_11_Contig0.1	4	33414	33433	5	AAAG
BAC_pool_Orion_11_Contig0.1	3	39076	39090	5	AGG
BAC_pool_Orion_11_Contig19.1	4	14335	14350	4	AGAT
BAC_pool_Orion_11_Contig19.1	2	30053	30066	7	AT
BAC_pool_Orion_11_Contig19.1	2	37225	37238	7	AT
BAC_pool_Orion_11_Contig19.1	3	46409	46429	7	ACT
BAC_pool_Orion_11_Contig19.1	3	62759	62776	6	AAG
BAC_pool_Orion_11_Contig19.1	3	65479	65493	5	ACT
BAC_pool_Orion_11_Contig20.2	2	1	14	7	AT
BAC_pool_Orion_11_Contig20.1	2	6265	6278	7	AG
BAC_pool_Orion_11_Contig20.1	2	9446	9485	20	AG
BAC_pool_Orion_11_Contig20.1	2	12067	12086	10	AT
BAC_pool_Orion_11_Contig20.1	3	33404	33418	5	AAT
BAC_pool_Orion_11_Contig20.1	2	36265	36278	7	AC
BAC_pool_Orion_11_Contig17.1	3	4823	4837	5	CCG
BAC_pool_Orion_11_Contig17.1	2	5291	5306	8	AT
BAC_pool_Orion_11_Contig17.1	2	11403	11442	20	AC
BAC_pool_Orion_11_Contig17.1	2	15918	15943	13	AT
BAC_pool_Orion_11_Contig32.1	2	4240	4287	24	AT
BAC_pool_Orion_11_Contig32.1	2	7494	7507	7	AT
BAC_pool_Orion_11_Contig32.1	3	10566	10580	5	AAT
BAC_pool_Orion_11_Contig32.1	2	11382	11401	10	AG
BAC_pool_Orion_11_Contig32.1	2	18061	18082	11	AT
BAC_pool_Orion_11_Contig32.1	3	31522	31545	8	AAG
BAC_pool_Orion_11_Contig32.1	4	36145	36169	6	AAAG
BAC_pool_Orion_11_Contig32.1	3	41474	41488	5	AAT
BAC_pool_Orion_11_Contig32.1	2	44813	44848	18	AG
BAC_pool_Orion_11_Contig17.3	4	281	296	4	AGCG
BAC_pool_Orion_11_Contig17.3	3	14561	14575	5	AGC
BAC_pool_Orion_11_Contig17.3	2	25173	25186	7	AG
BAC_pool_Orion_11_Contig17.3	3	42213	42230	6	AAG
BAC_pool_Orion_11_Contig17.3	2	43143	43156	7	AG
BAC_pool_Orion_11_Contig17.3	2	43222	43235	7	AG
BAC_pool_Orion_11_Contig17.3	2	43292	43311	10	AG
BAC_pool_Orion_11_Contig17.3	3	47704	47718	5	AGG
BAC_pool_Orion_11_Contig17.3	3	47798	47812	5	AGC
BAC_pool_Orion_11_Contig33.2	2	163	176	7	AG
BAC_pool_Orion_11_Contig21.1	4	3772	3787	4	AATG
BAC_pool_Orion_11_Contig21.1	2	4105	4122	9	AG
BAC_pool_Orion_11_Contig21.1	2	6903	6916	7	AG
BAC_pool_Orion_11_Contig21.1	3	11954	11968	5	ATC
BAC_pool_Orion_11_Contig21.1	3	14637	14657	7	ATC
BAC_pool_Orion_11_Contig21.1	2	17059	17092	17	AG
BAC_pool_Orion_11_Contig21.1	2	17093	17114	11	AC
BAC_pool_Orion_11_Contig21.1	4	34848	34863	4	AAAG
BAC_pool_Orion_11_Contig21.1	4	60608	60647	10	ACAT
BAC_pool_Orion_11_Contig21.1	2	60713	60762	25	AT
BAC_pool_Orion_11_Contig21.1	4	60894	60909	4	ACGC
BAC_pool_Orion_11_Contig21.1	2	60910	60923	7	AC
BAC_pool_Orion_11_Contig21.1	2	61020	61037	9	AC
BAC_pool_Orion_11_Contig21.1	4	61246	61261	4	ACAT
BAC_pool_Orion_11_Contig21.1	4	61269	61284	4	ACAT
BAC_pool_Orion_11_Contig21.1	4	61461	61476	4	ATGC
BAC_pool_Orion_11_Contig21.1	4	61555	61570	4	ACAT
BAC_pool_Orion_11_Contig21.1	2	61605	61626	11	AC
BAC_pool_Orion_11_Contig21.1	2	61637	61650	7	AC
BAC_pool_Orion_11_Contig21.1	2	68217	68238	11	AG
BAC_pool_Orion_11_Contig33.1	4	28631	28646	4	AAAT
BAC_pool_Orion_11_Contig33.1	2	43400	43421	11	AG
BAC_pool_Orion_11_Contig33.1	2	50211	50224	7	AG
BAC_pool_Orion_11_Contig33.1	2	50942	50965	12	AG
BAC_pool_Orion_11_Contig33.1	4	51822	51837	4	AGGG
BAC_pool_Orion_11_Contig16.1	2	31187	31218	16	AG
BAC_pool_Orion_11_Contig16.1	2	33876	33889	7	AG
BAC_pool_Orion_11_Contig2.13	3	4420	4434	5	AAG
BAC_pool_Orion_11_Contig2.13	4	17335	17355	5	AATT
BAC_pool_Orion_11_Contig2.13	3	23009	23035	9	AAG
BAC_pool_Orion_11_Contig2.13	3	72518	72532	5	AGC
BAC_pool_Orion_11_Contig15.2	2	11109	11124	8	AT
BAC_pool_Orion_11_Contig15.2	2	13423	13452	15	AC
BAC_pool_Orion_11_Contig15.2	2	13453	13470	9	AT
BAC_pool_Orion_11_Contig15.2	2	13471	13502	16	AC
BAC_pool_Orion_11_Contig15.2	3	25546	25560	5	AAT
BAC_pool_Orion_11_Contig15.3	2	1	28	14	AT
BAC_pool_Orion_11_Contig15.1	3	19969	19983	5	AGC
BAC_pool_Orion_11_Contig26.3	2	15	32	9	AT
BAC_pool_Orion_11_Contig26.3	3	2166	2180	5	AAG
BAC_pool_Orion_11_Contig26.3	3	2331	2348	6	AAT
BAC_pool_Orion_11_Contig26.3	2	2354	2405	26	AT
BAC_pool_Orion_11_Contig26.3	4	15440	15455	4	ACCG
BAC_pool_Orion_11_Contig26.3	2	17844	17863	10	AG
BAC_pool_Orion_11_Contig26.3	2	19006	19039	17	AC
BAC_pool_Orion_11_Contig26.3	4	36070	36090	5	AATT
BAC_pool_Orion_11_Contig26.3	2	46935	46958	12	AT
BAC_pool_Orion_11_Contig38.1	4	4335	4355	5	AATT
BAC_pool_Orion_11_Contig40.1	3	15212	15226	5	AAG
BAC_pool_Orion_11_Contig40.1	2	24191	24208	9	AT
BAC_pool_Orion_11_Contig27.1	2	11178	11199	11	AG
BAC_pool_Orion_11_Contig27.1	2	20828	20861	17	AT
BAC_pool_Orion_11_Contig27.1	2	21676	21691	8	AT
BAC_pool_Orion_11_Contig27.1	2	24923	24938	8	AT
BAC_pool_Orion_11_Contig27.1	2	25229	25246	9	AT
BAC_pool_Orion_11_Contig27.1	2	46516	46537	11	AT
BAC_pool_Orion_11_Contig27.1	4	46566	46585	5	ACAT
BAC_pool_Orion_11_Contig27.1	2	47111	47146	18	AT
BAC_pool_Orion_11_Contig27.1	2	47156	47171	8	AC
BAC_pool_Orion_11_Contig27.1	4	47172	47195	6	ACAT
BAC_pool_Orion_11_Contig27.1	2	47196	47251	28	AT
BAC_pool_Orion_11_Contig27.1	4	49083	49098	4	AAAT
BAC_pool_Orion_11_Contig27.1	2	51784	51799	8	AT
BAC_pool_Orion_11_Contig27.1	3	57999	58019	7	AAT
BAC_pool_Orion_11_Contig27.1	4	58020	58035	4	AAAT
BAC_pool_Orion_11_Contig27.1	2	65286	65299	7	AG
BAC_pool_Orion_11_Contig35.2	3	1	21	7	AAT
BAC_pool_Orion_11_Contig35.2	3	1587	1601	5	AAG
BAC_pool_Orion_11_Contig29.2	2	41	54	7	AG
BAC_pool_Orion_11_Contig29.2	3	2943	2957	5	AAG
BAC_pool_Orion_11_Contig29.2	3	11022	11048	9	AAG
BAC_pool_Orion_11_Contig29.2	2	25051	25072	11	AT
BAC_pool_Orion_11_Contig34.2	4	16577	16592	4	AGAT
BAC_pool_Orion_11_Contig34.2	4	21774	21793	5	ACAT
BAC_pool_Orion_11_Contig34.2	2	31992	32005	7	AT
BAC_pool_Orion_11_Contig23.1	4	60498	60513	4	AAAG
BAC_pool_Orion_11_Contig34.1	2	9971	10024	27	AG
BAC_pool_Orion_11_Contig34.1	2	15265	15292	14	AT
BAC_pool_Orion_11_Contig72.1	2	1	18	9	AC
BAC_pool_Orion_11_Contig72.1	2	19	36	9	CG
BAC_pool_Orion_11_Contig72.1	2	91	138	24	AT
BAC_pool_Orion_11_Contig72.1	4	191	210	5	ACAT
BAC_pool_Orion_11_Contig72.1	2	211	226	8	AT
BAC_pool_Orion_11_Contig72.1	2	227	256	15	AC
BAC_pool_Orion_11_Contig14.2	3	7297	7311	5	AAG
BAC_pool_Orion_11_Contig9.1	2	47152	47175	12	AG
BAC_pool_Orion_11_Contig9.1	3	84176	84199	8	AAG
BAC_pool_Orion_11_Contig8.3	4	14447	14466	5	AAAT
BAC_pool_Orion_11_Contig8.3	4	24694	24714	5	AATT
BAC_pool_Orion_11_Contig8.2	4	19794	19814	5	AATT
BAC_pool_Orion_11_Contig14.1	4	6388	6408	5	AATT
BAC_pool_Orion_11_Contig14.1	3	53718	53732	5	AAG
BAC_pool_Orion_11_Contig14.1	3	59630	59644	5	AGC
BAC_pool_Orion_11_Contig35.1	3	2779	2808	10	AAG
BAC_pool_Orion_11_Contig35.1	4	5907	5926	5	AAAT
BAC_pool_Orion_11_Contig35.1	3	5938	5973	12	AAT
BAC_pool_Orion_11_Contig35.1	2	8678	8691	7	AG
BAC_pool_Orion_11_Contig35.1	2	8764	8781	9	AT
BAC_pool_Orion_11_Contig25.2	3	5149	5168	7	AAT
BAC_pool_Orion_11_Contig25.2	3	6637	6651	5	ACC
BAC_pool_Orion_11_Contig25.2	4	13167	13182	4	AAAG
BAC_pool_Orion_11_Contig25.2	2	18763	18782	10	AG
BAC_pool_Orion_11_Contig25.2	2	20802	20817	8	AT
BAC_pool_Orion_11_Contig25.2	4	22562	22609	12	ACAT
BAC_pool_Orion_11_Contig25.2	2	25448	25465	9	AT
BAC_pool_Orion_11_Contig24.4	2	185	200	8	AT
BAC_pool_Orion_11_Contig24.3	2	86	101	8	AT
BAC_pool_Orion_11_Contig31.1	3	13643	13657	5	AGG
BAC_pool_Orion_11_Contig31.1	3	18460	18474	5	AAT
BAC_pool_Orion_11_Contig31.1	2	21099	21120	11	AT
BAC_pool_Orion_11_Contig31.1	3	27727	27741	5	AGG
BAC_pool_Orion_11_Contig31.1	4	32998	33013	4	AAAG
BAC_pool_Orion_11_Contig12.1	2	15227	15240	7	AG
BAC_pool_Orion_11_Contig12.1	3	18637	18651	5	AAG
BAC_pool_Orion_11_Contig12.1	3	35990	36004	5	AGG
BAC_pool_Orion_11_Contig12.1	2	66980	67003	12	AT
BAC_pool_Orion_11_Contig4.1	3	20526	20540	5	AAG
BAC_pool_Orion_11_Contig4.1	3	34183	34203	7	AAG
BAC_pool_Orion_11_Contig4.1	3	61650	61676	9	AAG
BAC_pool_Orion_11_Contig35.3	2	4812	4827	8	AG
BAC_pool_Orion_11_Contig35.3	3	10522	10542	7	AGG
BAC_pool_Orion_11_Contig35.3	3	17130	17144	5	AAG
BAC_pool_Orion_11_Contig35.3	2	20467	20490	12	AT
BAC_pool_Orion_11_Contig35.3	2	24878	24914	19	AG
BAC_pool_Orion_11_Contig35.3	2	26580	26595	8	AT
BAC_pool_Orion_11_Contig31.8	2	5251	5264	7	AG
BAC_pool_Orion_11_Contig13.1	4	27700	27720	5	AATT
BAC_pool_Orion_11_Contig13.1	4	36222	36242	5	AATT
BAC_pool_Orion_11_Contig13.1	3	59187	59206	7	AAG
BAC_pool_Orion_11_Contig49.2	2	58	73	8	AT
BAC_pool_Orion_11_Contig30.1	2	16801	16816	8	AG
BAC_pool_Orion_11_Contig30.1	2	18807	18826	10	AT
BAC_pool_Orion_11_Contig30.1	4	18827	18850	6	ACAT
BAC_pool_Orion_11_Contig30.1	2	18864	18881	9	AT
BAC_pool_Orion_11_Contig30.1	2	18882	18901	10	AC
BAC_pool_Orion_11_Contig30.1	2	28280	28295	8	AG
BAC_pool_Orion_11_Contig30.1	2	30762	30777	8	AG
BAC_pool_Orion_11_Contig30.3	2	1	14	7	AG
BAC_pool_Orion_11_Contig30.2	2	6092	6107	8	AG
BAC_pool_Orion_11_Contig25.1	2	16177	16190	7	AG
BAC_pool_Orion_11_Contig25.1	2	19667	19680	7	AG
BAC_pool_Orion_11_Contig25.1	3	24114	24133	7	AAT
BAC_pool_Orion_11_Contig25.1	3	24222	24257	12	AAG
BAC_pool_Orion_11_Contig25.1	3	26437	26481	15	AAT
BAC_pool_Orion_11_Contig5.1	4	25362	25382	5	AATT
BAC_pool_Orion_11_Contig5.1	4	30114	30134	5	AATT
BAC_pool_Orion_11_Contig5.1	3	62739	62756	6	AGG
BAC_pool_Orion_12_Contig6.1	2	3226	3247	11	AG
BAC_pool_Orion_12_Contig6.1	2	3248	3263	8	AC
BAC_pool_Orion_12_Contig6.1	4	3449	3472	6	AGGG
BAC_pool_Orion_12_Contig6.1	2	10493	10515	11	AG
BAC_pool_Orion_12_Contig6.1	2	11656	11673	9	AG
BAC_pool_Orion_12_Contig6.1	2	15256	15271	8	AT
BAC_pool_Orion_12_Contig6.1	2	15272	15287	8	AG
BAC_pool_Orion_12_Contig6.1	3	18743	18757	5	AAT
BAC_pool_Orion_12_Contig6.1	2	20205	20226	11	AG
BAC_pool_Orion_12_Contig6.1	2	27621	27634	7	AG
BAC_pool_Orion_12_Contig6.1	2	37266	37289	12	AT
BAC_pool_Orion_12_Contig6.1	2	38298	38321	12	AT
BAC_pool_Orion_12_Contig6.1	2	45019	45046	14	AG
BAC_pool_Orion_12_Contig28.8	2	4228	4243	8	AG
BAC_pool_Orion_12_Contig6.2	3	6682	6696	5	AAG
BAC_pool_Orion_12_Contig6.2	3	9293	9319	9	AAG
BAC_pool_Orion_12_Contig6.2	2	9638	9663	13	AT
BAC_pool_Orion_12_Contig6.2	2	9791	9812	11	AG
BAC_pool_Orion_12_Contig6.2	2	12954	12969	8	AC
BAC_pool_Orion_12_Contig6.2	3	18289	18312	8	AAT
BAC_pool_Orion_12_Contig6.2	3	21102	21128	9	CCG
BAC_pool_Orion_12_Contig6.2	3	21263	21277	5	AGG
BAC_pool_Orion_12_Contig6.2	2	21537	21554	9	AG
BAC_pool_Orion_12_Contig6.2	2	23129	23152	12	AT
BAC_pool_Orion_12_Contig11.1	2	4291	4312	11	AT
BAC_pool_Orion_12_Contig11.1	3	34261	34275	5	AAG
BAC_pool_Orion_12_Contig11.1	3	48595	48612	6	AAG
BAC_pool_Orion_12_Contig11.1	2	52794	52807	7	AG
BAC_pool_Orion_12_Contig11.1	2	52904	52925	11	AT
BAC_pool_Orion_12_Contig11.1	4	61432	61447	4	ACCG
BAC_pool_Orion_12_Contig11.1	4	61478	61493	4	ACCG
BAC_pool_Orion_12_Contig11.1	4	61521	61536	4	ACCG
BAC_pool_Orion_12_Contig11.1	2	62073	62096	12	AG
BAC_pool_Orion_12_Contig11.1	4	71462	71477	4	ACCG
BAC_pool_Orion_12_Contig11.1	4	71507	71522	4	ACCG
BAC_pool_Orion_12_Contig11.1	4	71551	71566	4	ACCG
BAC_pool_Orion_12_Contig11.1	2	72102	72125	12	AG
BAC_pool_Orion_12_Contig37.1	2	8638	8653	8	AG
BAC_pool_Orion_12_Contig37.1	2	12566	12589	12	AT
BAC_pool_Orion_12_Contig7.1	2	3760	3801	21	AT
BAC_pool_Orion_12_Contig7.1	2	3841	3854	7	AC
BAC_pool_Orion_12_Contig7.1	4	3881	3900	5	ACAT
BAC_pool_Orion_12_Contig7.1	2	3901	3914	7	AT
BAC_pool_Orion_12_Contig7.1	2	3922	3999	39	AT
BAC_pool_Orion_12_Contig28.4	2	10357	10370	7	AC
BAC_pool_Orion_12_Contig57.1	3	796	819	8	AAG
BAC_pool_Orion_12_Contig22.1	2	4768	4787	10	AT
BAC_pool_Orion_12_Contig22.1	2	4788	4829	21	AC
BAC_pool_Orion_12_Contig22.1	4	6502	6522	5	AATT
BAC_pool_Orion_12_Contig22.1	2	6557	6570	7	AT
BAC_pool_Orion_12_Contig22.1	2	16204	16227	12	AG
BAC_pool_Orion_12_Contig22.4	2	33	74	21	AG
BAC_pool_Orion_12_Contig22.4	4	10400	10420	5	AATT
BAC_pool_Orion_12_Contig22.4	2	19656	19677	11	AT
BAC_pool_Orion_12_Contig22.4	3	24031	24045	5	AAG
BAC_pool_Orion_12_Contig1.2	2	1	24	12	AT
BAC_pool_Orion_12_Contig1.2	2	4850	4869	10	AC
BAC_pool_Orion_12_Contig1.2	2	5155	5168	7	AT
BAC_pool_Orion_12_Contig1.3	2	5140	5155	8	AT
BAC_pool_Orion_12_Contig1.3	2	9711	9732	11	AC
BAC_pool_Orion_12_Contig1.3	2	13284	13297	7	AG
BAC_pool_Orion_12_Contig1.3	2	17471	17498	14	AT
BAC_pool_Orion_12_Contig18.1	2	5860	5899	20	AG
BAC_pool_Orion_12_Contig18.1	3	17249	17263	5	ACC
BAC_pool_Orion_12_Contig18.1	3	24681	24707	9	CCG
BAC_pool_Orion_12_Contig18.1	2	27838	27857	10	AT
BAC_pool_Orion_12_Contig18.1	4	46390	46413	6	ACAT
BAC_pool_Orion_12_Contig18.1	2	46414	46433	10	AT
BAC_pool_Orion_12_Contig18.1	3	47438	47461	8	AAG
BAC_pool_Orion_12_Contig18.1	2	53814	53827	7	AG
BAC_pool_Orion_12_Contig18.1	3	54118	54132	5	AAT
BAC_pool_Orion_12_Contig18.1	4	59669	59689	5	AATT
BAC_pool_Orion_12_Contig18.1	3	72630	72647	6	AAT
BAC_pool_Orion_12_Contig1.1	3	14536	14553	6	AAG
BAC_pool_Orion_12_Contig1.1	2	20782	20799	9	AT
BAC_pool_Orion_12_Contig1.1	4	21916	21931	4	AATC
BAC_pool_Orion_12_Contig1.1	2	30453	30466	7	AG
BAC_pool_Orion_12_Contig1.1	3	31759	31776	6	AAG
BAC_pool_Orion_12_Contig1.1	2	31780	31807	14	AC
BAC_pool_Orion_12_Contig1.1	2	50894	50909	8	AT
BAC_pool_Orion_12_Contig1.1	2	65849	65864	8	AG
BAC_pool_Orion_12_Contig23.1	3	5858	5872	5	AGC
BAC_pool_Orion_12_Contig23.1	2	31318	31331	7	AT
BAC_pool_Orion_12_Contig23.1	2	43392	43407	8	AG
BAC_pool_Orion_12_Contig23.1	2	55906	55919	7	AG
BAC_pool_Orion_12_Contig0.2	4	408	455	12	ACCG
BAC_pool_Orion_12_Contig0.2	2	14903	14916	7	AG
BAC_pool_Orion_12_Contig0.2	2	14917	14930	7	AT
BAC_pool_Orion_12_Contig0.2	2	34267	34298	16	AC
BAC_pool_Orion_12_Contig0.2	3	36378	36395	6	AAG
BAC_pool_Orion_12_Contig0.1	3	15367	15387	7	AAG
BAC_pool_Orion_12_Contig0.1	3	19663	19677	5	AGG
BAC_pool_Orion_12_Contig0.1	2	55424	55445	11	AC
BAC_pool_Orion_12_Contig0.1	4	70389	70409	5	AATT
BAC_pool_Orion_12_Contig0.1	4	91576	91595	5	AAAT
BAC_pool_Orion_12_Contig0.1	2	94275	94288	7	AG
BAC_pool_Orion_12_Contig0.1	4	94289	94304	4	AGCG
BAC_pool_Orion_12_Contig0.1	2	94306	94319	7	AG
BAC_pool_Orion_12_Contig0.1	2	96064	96077	7	AG
BAC_pool_Orion_12_Contig0.1	4	96539	96582	11	ACCG
BAC_pool_Orion_12_Contig0.1	3	97427	97447	7	AAG
BAC_pool_Orion_12_Contig19.1	3	550	564	5	AGG
BAC_pool_Orion_12_Contig19.1	3	60406	60420	5	AGG
BAC_pool_Orion_12_Contig19.1	3	60501	60515	5	AGC
BAC_pool_Orion_12_Contig20.1	3	4028	4042	5	AGG
BAC_pool_Orion_12_Contig20.1	4	11817	11832	4	AAAG
BAC_pool_Orion_12_Contig20.1	3	12320	12334	5	AAG
BAC_pool_Orion_12_Contig20.1	3	36568	36582	5	AAT
BAC_pool_Orion_12_Contig20.1	3	47093	47107	5	AAG
BAC_pool_Orion_12_Contig20.1	4	48682	48697	4	AAAT
BAC_pool_Orion_12_Contig17.1	4	32543	32558	4	AAAC
BAC_pool_Orion_12_Contig32.1	3	45148	45171	8	AAG
BAC_pool_Orion_12_Contig32.1	4	61846	61861	4	AATG
BAC_pool_Orion_12_Contig33.5	4	18224	18244	5	AATT
BAC_pool_Orion_12_Contig39.1	4	2588	2607	5	AAAT
BAC_pool_Orion_12_Contig39.1	4	8219	8238	5	AAAT
BAC_pool_Orion_12_Contig39.1	3	9616	9630	5	ATC
BAC_pool_Orion_12_Contig39.1	2	11278	11303	13	AC
BAC_pool_Orion_12_Contig39.1	2	11316	11329	7	AC
BAC_pool_Orion_12_Contig39.1	2	11342	11365	12	AC
BAC_pool_Orion_12_Contig39.1	2	11366	11399	17	AT
BAC_pool_Orion_12_Contig39.1	2	11415	11436	11	AC
BAC_pool_Orion_12_Contig39.1	2	11475	11492	9	AT
BAC_pool_Orion_12_Contig21.1	2	16989	17016	14	AG
BAC_pool_Orion_12_Contig21.1	2	17075	17094	10	AG
BAC_pool_Orion_12_Contig21.1	3	35096	35116	7	AAT
BAC_pool_Orion_12_Contig21.1	2	41260	41281	11	AT
BAC_pool_Orion_12_Contig21.1	4	49174	49192	5	AAAG
BAC_pool_Orion_12_Contig21.1	3	53411	53485	25	AAT
BAC_pool_Orion_12_Contig21.1	2	53497	53510	7	AT
BAC_pool_Orion_12_Contig33.1	4	11134	11149	4	ACAT
BAC_pool_Orion_12_Contig33.1	2	11580	11605	13	AC
BAC_pool_Orion_12_Contig7.15	2	24345	24358	7	AG
BAC_pool_Orion_12_Contig7.15	2	32163	32178	8	AG
BAC_pool_Orion_12_Contig16.1	4	4513	4528	4	AAAT
BAC_pool_Orion_12_Contig16.1	2	7372	7397	13	AG
BAC_pool_Orion_12_Contig16.1	2	23984	24011	14	AG
BAC_pool_Orion_12_Contig16.1	2	25609	25645	18	AG
BAC_pool_Orion_12_Contig16.1	2	36396	36439	22	AT
BAC_pool_Orion_12_Contig16.1	2	38683	38704	11	AC
BAC_pool_Orion_12_Contig16.1	2	39826	39857	16	AT
BAC_pool_Orion_12_Contig16.1	4	47124	47139	4	ACCG
BAC_pool_Orion_12_Contig16.2	3	8851	8865	5	AAG
BAC_pool_Orion_12_Contig16.2	4	9583	9598	4	ACCG
BAC_pool_Orion_12_Contig16.2	2	10194	10209	8	AG
BAC_pool_Orion_12_Contig16.2	2	10597	10624	14	AG
BAC_pool_Orion_12_Contig27.1	3	26422	26445	8	AAG
BAC_pool_Orion_12_Contig27.1	4	29139	29159	5	AATT
BAC_pool_Orion_12_Contig34.13	2	1191	1204	7	AG
BAC_pool_Orion_12_Contig34.13	3	11045	11065	7	AAT
BAC_pool_Orion_12_Contig34.13	2	38505	38520	8	AT
BAC_pool_Orion_12_Contig15.1	3	4123	4146	8	ATC
BAC_pool_Orion_12_Contig15.1	3	11557	11580	8	AAG
BAC_pool_Orion_12_Contig15.1	4	14341	14361	5	AATT
BAC_pool_Orion_12_Contig15.1	2	20405	20424	10	AG
BAC_pool_Orion_12_Contig15.1	2	28670	28683	7	AG
BAC_pool_Orion_12_Contig15.1	2	49515	49548	17	AT
BAC_pool_Orion_12_Contig15.1	3	59059	59073	5	AAT
BAC_pool_Orion_12_Contig15.1	4	67099	67114	4	AAAT
BAC_pool_Orion_12_Contig15.1	2	67228	67257	15	AT
BAC_pool_Orion_12_Contig15.1	3	67635	67649	5	AGG
BAC_pool_Orion_12_Contig15.1	2	76581	76596	8	AT
BAC_pool_Orion_12_Contig15.1	4	76597	76616	5	AAAT
BAC_pool_Orion_12_Contig26.2	4	1	24	6	ACAT
BAC_pool_Orion_12_Contig26.2	2	9241	9254	7	AT
BAC_pool_Orion_12_Contig26.2	3	12127	12147	7	ACT
BAC_pool_Orion_12_Contig26.2	3	19821	19835	5	AAC
BAC_pool_Orion_12_Contig26.3	3	1381	1409	10	AAT
BAC_pool_Orion_12_Contig26.3	3	1410	1427	6	AAT
BAC_pool_Orion_12_Contig26.3	4	1428	1443	4	AAAT
BAC_pool_Orion_12_Contig26.3	2	16153	16172	10	AG
BAC_pool_Orion_12_Contig38.1	3	27656	27676	7	AAG
BAC_pool_Orion_12_Contig38.1	4	29709	29736	7	AAAT
BAC_pool_Orion_12_Contig38.1	2	29743	29770	14	AT
BAC_pool_Orion_12_Contig38.1	3	29778	29795	6	AAT
BAC_pool_Orion_12_Contig38.1	4	33251	33274	6	AAAT
BAC_pool_Orion_12_Contig38.1	2	33281	33294	7	AT
BAC_pool_Orion_12_Contig40.2	3	21263	21277	5	AAG
BAC_pool_Orion_12_Contig29.1	3	6280	6303	8	AAT
BAC_pool_Orion_12_Contig29.1	3	6715	6756	14	AAT
BAC_pool_Orion_12_Contig29.1	3	20597	20614	6	AGC
BAC_pool_Orion_12_Contig29.1	3	20695	20709	5	AGG
BAC_pool_Orion_12_Contig29.1	4	29429	29452	6	AAAT
BAC_pool_Orion_12_Contig29.1	2	38389	38402	7	AG
BAC_pool_Orion_12_Contig3.1	2	10775	10801	14	AG
BAC_pool_Orion_12_Contig3.1	3	29313	29327	5	AGG
BAC_pool_Orion_12_Contig3.1	3	29407	29421	5	AGC
BAC_pool_Orion_12_Contig3.1	3	64581	64604	8	AAG
BAC_pool_Orion_12_Contig3.1	4	67351	67371	5	AATT
BAC_pool_Orion_12_Contig2.1	4	29886	29905	5	ACAT
BAC_pool_Orion_12_Contig2.1	2	30372	30389	9	AT
BAC_pool_Orion_12_Contig2.1	2	40740	40759	10	AT
BAC_pool_Orion_12_Contig2.1	3	41845	41865	7	AGG
BAC_pool_Orion_12_Contig2.1	3	47443	47457	5	AAT
BAC_pool_Orion_12_Contig2.1	3	49495	49515	7	AAG
BAC_pool_Orion_12_Contig2.1	2	89783	89796	7	AG
BAC_pool_Orion_12_Contig2.1	2	89952	89967	8	AG
BAC_pool_Orion_12_Contig30.1	2	8633	8648	8	AT
BAC_pool_Orion_12_Contig30.1	2	8832	8845	7	AG
BAC_pool_Orion_12_Contig30.1	3	33590	33604	5	AAT
BAC_pool_Orion_12_Contig30.1	3	35066	35080	5	AAT
BAC_pool_Orion_12_Contig35.2	2	3079	3098	10	AC
BAC_pool_Orion_12_Contig35.3	2	1	22	11	AT
BAC_pool_Orion_12_Contig35.4	4	5007	5022	4	AAAT
BAC_pool_Orion_12_Contig35.4	2	12522	12537	8	AT
BAC_pool_Orion_12_Contig35.5	2	1	18	9	AT
BAC_pool_Orion_12_Contig35.5	2	7300	7313	7	AG
BAC_pool_Orion_12_Contig35.5	4	7873	7888	4	ACCG
BAC_pool_Orion_12_Contig14.2	2	1	20	10	AT
BAC_pool_Orion_12_Contig37.2	2	2880	2893	7	AG
BAC_pool_Orion_12_Contig9.1	3	66000	66023	8	AAG
BAC_pool_Orion_12_Contig9.1	4	78503	78523	5	AATT
BAC_pool_Orion_12_Contig9.1	3	81370	81396	9	AAG
BAC_pool_Orion_12_Contig14.3	2	11723	11736	7	AG
BAC_pool_Orion_12_Contig8.1	3	24519	24539	7	AAT
BAC_pool_Orion_12_Contig8.1	3	35746	35760	5	AGG
BAC_pool_Orion_12_Contig8.1	4	45769	45784	4	AAAG
BAC_pool_Orion_12_Contig8.1	3	51744	51758	5	AGG
BAC_pool_Orion_12_Contig8.1	2	57755	57770	8	AT
BAC_pool_Orion_12_Contig8.1	2	71528	71571	22	AT
BAC_pool_Orion_12_Contig14.1	3	2700	2717	6	AAG
BAC_pool_Orion_12_Contig35.1	2	2093	2108	8	AG
BAC_pool_Orion_12_Contig35.1	4	6517	6532	4	AAAT
BAC_pool_Orion_12_Contig35.1	2	14329	14342	7	AT
BAC_pool_Orion_12_Contig35.1	2	21856	21875	10	AG
BAC_pool_Orion_12_Contig25.1	3	509	526	6	AAT
BAC_pool_Orion_12_Contig25.1	4	3937	3960	6	AAAT
BAC_pool_Orion_12_Contig25.1	2	6711	6726	8	AG
BAC_pool_Orion_12_Contig25.1	2	8631	8650	10	AC
BAC_pool_Orion_12_Contig25.1	2	8651	8668	9	AT
BAC_pool_Orion_12_Contig25.1	3	16764	16787	8	AAT
BAC_pool_Orion_12_Contig25.1	2	16792	16807	8	AT
BAC_pool_Orion_12_Contig25.1	2	16842	16870	15	AG
BAC_pool_Orion_12_Contig25.1	3	17022	17036	5	AAG
BAC_pool_Orion_12_Contig25.1	3	21091	21138	16	AAT
BAC_pool_Orion_12_Contig25.1	2	21211	21239	15	AG
BAC_pool_Orion_12_Contig25.1	2	24045	24068	12	AT
BAC_pool_Orion_12_Contig25.1	4	36700	36715	4	AAAG
BAC_pool_Orion_12_Contig25.1	3	37576	37599	8	AAT
BAC_pool_Orion_12_Contig25.1	2	47294	47317	12	AT
BAC_pool_Orion_12_Contig25.1	2	58194	58223	15	AT
BAC_pool_Orion_12_Contig25.1	2	61317	61355	20	AT
BAC_pool_Orion_12_Contig25.1	3	63303	63317	5	AAT
BAC_pool_Orion_12_Contig44.1	2	46	65	10	AG
BAC_pool_Orion_12_Contig44.1	4	622	637	4	ACCG
BAC_pool_Orion_12_Contig44.1	3	1345	1368	8	AAG
BAC_pool_Orion_12_Contig36.1	2	5219	5244	13	AC
BAC_pool_Orion_12_Contig36.1	3	9515	9529	5	AGG
BAC_pool_Orion_12_Contig36.1	2	14223	14236	7	AG
BAC_pool_Orion_12_Contig36.1	2	17833	17846	7	AT
BAC_pool_Orion_12_Contig36.1	4	29284	29299	4	AGAT
BAC_pool_Orion_12_Contig36.1	3	46285	46299	5	ATC
BAC_pool_Orion_12_Contig36.1	2	51949	51976	14	AG
BAC_pool_Orion_12_Contig24.1	2	5757	5772	8	AT
BAC_pool_Orion_12_Contig24.1	2	12910	12936	14	AG
BAC_pool_Orion_12_Contig24.1	3	28843	28869	9	AAG
BAC_pool_Orion_12_Contig24.1	2	44714	44756	23	AT
BAC_pool_Orion_12_Contig24.1	4	47476	47503	7	AAAT
BAC_pool_Orion_12_Contig24.1	2	47504	47526	12	AT
BAC_pool_Orion_12_Contig24.1	3	49963	49977	5	AGG
BAC_pool_Orion_12_Contig12.1	2	37651	37664	7	AT
BAC_pool_Orion_12_Contig12.1	4	37665	37680	4	AAAT
BAC_pool_Orion_12_Contig12.1	2	73735	73748	7	AT
BAC_pool_Orion_12_Contig4.2	2	3192	3209	9	AT
BAC_pool_Orion_12_Contig4.2	2	24172	24185	7	AG
BAC_pool_Orion_12_Contig4.2	2	56494	56507	7	AG
BAC_pool_Orion_12_Contig4.1	3	1350	1370	7	AAG
BAC_pool_Orion_12_Contig4.1	2	6499	6514	8	AT
BAC_pool_Orion_12_Contig42.1	4	5662	5682	5	AATT
BAC_pool_Orion_12_Contig13.1	3	1536	1559	8	AAT
BAC_pool_Orion_12_Contig13.1	3	12699	12713	5	AAT
BAC_pool_Orion_12_Contig13.2	2	1	18	9	AT
BAC_pool_Orion_12_Contig13.2	2	3286	3299	7	AG
BAC_pool_Orion_12_Contig13.3	2	15081	15094	7	AT
BAC_pool_Orion_12_Contig13.3	4	15591	15614	6	AAAT
BAC_pool_Orion_12_Contig13.3	2	18800	18819	10	AG
BAC_pool_Orion_12_Contig13.3	3	19012	19032	7	AAT
BAC_pool_Orion_12_Contig13.3	2	21422	21443	11	AG
BAC_pool_Orion_12_Contig13.3	3	21552	21566	5	ACC
BAC_pool_Orion_12_Contig13.3	2	23785	23800	8	AT
BAC_pool_Orion_12_Contig13.3	2	24997	25016	10	AT
BAC_pool_Orion_12_Contig13.3	2	25017	25044	14	AC
BAC_pool_Orion_12_Contig13.3	2	30541	30562	11	AT
BAC_pool_Orion_12_Contig13.3	2	42907	42936	15	AT
BAC_pool_Orion_12_Contig13.3	3	55217	55231	5	AAG
BAC_pool_Orion_12_Contig13.3	4	56593	56613	5	AATT
BAC_pool_Orion_12_Contig28.10	3	9891	9917	9	AAG
BAC_pool_Orion_12_Contig28.10	3	17032	17046	5	AAT
BAC_pool_Orion_12_Contig28.10	2	17225	17238	7	AG
BAC_pool_Orion_12_Contig28.10	2	19038	19065	14	AT
BAC_pool_Orion_12_Contig30.3	2	115	136	11	AT
BAC_pool_Orion_12_Contig30.5	2	1	20	10	AT
BAC_pool_Orion_12_Contig30.5	2	4415	4438	12	AT
BAC_pool_Orion_12_Contig31.1	4	2973	2988	4	AGGG
BAC_pool_Orion_12_Contig31.1	2	11415	11432	9	AT
BAC_pool_Orion_12_Contig31.1	2	12330	12345	8	AG
BAC_pool_Orion_12_Contig31.1	2	30452	30465	7	AT
BAC_pool_Orion_12_Contig31.1	2	30538	30559	11	AT
BAC_pool_Orion_12_Contig31.1	3	35935	35949	5	AGG
BAC_pool_Orion_12_Contig31.1	2	44588	44613	13	AG
BAC_pool_Orion_12_Contig31.1	3	51081	51095	5	AAT
BAC_pool_Orion_12_Contig31.1	2	53419	53432	7	AG
BAC_pool_Orion_12_Contig31.1	4	53941	54007	17	ACCG
BAC_pool_Orion_12_Contig31.1	3	54731	54745	5	AAG
BAC_pool_Orion_12_Contig31.1	4	60396	60470	19	ACCG
BAC_pool_Orion_12_Contig5.1	3	2816	2838	8	AAT
BAC_pool_Orion_12_Contig5.1	3	2942	2973	11	AAG
BAC_pool_Orion_12_Contig5.1	3	29440	29463	8	AAG
BAC_pool_Orion_12_Contig5.1	2	45339	45356	9	AT
BAC_pool_Orion_12_Contig5.1	3	48034	48057	8	AAG
BAC_pool_Orion_12_Contig5.1	4	53777	53797	5	AATT

## Sheet: EG_SNP
Contig	pos	iupac	allele_1	allele_2	count_1	count_2	coverage	maf
EGC01024561	319	W	T	A	2	2	4	0.5
EGC01024561	328	Y	T	C	2	2	4	0.5
EGC01024561	340	Y	T	C	2	2	4	0.5
EGC01024561	353	W	T	A	2	2	4	0.5
EGC01024561	364	W	T	A	2	2	4	0.5
EGC01024561	827	R	A	G	2	2	4	0.5
EGC01024561	982	W	T	A	2	2	4	0.5
EGC01024561	991	Y	C	T	2	2	4	0.5
EGC01002982	808	R	G	A	2	2	4	0.5
EGC01002982	1267	R	G	A	2	2	4	0.5
EGC01002982	1314	Y	T	C	2	2	4	0.5
EGC01035118	150	W	A	T	2	2	4	0.5
EGC01035118	173	R	A	G	2	2	4	0.5
EGC01035118	178	R	G	A	2	2	4	0.5
EGC01035118	468	W	A	T	2	2	4	0.5
EGC01035118	698	Y	T	C	2	2	4	0.5
EGC01035118	703	R	G	A	2	2	4	0.5
EGC01005596	597	Y	T	C	2	2	4	0.5
EGC01005596	605	R	G	A	2	2	4	0.5
EGC01005596	798	Y	T	C	2	2	4	0.5
EGC01000037	217	R	G	A	2	2	4	0.5
EGC01000037	229	Y	T	C	2	2	4	0.5
EGC01000037	705	Y	T	C	2	2	4	0.5
EGC01000037	742	Y	T	C	2	2	4	0.5
EGC01000037	743	Y	T	C	2	2	4	0.5
EGC01000037	760	R	G	A	2	2	4	0.5
EGC01000037	769	Y	T	C	2	2	4	0.5
EGC01000037	778	Y	T	C	2	2	4	0.5
EGC01000037	1551	K	T	G	2	2	4	0.5
EGC01000037	1575	Y	T	C	2	2	4	0.5
EGC01000037	1613	Y	T	C	2	2	4	0.5
EGC01000037	1653	R	G	A	2	2	4	0.5
EGC01000037	1665	W	T	A	2	2	4	0.5
EGC01000037	2795	Y	C	T	2	2	4	0.5
EGC01000037	2842	R	A	G	2	2	4	0.5
EGC01000037	2845	Y	T	C	2	2	4	0.5
EGC01000037	2862	R	G	A	2	2	4	0.5
EGC01000037	2871	Y	T	C	2	2	4	0.5
EGC01000037	2874	R	G	A	2	2	4	0.5
EGC01000037	2893	R	G	A	2	2	4	0.5
EGC01030427	266	Y	T	C	2	2	4	0.5
EGC01030427	346	Y	T	C	2	2	4	0.5
EGC01030427	360	Y	C	T	2	2	4	0.5
EGC01030427	366	Y	C	T	2	2	4	0.5
EGC01030427	412	Y	T	C	2	2	4	0.5
EGC01030427	416	R	A	G	2	2	4	0.5
EGC01030427	422	R	A	G	2	2	4	0.5
EGC01030427	437	Y	T	C	2	2	4	0.5
EGC01030427	512	R	A	G	2	2	4	0.5
EGC01030427	519	Y	C	T	2	2	4	0.5
EGC01030427	525	R	A	G	2	2	4	0.5
EGC01030427	560	R	G	A	2	2	4	0.5
EGC01030427	588	R	G	A	2	2	4	0.5
EGC01030427	590	R	G	A	2	2	4	0.5
EGC01030427	618	R	A	G	2	2	4	0.5
EGC01030427	620	Y	C	T	2	2	4	0.5
EGC01001651	1392	R	A	G	2	2	4	0.5
EGC01031520	202	Y	T	C	2	2	4	0.5
EGC01031520	210	W	T	A	2	2	4	0.5
EGC01031520	468	Y	T	C	2	2	4	0.5
EGC01031520	644	Y	T	C	2	2	4	0.5
EGC01031520	645	Y	T	C	2	2	4	0.5
EGC01031520	646	R	G	A	2	2	4	0.5
EGC01031520	692	R	G	A	2	2	4	0.5
EGC01031520	700	R	G	A	2	2	4	0.5
EGC01034016	95	R	G	A	2	2	4	0.5
EGC01034016	111	Y	T	C	2	2	4	0.5
EGC01034016	129	R	G	A	2	2	4	0.5
EGC01034016	165	R	G	A	2	2	4	0.5
EGC01034016	175	Y	T	C	2	2	4	0.5
EGC01034016	197	Y	T	C	2	2	4	0.5
EGC01034016	272	R	G	A	2	2	4	0.5
EGC01034016	297	R	G	A	2	2	4	0.5
EGC01034016	309	R	G	A	2	2	4	0.5
EGC01034016	310	R	G	A	2	2	4	0.5
EGC01034016	325	Y	T	C	2	2	4	0.5
EGC01034016	363	R	G	A	2	2	4	0.5
EGC01034016	375	R	G	A	2	2	4	0.5
EGC01034016	427	Y	T	C	2	2	4	0.5
EGC01034016	443	R	G	A	2	2	4	0.5
EGC01034016	475	Y	T	C	2	2	4	0.5
EGC01034016	510	R	G	A	2	2	4	0.5
EGC01034016	693	R	G	A	2	2	4	0.5
EGC01034016	734	W	T	A	2	2	4	0.5
EGC01000029	251	W	T	A	2	2	4	0.5
EGC01007889	388	R	G	A	2	2	4	0.5
EGC01007889	411	Y	T	C	2	2	4	0.5
EGC01007889	479	W	T	A	2	2	4	0.5
EGC01007889	882	D	A	T	2	2	4	0.5
EGC01032808	27	Y	T	C	2	2	4	0.5
EGC01032808	33	Y	T	C	2	2	4	0.5
EGC01032808	49	Y	T	C	2	2	4	0.5
EGC01032808	57	R	G	A	2	2	4	0.5
EGC01027562	473	Y	T	C	2	2	4	0.5
EGC01027562	479	R	G	A	2	2	4	0.5
EGC01027562	535	Y	T	C	2	2	4	0.5
EGC01027562	579	R	G	A	2	2	4	0.5
EGC01000141	1542	Y	C	T	2	2	4	0.5
EGC01004954	1316	H	A	C	2	2	4	0.5
EGC01004954	1378	Y	T	C	2	2	4	0.5
EGC01004954	1379	Y	C	T	2	2	4	0.5
EGC01020995	666	Y	T	C	2	2	4	0.5
EGC01030575	178	R	G	A	2	2	4	0.5
EGC01030575	748	Y	C	T	2	2	4	0.5
EGC01030575	754	Y	T	C	2	2	4	0.5
EGC01030575	759	R	G	A	2	2	4	0.5
EGC01030575	783	R	A	G	2	2	4	0.5
EGC01030575	809	R	A	G	2	2	4	0.5
EGC01013257	163	R	G	A	2	2	4	0.5
EGC01013257	208	Y	T	C	2	2	4	0.5
EGC01013257	212	R	G	A	2	2	4	0.5
EGC01013257	248	Y	T	C	2	2	4	0.5
EGC01013257	265	R	G	A	2	2	4	0.5
EGC01013257	309	R	G	A	2	2	4	0.5
EGC01013257	403	R	G	A	2	2	4	0.5
EGC01013257	419	Y	T	C	2	2	4	0.5
EGC01013257	427	R	G	A	2	2	4	0.5
EGC01013257	808	Y	T	C	2	2	4	0.5
EGC01030468	182	R	G	A	2	2	4	0.5
EGC01030468	535	Y	C	T	2	2	4	0.5
EGC01030468	552	R	G	A	2	2	4	0.5
EGC01030468	553	R	A	G	2	2	4	0.5
EGC01030468	590	R	A	G	2	2	4	0.5
EGC01030468	614	R	A	G	2	2	4	0.5
EGC01030468	620	Y	T	C	2	2	4	0.5
EGC01030468	651	R	A	G	2	2	4	0.5
EGC01030468	665	Y	T	C	2	2	4	0.5
EGC01030468	696	R	A	G	2	2	4	0.5
EGC01035326	89	W	A	T	2	2	4	0.5
EGC01035326	172	Y	T	C	2	2	4	0.5
EGC01035326	200	Y	C	T	2	2	4	0.5
EGC01035326	221	Y	C	T	2	2	4	0.5
EGC01035326	231	R	A	G	2	2	4	0.5
EGC01035326	277	Y	C	T	2	2	4	0.5
EGC01035326	282	R	A	G	2	2	4	0.5
EGC01035326	297	Y	T	C	2	2	4	0.5
EGC01035326	371	Y	T	C	2	2	4	0.5
EGC01035326	382	Y	C	T	2	2	4	0.5
EGC01035326	421	Y	T	C	2	2	4	0.5
EGC01035326	431	R	A	G	2	2	4	0.5
EGC01035326	457	Y	T	C	2	2	4	0.5
EGC01017431	105	K	G	T	2	2	4	0.5
EGC01001621	377	Y	C	T	2	2	4	0.5
EGC01004915	328	Y	T	C	2	2	4	0.5
EGC01004915	380	R	G	A	2	2	4	0.5
EGC01004915	416	Y	T	C	2	2	4	0.5
EGC01004915	757	Y	T	C	2	2	4	0.5
EGC01004915	820	R	G	A	2	2	4	0.5
EGC01004915	832	R	G	A	2	2	4	0.5
EGC01004915	845	Y	T	C	2	2	4	0.5
EGC01004915	879	R	A	G	2	2	4	0.5
EGC01018227	431	Y	T	C	2	2	4	0.5
EGC01018227	446	R	G	A	2	2	4	0.5
EGC01018227	465	Y	T	C	2	2	4	0.5
EGC01018227	636	R	G	A	2	2	4	0.5
EGC01028864	616	Y	T	C	2	2	4	0.5
EGC01028864	619	Y	T	C	2	2	4	0.5
EGC01028864	707	Y	C	T	2	2	4	0.5
EGC01000035	1465	D	A	T	2	2	4	0.5
EGC01000035	1590	R	A	G	2	2	4	0.5
EGC01000035	2044	Y	T	C	2	2	4	0.5
EGC01000035	2559	D	T	G	2	2	4	0.5
EGC01000005	1896	H	A	T	2	2	4	0.5
EGC01000005	3528	M	C	A	2	2	4	0.5
EGC01000005	3531	R	G	A	2	2	4	0.5
EGC01002059	706	Y	T	C	2	2	4	0.5
EGC01002059	724	M	A	C	2	2	4	0.5
EGC01002059	727	R	A	G	2	2	4	0.5
EGC01002059	844	R	A	G	2	2	4	0.5
EGC01020637	169	R	G	A	2	2	4	0.5
EGC01012193	583	M	A	C	2	2	4	0.5
EGC01012193	655	R	A	G	2	2	4	0.5
EGC01000066	565	Y	T	C	2	2	4	0.5
EGC01000066	1998	R	G	A	2	2	4	0.5
EGC01000066	2020	Y	T	C	2	2	4	0.5
EGC01000066	2076	R	A	G	2	2	4	0.5
EGC01000066	2091	Y	T	C	2	2	4	0.5
EGC01000066	2136	R	G	A	2	2	4	0.5
EGC01000066	2208	Y	T	C	2	2	4	0.5
EGC01000066	2221	Y	T	C	2	2	4	0.5
EGC01000066	2229	R	G	A	2	2	4	0.5
EGC01000066	2257	R	G	A	2	2	4	0.5
EGC01000066	2289	R	A	G	2	2	4	0.5
EGC01000066	2319	R	G	A	2	2	4	0.5
EGC01000066	2393	R	A	G	2	2	4	0.5
EGC01000066	2409	Y	C	T	2	2	4	0.5
EGC01000066	2414	R	A	G	2	2	4	0.5
EGC01000066	2418	R	A	G	2	2	4	0.5
EGC01038221	322	R	G	A	2	2	4	0.5
EGC01038221	335	Y	T	C	2	2	4	0.5
EGC01038221	345	Y	T	C	2	2	4	0.5
EGC01038221	372	Y	T	C	2	2	4	0.5
EGC01038221	378	Y	T	C	2	2	4	0.5
EGC01038221	380	R	G	A	2	2	4	0.5
EGC01038221	480	Y	T	C	2	2	4	0.5
EGC01003731	931	R	G	A	2	2	4	0.5
EGC01003731	962	Y	T	C	2	2	4	0.5
EGC01003731	1055	Y	T	C	2	2	4	0.5
EGC01003731	1056	M	C	A	2	2	4	0.5
EGC01003731	1059	Y	T	C	2	2	4	0.5
EGC01003731	1063	Y	T	C	2	2	4	0.5
EGC01003731	1104	R	G	A	2	2	4	0.5
EGC01003731	1105	R	G	A	2	2	4	0.5
EGC01003731	1114	Y	T	C	2	2	4	0.5
EGC01003731	1118	R	G	A	2	2	4	0.5
EGC01003731	1122	R	G	A	2	2	4	0.5
EGC01003731	1134	K	T	G	2	2	4	0.5
EGC01003731	1152	Y	T	C	2	2	4	0.5
EGC01003731	1177	Y	T	C	2	2	4	0.5
EGC01003731	1198	W	T	A	2	2	4	0.5
EGC01003731	1221	Y	T	C	2	2	4	0.5
EGC01003731	1244	Y	T	C	2	2	4	0.5
EGC01003731	1286	R	G	A	2	2	4	0.5
EGC01003731	1304	R	G	A	2	2	4	0.5
EGC01003731	1327	R	G	A	2	2	4	0.5
EGC01003731	1332	R	G	A	2	2	4	0.5
EGC01003731	1353	R	G	A	2	2	4	0.5
EGC01003731	1356	R	G	A	2	2	4	0.5
EGC01003731	1372	Y	T	C	2	2	4	0.5
EGC01003731	1428	W	T	A	2	2	4	0.5
EGC01003731	1438	Y	T	C	2	2	4	0.5
EGC01006588	630	R	A	G	2	2	4	0.5
EGC01000330	141	Y	T	C	2	2	4	0.5
EGC01000330	153	Y	T	C	2	2	4	0.5
EGC01000330	782	Y	C	T	2	2	4	0.5
EGC01000330	1237	Y	C	T	2	2	4	0.5
EGC01000330	1562	Y	T	C	2	2	4	0.5
EGC01000330	1568	Y	T	C	2	2	4	0.5
EGC01000330	1574	Y	T	C	2	2	4	0.5
EGC01000330	1674	R	G	A	2	2	4	0.5
EGC01000330	1693	R	G	A	2	2	4	0.5
EGC01000330	1726	Y	C	T	2	2	4	0.5
EGC01000330	1752	R	A	G	2	2	4	0.5
EGC01000330	1810	Y	C	T	2	2	4	0.5
EGC01000330	1819	Y	T	C	2	2	4	0.5
EGC01000330	1900	Y	C	T	2	2	4	0.5
EGC01000330	1915	Y	C	T	2	2	4	0.5
EGC01000330	1927	Y	C	T	2	2	4	0.5
EGC01000330	1964	Y	T	C	2	2	4	0.5
EGC01000330	1999	Y	C	T	2	2	4	0.5
EGC01008176	851	H	A	C	2	2	4	0.5
EGC01020606	403	R	G	A	2	2	4	0.5
EGC01020606	411	K	T	G	2	2	4	0.5
EGC01020606	427	Y	T	C	2	2	4	0.5
EGC01020606	740	R	A	G	2	2	4	0.5
EGC01020606	762	R	G	A	2	2	4	0.5
EGC01020606	776	Y	C	T	2	2	4	0.5
EGC01020606	779	R	G	A	2	2	4	0.5
EGC01020606	784	R	G	A	2	2	4	0.5
EGC01020606	809	R	G	A	2	2	4	0.5
EGC01004233	727	W	A	T	2	2	4	0.5
EGC01004233	746	Y	T	C	2	2	4	0.5
EGC01004233	772	Y	T	C	2	2	4	0.5
EGC01004233	899	R	G	A	2	2	4	0.5
EGC01004233	955	Y	T	C	2	2	4	0.5
EGC01004233	984	Y	T	C	2	2	4	0.5
EGC01004233	1016	R	G	A	2	2	4	0.5
EGC01004233	1062	Y	T	C	2	2	4	0.5
EGC01004233	1102	R	G	A	2	2	4	0.5
EGC01000758	511	Y	T	C	2	2	4	0.5
EGC01000758	523	R	G	A	2	2	4	0.5
EGC01000758	606	R	G	A	2	2	4	0.5
EGC01000758	622	Y	T	C	2	2	4	0.5
EGC01024716	516	R	G	A	2	2	4	0.5
EGC01024716	636	R	G	A	2	2	4	0.5
EGC01024716	646	R	G	A	2	2	4	0.5
EGC01004810	625	R	G	A	2	2	4	0.5
EGC01004810	1462	Y	T	C	2	2	4	0.5
EGC01004810	1469	R	G	A	2	2	4	0.5
EGC01013831	483	R	G	A	2	2	4	0.5
EGC01003354	736	H	A	T	2	2	4	0.5
EGC01000009	1891	D	A	T	2	2	4	0.5
EGC01000009	2479	H	A	T	2	2	4	0.5
EGC01001827	1145	Y	T	C	2	2	4	0.5
EGC01001827	1325	R	G	A	2	2	4	0.5
EGC01001827	1326	W	A	T	2	2	4	0.5
EGC01001827	1332	Y	T	C	2	2	4	0.5
EGC01001827	1336	Y	C	T	2	2	4	0.5
EGC01001827	1338	Y	T	C	2	2	4	0.5
EGC01001827	1340	W	A	T	2	2	4	0.5
EGC01010049	640	R	A	G	2	2	4	0.5
EGC01010049	655	R	A	G	2	2	4	0.5
EGC01010049	670	R	G	A	2	2	4	0.5
EGC01010049	733	R	G	A	2	2	4	0.5
EGC01010049	802	R	G	A	2	2	4	0.5
EGC01010049	823	R	G	A	2	2	4	0.5
EGC01010049	941	Y	C	T	2	2	4	0.5
EGC01010049	944	R	G	A	2	2	4	0.5
EGC01010049	981	R	G	A	2	2	4	0.5
EGC01010049	1014	R	A	G	2	2	4	0.5
EGC01010049	1031	R	G	A	2	2	4	0.5
EGC01023804	263	Y	C	T	2	2	4	0.5
EGC01023804	298	Y	T	C	2	2	4	0.5
EGC01023804	671	R	G	A	2	2	4	0.5
EGC01023804	693	R	A	G	2	2	4	0.5
EGC01023804	695	Y	C	T	2	2	4	0.5
EGC01023804	698	Y	C	T	2	2	4	0.5
EGC01023804	706	R	G	A	2	2	4	0.5
EGC01023804	760	Y	C	T	2	2	4	0.5
EGC01023804	762	R	G	A	2	2	4	0.5
EGC01023804	788	R	A	G	2	2	4	0.5
EGC01023804	855	R	A	G	2	2	4	0.5
EGC01000004	1794	D	T	G	2	2	4	0.5
EGC01000004	3340	W	T	A	2	2	4	0.5
EGC01000004	3350	Y	T	C	2	2	4	0.5
EGC01000004	3353	R	A	G	2	2	4	0.5
EGC01000004	3363	Y	T	C	2	2	4	0.5
EGC01000004	3405	Y	T	C	2	2	4	0.5
EGC01000004	3424	Y	T	C	2	2	4	0.5
EGC01000004	3513	R	G	A	2	2	4	0.5
EGC01000004	3673	R	A	G	2	2	4	0.5
EGC01000004	3676	R	A	G	2	2	4	0.5
EGC01000004	3679	R	A	G	2	2	4	0.5
EGC01026048	331	Y	T	C	2	2	4	0.5
EGC01026048	382	R	A	G	2	2	4	0.5
EGC01026048	414	Y	T	C	2	2	4	0.5
EGC01026048	496	R	A	G	2	2	4	0.5
EGC01026048	546	R	A	G	2	2	4	0.5
EGC01026048	663	R	A	G	2	2	4	0.5
EGC01026048	671	Y	C	T	2	2	4	0.5
EGC01026048	711	R	A	G	2	2	4	0.5
EGC01000087	444	R	A	G	2	2	4	0.5
EGC01000087	537	R	G	A	2	2	4	0.5
EGC01000087	666	W	T	A	2	2	4	0.5
EGC01000087	679	Y	C	T	2	2	4	0.5
EGC01000087	680	R	A	G	2	2	4	0.5
EGC01000087	700	Y	C	T	2	2	4	0.5
EGC01000087	710	R	G	A	2	2	4	0.5
EGC01000087	727	Y	T	C	2	2	4	0.5
EGC01003275	754	H	A	T	2	2	4	0.5
EGC01000152	111	Y	C	T	2	2	4	0.5
EGC01000152	136	W	T	A	2	2	4	0.5
EGC01000152	2325	Y	T	C	2	2	4	0.5
EGC01000152	2433	W	T	A	2	2	4	0.5
EGC01000152	2435	Y	T	C	2	2	4	0.5
EGC01000152	2443	W	T	A	2	2	4	0.5
EGC01000152	2456	W	T	A	2	2	4	0.5
EGC01006499	272	Y	T	C	2	2	4	0.5
EGC01013760	242	R	G	A	2	2	4	0.5
EGC01013760	260	R	G	A	2	2	4	0.5
EGC01013760	265	Y	T	C	2	2	4	0.5
EGC01013760	328	R	G	A	2	2	4	0.5
EGC01007156	715	R	G	A	2	2	4	0.5
EGC01007156	716	R	G	A	2	2	4	0.5
EGC01000788	454	Y	T	C	2	2	4	0.5
EGC01001434	1041	Y	T	C	2	2	4	0.5
EGC01001434	1086	Y	T	C	2	2	4	0.5
EGC01001434	1220	R	G	A	2	2	4	0.5
EGC01001434	1229	Y	T	C	2	2	4	0.5
EGC01001434	1232	R	G	A	2	2	4	0.5
EGC01001434	1250	Y	T	C	2	2	4	0.5
EGC01001434	1251	Y	T	C	2	2	4	0.5
EGC01001434	1252	R	G	A	2	2	4	0.5
EGC01001215	887	R	A	G	2	2	4	0.5
EGC01001215	901	R	A	G	2	2	4	0.5
EGC01001215	906	Y	T	C	2	2	4	0.5
EGC01001215	1055	R	A	G	2	2	4	0.5
EGC01001215	1071	Y	T	C	2	2	4	0.5
EGC01001215	1102	Y	C	T	2	2	4	0.5
EGC01001215	1152	Y	T	C	2	2	4	0.5
EGC01001215	1239	Y	T	C	2	2	4	0.5
EGC01001215	1251	Y	C	T	2	2	4	0.5
EGC01001215	1252	R	G	A	2	2	4	0.5
EGC01001215	1272	R	G	A	2	2	4	0.5
EGC01001215	1277	R	G	A	2	2	4	0.5
EGC01001215	1278	Y	C	T	2	2	4	0.5
EGC01001215	1315	R	G	A	2	2	4	0.5
EGC01001215	1376	Y	C	T	2	2	4	0.5
EGC01000178	1049	R	A	G	2	2	4	0.5
EGC01000178	1982	Y	C	T	2	2	4	0.5
EGC01000178	2041	Y	T	C	2	2	4	0.5
EGC01000178	2131	Y	T	C	2	2	4	0.5
EGC01000178	2214	R	G	A	2	2	4	0.5
EGC01000178	2221	Y	T	C	2	2	4	0.5
EGC01000178	2230	Y	T	C	2	2	4	0.5
EGC01000178	2236	Y	T	C	2	2	4	0.5
EGC01027133	272	R	A	G	2	2	4	0.5
EGC01027133	458	R	A	G	2	2	4	0.5
EGC01027133	479	R	G	A	2	2	4	0.5
EGC01027133	488	R	A	G	2	2	4	0.5
EGC01027133	573	M	C	A	2	2	4	0.5
EGC01027133	596	R	G	A	2	2	4	0.5
EGC01000059	1298	R	G	A	2	2	4	0.5
EGC01000059	1309	Y	T	C	2	2	4	0.5
EGC01000059	2317	Y	T	C	2	2	4	0.5
EGC01000059	2329	Y	T	C	2	2	4	0.5
EGC01000059	2349	Y	T	C	2	2	4	0.5
EGC01000059	2355	Y	T	C	2	2	4	0.5
EGC01000059	2394	R	A	G	2	2	4	0.5
EGC01000059	2417	Y	C	T	2	2	4	0.5
EGC01000008	439	D	A	T	2	2	4	0.5
EGC01000008	2717	D	A	T	2	2	4	0.5
EGC01000008	3107	W	T	A	2	2	4	0.5
EGC01000008	3122	R	A	G	2	2	4	0.5
EGC01000008	3131	Y	C	T	2	2	4	0.5
EGC01000008	3134	R	A	G	2	2	4	0.5
EGC01000008	3928	R	A	G	2	2	4	0.5
EGC01000008	3987	R	G	A	2	2	4	0.5
EGC01000008	4017	Y	T	C	2	2	4	0.5
EGC01000008	4046	Y	C	T	2	2	4	0.5
EGC01000133	2193	Y	T	C	2	2	4	0.5
EGC01023455	88	R	G	A	2	2	4	0.5
EGC01023455	945	Y	T	C	2	2	4	0.5
EGC01023455	960	Y	T	C	2	2	4	0.5
EGC01000011	1607	D	T	G	2	2	4	0.5
EGC01000011	1857	D	T	G	2	2	4	0.5
EGC01000011	3231	D	A	T	2	2	4	0.5
EGC01000711	550	Y	C	T	2	2	4	0.5
EGC01000711	561	Y	C	T	2	2	4	0.5
EGC01000711	567	R	A	G	2	2	4	0.5
EGC01000711	590	Y	T	C	2	2	4	0.5
EGC01000711	610	R	A	G	2	2	4	0.5
EGC01000711	659	Y	T	C	2	2	4	0.5
EGC01029203	195	R	G	A	2	2	4	0.5
EGC01029203	199	Y	T	C	2	2	4	0.5
EGC01029203	256	R	G	A	2	2	4	0.5
EGC01029203	265	R	G	A	2	2	4	0.5
EGC01029203	266	R	G	A	2	2	4	0.5
EGC01029203	303	Y	T	C	2	2	4	0.5
EGC01029203	304	Y	T	C	2	2	4	0.5
EGC01029203	329	Y	T	C	2	2	4	0.5
EGC01029203	405	R	G	A	2	2	4	0.5
EGC01029203	422	Y	T	C	2	2	4	0.5
EGC01029203	459	R	G	A	2	2	4	0.5
EGC01029203	473	Y	T	C	2	2	4	0.5
EGC01029203	488	Y	T	C	2	2	4	0.5
EGC01029203	540	Y	T	C	2	2	4	0.5
EGC01029203	548	Y	T	C	2	2	4	0.5
EGC01029203	554	R	G	A	2	2	4	0.5
EGC01029203	614	Y	T	C	2	2	4	0.5
EGC01029203	680	Y	T	C	2	2	4	0.5
EGC01029203	681	Y	T	C	2	2	4	0.5
EGC01000013	829	H	A	C	2	2	4	0.5
EGC01000013	997	B	C	G	2	2	4	0.5
EGC01000013	2533	H	A	T	2	2	4	0.5
EGC01000013	3657	R	G	A	2	2	4	0.5
EGC01000013	3666	Y	T	C	2	2	4	0.5
EGC01000013	3667	Y	T	C	2	2	4	0.5
EGC01000013	3669	Y	T	C	2	2	4	0.5
EGC01000013	3677	Y	T	C	2	2	4	0.5
EGC01000013	3678	Y	T	C	2	2	4	0.5
EGC01000013	3701	Y	T	C	2	2	4	0.5
EGC01000013	3702	Y	T	C	2	2	4	0.5
EGC01000013	3704	W	T	A	2	2	4	0.5
EGC01000013	3705	Y	T	C	2	2	4	0.5
EGC01000013	3710	R	G	A	2	2	4	0.5
EGC01008579	444	R	A	G	2	2	4	0.5
EGC01004130	690	Y	T	C	2	2	4	0.5
EGC01004130	711	Y	T	C	2	2	4	0.5
EGC01004130	720	R	A	G	2	2	4	0.5
EGC01004130	726	R	A	G	2	2	4	0.5
EGC01004130	765	Y	C	T	2	2	4	0.5
EGC01004130	918	Y	T	C	2	2	4	0.5
EGC01004130	933	Y	T	C	2	2	4	0.5
EGC01004130	951	Y	T	C	2	2	4	0.5
EGC01004130	979	R	G	A	2	2	4	0.5
EGC01004130	1012	R	G	A	2	2	4	0.5
EGC01004130	1040	Y	T	C	2	2	4	0.5
EGC01004130	1055	Y	T	C	2	2	4	0.5
EGC01004130	1094	Y	T	C	2	2	4	0.5
EGC01004130	1111	Y	T	C	2	2	4	0.5
EGC01004130	1135	Y	T	C	2	2	4	0.5
EGC01004130	1154	Y	T	C	2	2	4	0.5
EGC01004130	1159	Y	T	C	2	2	4	0.5
EGC01004130	1164	R	G	A	2	2	4	0.5
EGC01004130	1171	Y	T	C	2	2	4	0.5
EGC01004130	1179	Y	T	C	2	2	4	0.5
EGC01004130	1197	R	G	A	2	2	4	0.5
EGC01004130	1239	R	G	A	2	2	4	0.5
EGC01004130	1317	R	G	A	2	2	4	0.5
EGC01022788	357	Y	T	C	2	2	4	0.5
EGC01022788	376	R	G	A	2	2	4	0.5
EGC01022788	400	R	G	A	2	2	4	0.5
EGC01022788	401	R	G	A	2	2	4	0.5
EGC01022788	433	Y	T	C	2	2	4	0.5
EGC01022788	439	R	G	A	2	2	4	0.5
EGC01022788	469	R	G	A	2	2	4	0.5
EGC01022788	474	Y	T	C	2	2	4	0.5
EGC01022788	489	W	T	A	2	2	4	0.5
EGC01022788	492	R	G	A	2	2	4	0.5
EGC01022788	517	R	G	A	2	2	4	0.5
EGC01022788	556	R	G	A	2	2	4	0.5
EGC01022788	622	R	G	A	2	2	4	0.5
EGC01022788	625	Y	T	C	2	2	4	0.5
EGC01022788	639	Y	T	C	2	2	4	0.5
EGC01001069	422	R	G	A	2	2	4	0.5
EGC01001069	1185	Y	C	T	2	2	4	0.5
EGC01031822	473	Y	T	C	2	2	4	0.5
EGC01031822	489	R	G	A	2	2	4	0.5
EGC01031822	512	R	G	A	2	2	4	0.5
EGC01031822	592	Y	T	C	2	2	4	0.5
EGC01031822	683	Y	T	C	2	2	4	0.5
EGC01031822	689	Y	T	C	2	2	4	0.5
EGC01023187	192	K	T	G	2	2	4	0.5
EGC01023187	216	Y	T	C	2	2	4	0.5
EGC01023187	232	R	G	A	2	2	4	0.5
EGC01000221	1658	H	A	T	2	2	4	0.5
EGC01000221	2103	W	T	A	2	2	4	0.5
EGC01000525	42	W	T	A	2	2	4	0.5
EGC01001823	1696	R	G	A	2	2	4	0.5
EGC01000003	114	R	G	A	2	2	4	0.5
EGC01000003	601	D	T	G	2	2	4	0.5
EGC01000003	603	D	T	G	2	2	4	0.5
EGC01000003	1294	B	T	G	2	2	4	0.5
EGC01000003	1728	V	A	C	2	2	4	0.5
EGC01000003	2012	D	A	G	2	2	4	0.5
EGC01000003	2112	D	A	T	2	2	4	0.5
EGC01000003	2168	H	C	T	2	2	4	0.5
EGC01000003	2229	D	A	T	2	2	4	0.5
EGC01005388	290	M	C	A	2	2	4	0.5
EGC01000018	1618	Y	T	C	2	2	4	0.5
EGC01000018	2600	R	G	A	2	2	4	0.5
EGC01000018	2609	R	A	G	2	2	4	0.5
EGC01000018	2670	R	A	G	2	2	4	0.5
EGC01000018	2681	R	A	G	2	2	4	0.5
EGC01000018	2690	Y	T	C	2	2	4	0.5
EGC01000018	2807	R	G	A	2	2	4	0.5
EGC01000018	2872	Y	T	C	2	2	4	0.5
EGC01000018	2873	W	A	T	2	2	4	0.5
EGC01000018	2889	K	G	T	2	2	4	0.5
EGC01000263	1389	Y	C	T	2	2	4	0.5
EGC01000263	1697	Y	C	T	2	2	4	0.5
EGC01000263	1939	W	T	A	2	2	4	0.5
EGC01000263	1969	Y	T	C	2	2	4	0.5
EGC01000776	585	Y	C	T	2	2	4	0.5
EGC01000776	612	Y	T	C	2	2	4	0.5
EGC01000776	812	Y	T	C	2	2	4	0.5
EGC01000776	830	R	G	A	2	2	4	0.5
EGC01000776	860	Y	C	T	2	2	4	0.5
EGC01000776	884	W	T	A	2	2	4	0.5
EGC01000776	941	R	G	A	2	2	4	0.5
EGC01000776	951	Y	C	T	2	2	4	0.5
EGC01000776	957	R	G	A	2	2	4	0.5
EGC01000776	959	R	G	A	2	2	4	0.5
EGC01000776	968	R	G	A	2	2	4	0.5
EGC01000776	975	R	G	A	2	2	4	0.5
EGC01000776	979	R	G	A	2	2	4	0.5
EGC01000776	1014	Y	C	T	2	2	4	0.5
EGC01000776	1046	R	A	G	2	2	4	0.5
EGC01000776	1412	Y	C	T	2	2	4	0.5
EGC01000776	1417	R	A	G	2	2	4	0.5
EGC01000776	1449	R	A	G	2	2	4	0.5
EGC01000776	1457	Y	T	C	2	2	4	0.5
EGC01000776	1527	Y	C	T	2	2	4	0.5
EGC01000776	1545	Y	T	C	2	2	4	0.5
EGC01000776	1547	Y	T	C	2	2	4	0.5
EGC01000776	1559	R	A	G	2	2	4	0.5
EGC01000776	1604	R	G	A	2	2	4	0.5
EGC01000776	1626	Y	C	T	2	2	4	0.5
EGC01000776	1663	R	A	G	2	2	4	0.5
EGC01000776	1810	Y	T	C	2	2	4	0.5
EGC01000776	1841	Y	C	T	2	2	4	0.5
EGC01006636	910	Y	T	C	2	2	4	0.5
EGC01006636	993	R	G	A	2	2	4	0.5
EGC01006636	1002	Y	C	T	2	2	4	0.5
EGC01006636	1004	R	A	G	2	2	4	0.5
EGC01006636	1025	R	A	G	2	2	4	0.5
EGC01007302	1272	Y	C	T	2	2	4	0.5
EGC01007302	1293	Y	C	T	2	2	4	0.5
EGC01001814	1276	H	A	T	2	2	4	0.5
EGC01004418	949	H	A	T	2	2	4	0.5
EGC01006946	338	R	A	G	2	2	4	0.5
EGC01006946	348	Y	T	C	2	2	4	0.5
EGC01006946	383	R	A	G	2	2	4	0.5
EGC01006946	399	Y	T	C	2	2	4	0.5
EGC01006946	404	R	A	G	2	2	4	0.5
EGC01006946	441	W	T	A	2	2	4	0.5
EGC01006946	491	K	T	G	2	2	4	0.5
EGC01006946	495	R	A	G	2	2	4	0.5
EGC01005700	504	W	T	A	2	2	4	0.5
EGC01005700	513	Y	T	C	2	2	4	0.5
EGC01005700	536	Y	C	T	2	2	4	0.5
EGC01005700	539	W	A	T	2	2	4	0.5
EGC01005700	618	Y	T	C	2	2	4	0.5
EGC01005700	622	Y	T	C	2	2	4	0.5
EGC01005700	674	W	T	A	2	2	4	0.5
EGC01005700	680	Y	T	C	2	2	4	0.5
EGC01005700	697	R	G	A	2	2	4	0.5
EGC01005700	721	R	G	A	2	2	4	0.5
EGC01005700	739	R	G	A	2	2	4	0.5
EGC01005700	741	R	G	A	2	2	4	0.5
EGC01005700	852	Y	T	C	2	2	4	0.5
EGC01005038	898	R	G	A	2	2	4	0.5
EGC01005038	912	R	G	A	2	2	4	0.5
EGC01005038	919	Y	T	C	2	2	4	0.5
EGC01005038	920	Y	T	C	2	2	4	0.5
EGC01005038	1027	Y	T	C	2	2	4	0.5
EGC01005038	1058	Y	T	C	2	2	4	0.5
EGC01005038	1074	Y	T	C	2	2	4	0.5
EGC01005038	1095	W	T	A	2	2	4	0.5
EGC01005038	1105	Y	T	C	2	2	4	0.5
EGC01005038	1124	Y	T	C	2	2	4	0.5
EGC01005038	1160	Y	T	C	2	2	4	0.5
EGC01005038	1187	Y	T	C	2	2	4	0.5
EGC01000006	2169	B	T	G	2	2	4	0.5
EGC01028167	923	R	A	G	2	2	4	0.5
EGC01001812	1129	R	A	G	2	2	4	0.5
EGC01018022	250	Y	T	C	2	2	4	0.5
EGC01018022	255	Y	C	T	2	2	4	0.5
EGC01018022	256	R	G	A	2	2	4	0.5
EGC01018022	291	Y	T	C	2	2	4	0.5
EGC01018022	1025	R	G	A	2	2	4	0.5
EGC01025014	111	R	G	A	2	2	4	0.5
EGC01025014	119	K	T	G	2	2	4	0.5
EGC01032349	356	R	G	A	2	2	4	0.5
EGC01032349	403	Y	C	T	2	2	4	0.5
EGC01032349	411	Y	C	T	2	2	4	0.5
EGC01032349	428	Y	T	C	2	2	4	0.5
EGC01032349	546	Y	T	C	2	2	4	0.5
EGC01032349	677	Y	T	C	2	2	4	0.5
EGC01000799	795	S	G	C	2	2	4	0.5
EGC01000799	816	M	C	A	2	2	4	0.5
EGC01000799	969	R	G	A	2	2	4	0.5
EGC01000799	1025	Y	T	C	2	2	4	0.5
EGC01030970	485	R	G	A	2	2	4	0.5
EGC01030970	597	R	G	A	2	2	4	0.5
EGC01001943	1107	S	G	C	2	2	4	0.5
EGC01001943	1114	W	T	A	2	2	4	0.5
EGC01001943	1127	S	G	C	2	2	4	0.5
EGC01001943	1178	Y	T	C	2	2	4	0.5
EGC01003793	221	Y	T	C	2	2	4	0.5
EGC01003793	222	M	C	A	2	2	4	0.5
EGC01003793	223	W	T	A	2	2	4	0.5
EGC01003793	224	W	T	A	2	2	4	0.5
EGC01003793	225	M	C	A	2	2	4	0.5
EGC01003793	226	M	C	A	2	2	4	0.5
EGC01003793	227	M	C	A	2	2	4	0.5
EGC01003793	228	K	T	G	2	2	4	0.5
EGC01003793	229	W	T	A	2	2	4	0.5
EGC01003793	1060	Y	T	C	2	2	4	0.5
EGC01003793	1090	S	G	C	2	2	4	0.5
EGC01003793	1101	Y	T	C	2	2	4	0.5
EGC01003793	1114	Y	T	C	2	2	4	0.5
EGC01003793	1125	M	C	A	2	2	4	0.5
EGC01003793	1126	W	T	A	2	2	4	0.5
EGC01002200	653	K	T	G	2	2	4	0.5
EGC01002200	655	R	G	A	2	2	4	0.5
EGC01002200	657	K	T	G	2	2	4	0.5
EGC01002200	662	Y	T	C	2	2	4	0.5
EGC01002200	669	Y	T	C	2	2	4	0.5
EGC01002200	676	R	G	A	2	2	4	0.5
EGC01002200	689	S	G	C	2	2	4	0.5
EGC01002200	695	R	G	A	2	2	4	0.5
EGC01002200	991	Y	C	T	2	2	4	0.5
EGC01002200	1089	S	C	G	2	2	4	0.5
EGC01002200	1105	K	G	T	2	2	4	0.5
EGC01002200	1112	Y	T	C	2	2	4	0.5
EGC01002200	1152	R	G	A	2	2	4	0.5
EGC01002200	1190	W	T	A	2	2	4	0.5
EGC01002200	1203	Y	T	C	2	2	4	0.5
EGC01002200	1241	Y	T	C	2	2	4	0.5
EGC01002200	1268	R	A	G	2	2	4	0.5
EGC01002200	1277	R	A	G	2	2	4	0.5
EGC01002200	1285	R	A	G	2	2	4	0.5
EGC01002200	1302	S	C	G	2	2	4	0.5
EGC01002200	1316	Y	C	T	2	2	4	0.5
EGC01011799	421	R	A	G	2	2	4	0.5
EGC01011799	490	Y	C	T	2	2	4	0.5
EGC01011799	537	Y	C	T	2	2	4	0.5
EGC01011799	542	R	G	A	2	2	4	0.5
EGC01011799	692	K	G	T	2	2	4	0.5
EGC01011799	694	M	C	A	2	2	4	0.5
EGC01002539	273	Y	T	C	2	2	4	0.5
EGC01002539	294	Y	T	C	2	2	4	0.5
EGC01002539	295	R	G	A	2	2	4	0.5
EGC01002539	321	R	G	A	2	2	4	0.5
EGC01002539	330	Y	T	C	2	2	4	0.5
EGC01002732	588	K	T	G	2	2	4	0.5
EGC01002732	589	R	G	A	2	2	4	0.5
EGC01002732	595	Y	T	C	2	2	4	0.5
EGC01002732	610	Y	T	C	2	2	4	0.5
EGC01002732	646	R	G	A	2	2	4	0.5
EGC01002732	729	K	T	G	2	2	4	0.5
EGC01002732	747	W	A	T	2	2	4	0.5
EGC01002732	1170	Y	T	C	2	2	4	0.5
EGC01002732	1206	R	G	A	2	2	4	0.5
EGC01002732	1245	Y	T	C	2	2	4	0.5
EGC01002732	1300	R	G	A	2	2	4	0.5
EGC01002732	1319	Y	T	C	2	2	4	0.5
EGC01008397	512	R	G	A	2	2	4	0.5
EGC01008397	520	R	G	A	2	2	4	0.5
EGC01008397	527	Y	C	T	2	2	4	0.5
EGC01008397	554	K	T	G	2	2	4	0.5
EGC01008397	556	M	A	C	2	2	4	0.5
EGC01008397	591	R	G	A	2	2	4	0.5
EGC01008397	609	Y	C	T	2	2	4	0.5
EGC01015850	519	R	G	A	2	2	4	0.5
EGC01015850	561	Y	T	C	2	2	4	0.5
EGC01015850	592	Y	T	C	2	2	4	0.5
EGC01015850	593	R	G	A	2	2	4	0.5
EGC01015850	654	R	G	A	2	2	4	0.5
EGC01015850	677	Y	T	C	2	2	4	0.5
EGC01030388	109	R	G	A	2	2	4	0.5
EGC01030388	205	R	G	A	2	2	4	0.5
EGC01030388	207	M	C	A	2	2	4	0.5
EGC01030388	246	R	G	A	2	2	4	0.5
EGC01030388	705	R	G	A	2	2	4	0.5
EGC01018650	400	R	A	G	2	2	4	0.5
EGC01028902	103	Y	T	C	2	2	4	0.5
EGC01028902	171	W	T	A	2	2	4	0.5
EGC01028902	185	Y	T	C	2	2	4	0.5
EGC01025912	709	K	T	G	2	2	4	0.5
EGC01025912	715	Y	T	C	2	2	4	0.5
EGC01009337	308	R	G	A	2	2	4	0.5
EGC01009337	353	R	A	G	2	2	4	0.5
EGC01009337	354	R	A	G	2	2	4	0.5
EGC01009337	426	K	G	T	2	2	4	0.5
EGC01009337	494	Y	T	C	2	2	4	0.5
EGC01009337	504	Y	T	C	2	2	4	0.5
EGC01009337	512	Y	C	T	2	2	4	0.5
EGC01009337	535	R	A	G	2	2	4	0.5
EGC01009337	588	R	A	G	2	2	4	0.5
EGC01009337	664	R	A	G	2	2	4	0.5
EGC01024302	705	Y	T	C	2	2	4	0.5
EGC01013574	782	Y	C	T	2	2	4	0.5
EGC01013574	785	Y	C	T	2	2	4	0.5
EGC01013574	807	R	A	G	2	2	4	0.5
EGC01033849	446	R	G	A	2	2	4	0.5
EGC01033849	484	R	G	A	2	2	4	0.5
EGC01033849	499	Y	T	C	2	2	4	0.5
EGC01033849	502	Y	T	C	2	2	4	0.5
EGC01033849	511	Y	C	T	2	2	4	0.5
EGC01017930	92	R	G	A	2	2	4	0.5
EGC01017930	93	W	A	T	2	2	4	0.5
EGC01017930	94	Y	T	C	2	2	4	0.5
EGC01027252	252	D	A	T	2	2	4	0.5
EGC01003499	1300	R	G	A	2	2	4	0.5
EGC01003499	1302	S	C	G	2	2	4	0.5
EGC01003499	1303	K	G	T	2	2	4	0.5
EGC01003499	1305	W	T	A	2	2	4	0.5
EGC01003499	1306	Y	C	T	2	2	4	0.5
EGC01042283	396	V	A	C	2	2	4	0.5
EGC01016768	494	M	C	A	2	2	4	0.5
EGC01000175	1848	K	T	G	2	2	4	0.5
EGC01000175	1849	R	A	G	2	2	4	0.5
EGC01000175	1850	W	A	T	2	2	4	0.5
EGC01000175	1851	K	T	G	2	2	4	0.5
EGC01000471	1039	W	A	T	2	2	4	0.5
EGC01008943	361	Y	T	C	2	2	4	0.5
EGC01008943	400	R	G	A	2	2	4	0.5
EGC01008943	459	S	G	C	2	2	4	0.5
EGC01008943	480	Y	T	C	2	2	4	0.5
EGC01008943	546	Y	T	C	2	2	4	0.5
EGC01035729	360	R	G	A	2	2	4	0.5
EGC01035729	391	R	G	A	2	2	4	0.5
EGC01035729	422	R	G	A	2	2	4	0.5
EGC01035729	425	R	G	A	2	2	4	0.5
EGC01035729	427	R	G	A	2	2	4	0.5
EGC01032490	382	R	A	G	2	2	4	0.5
EGC01032490	389	R	G	A	2	2	4	0.5
EGC01032490	395	R	G	A	2	2	4	0.5
EGC01032490	408	M	A	C	2	2	4	0.5
EGC01032490	423	R	G	A	2	2	4	0.5
EGC01032490	451	R	A	G	2	2	4	0.5
EGC01032490	583	Y	C	T	2	2	4	0.5
EGC01032490	625	K	G	T	2	2	4	0.5
EGC01032490	730	Y	C	T	2	2	4	0.5
EGC01032490	737	R	A	G	2	2	4	0.5
EGC01035535	331	Y	T	C	2	2	4	0.5
EGC01035535	362	Y	T	C	2	2	4	0.5
EGC01035535	390	Y	T	C	2	2	4	0.5
EGC01035535	396	K	T	G	2	2	4	0.5
EGC01035535	446	Y	T	C	2	2	4	0.5
EGC01035535	472	R	G	A	2	2	4	0.5
EGC01035535	531	R	G	A	2	2	4	0.5
EGC01035535	551	R	G	A	2	2	4	0.5
EGC01035535	556	Y	T	C	2	2	4	0.5
EGC01035535	562	R	G	A	2	2	4	0.5
EGC01035535	565	Y	T	C	2	2	4	0.5
EGC01035535	575	Y	T	C	2	2	4	0.5
EGC01035535	590	Y	T	C	2	2	4	0.5
EGC01035535	620	R	G	A	2	2	4	0.5
EGC01011629	364	W	A	T	2	2	4	0.5
EGC01011629	510	R	A	G	2	2	4	0.5
EGC01002037	1529	Y	C	T	2	2	4	0.5
EGC01002037	1563	Y	T	C	2	2	4	0.5
EGC01002037	1605	Y	T	C	2	2	4	0.5
EGC01008040	110	Y	T	C	2	2	4	0.5
EGC01008040	529	H	A	T	2	2	4	0.5
EGC01031261	482	M	C	A	2	2	4	0.5
EGC01035213	286	Y	C	T	2	2	4	0.5
EGC01035213	297	Y	C	T	2	2	4	0.5
EGC01035213	301	R	A	G	2	2	4	0.5
EGC01035213	362	Y	T	C	2	2	4	0.5
EGC01035213	417	R	G	A	2	2	4	0.5
EGC01035213	502	R	A	G	2	2	4	0.5
EGC01002837	358	Y	T	C	2	2	4	0.5
EGC01016438	322	R	A	G	2	2	4	0.5
EGC01016438	356	Y	C	T	2	2	4	0.5
EGC01016438	396	Y	C	T	2	2	4	0.5
EGC01016438	398	R	G	A	2	2	4	0.5
EGC01016438	416	R	G	A	2	2	4	0.5
EGC01016438	902	R	A	G	2	2	4	0.5
EGC01005519	682	K	T	G	2	2	4	0.5
EGC01005519	766	R	A	G	2	2	4	0.5
EGC01005519	768	Y	C	T	2	2	4	0.5
EGC01005519	786	Y	T	C	2	2	4	0.5
EGC01005519	788	Y	T	C	2	2	4	0.5
EGC01005519	790	Y	T	C	2	2	4	0.5
EGC01005519	793	R	G	A	2	2	4	0.5
EGC01005519	878	R	A	G	2	2	4	0.5
EGC01005519	912	S	G	C	2	2	4	0.5
EGC01005519	924	S	G	C	2	2	4	0.5
EGC01034597	201	R	A	G	2	2	4	0.5
EGC01034597	239	Y	T	C	2	2	4	0.5
EGC01034597	246	Y	T	C	2	2	4	0.5
EGC01034597	336	Y	C	T	2	2	4	0.5
EGC01034597	348	Y	C	T	2	2	4	0.5
EGC01034597	396	Y	T	C	2	2	4	0.5
EGC01034597	403	Y	C	T	2	2	4	0.5
EGC01034597	407	Y	T	C	2	2	4	0.5
EGC01034597	443	Y	C	T	2	2	4	0.5
EGC01034597	459	R	G	A	2	2	4	0.5
EGC01034597	482	Y	C	T	2	2	4	0.5
EGC01034597	499	Y	T	C	2	2	4	0.5
EGC01034597	500	Y	T	C	2	2	4	0.5
EGC01034597	615	Y	C	T	2	2	4	0.5
EGC01034597	616	Y	C	T	2	2	4	0.5
EGC01034597	618	R	G	A	2	2	4	0.5
EGC01034597	691	Y	T	C	2	2	4	0.5
EGC01034597	703	R	G	A	2	2	4	0.5
EGC01035736	264	Y	C	T	2	2	4	0.5
EGC01035736	276	Y	C	T	2	2	4	0.5
EGC01035736	278	R	A	G	2	2	4	0.5
EGC01035736	286	Y	T	C	2	2	4	0.5
EGC01035736	309	Y	T	C	2	2	4	0.5
EGC01039420	263	R	A	G	2	2	4	0.5
EGC01039420	267	Y	T	C	2	2	4	0.5
EGC01039420	311	Y	C	T	2	2	4	0.5
EGC01027415	383	M	C	A	2	2	4	0.5
EGC01027415	384	S	G	C	2	2	4	0.5
EGC01027415	401	Y	C	T	2	2	4	0.5
EGC01011821	311	K	T	G	2	2	4	0.5
EGC01011821	337	R	A	G	2	2	4	0.5
EGC01011821	422	Y	C	T	2	2	4	0.5
EGC01011821	458	R	G	A	2	2	4	0.5
EGC01032990	495	Y	T	C	2	2	4	0.5
EGC01032990	524	Y	T	C	2	2	4	0.5
EGC01032990	525	R	G	A	2	2	4	0.5
EGC01032990	537	Y	C	T	2	2	4	0.5
EGC01032990	560	R	A	G	2	2	4	0.5
EGC01032990	632	R	G	A	2	2	4	0.5
EGC01032990	673	Y	T	C	2	2	4	0.5
EGC01032990	680	R	A	G	2	2	4	0.5
EGC01032990	695	Y	T	C	2	2	4	0.5
EGC01024139	69	Y	T	C	2	2	4	0.5
EGC01003207	114	Y	T	C	2	2	4	0.5
EGC01003207	131	Y	T	C	2	2	4	0.5
EGC01003207	1221	H	A	T	2	2	4	0.5
EGC01003207	1586	R	A	G	2	2	4	0.5
EGC01007404	641	Y	T	C	2	2	4	0.5
EGC01007404	645	Y	T	C	2	2	4	0.5
EGC01007404	646	Y	T	C	2	2	4	0.5
EGC01007404	898	Y	C	T	2	2	4	0.5
EGC01014458	839	Y	C	T	2	2	4	0.5
EGC01014458	840	R	A	G	2	2	4	0.5
EGC01004098	540	Y	C	T	2	2	4	0.5
EGC01004098	564	R	A	G	2	2	4	0.5
EGC01031848	403	R	G	A	2	2	4	0.5
EGC01031848	475	Y	C	T	2	2	4	0.5
EGC01031848	478	R	G	A	2	2	4	0.5
EGC01031848	514	Y	C	T	2	2	4	0.5
EGC01031848	538	Y	C	T	2	2	4	0.5
EGC01022283	393	Y	T	C	2	2	4	0.5
EGC01022283	401	Y	C	T	2	2	4	0.5
EGC01022283	423	R	A	G	2	2	4	0.5
EGC01022283	454	Y	C	T	2	2	4	0.5
EGC01022283	500	Y	T	C	2	2	4	0.5
EGC01022283	771	Y	T	C	2	2	4	0.5
EGC01022283	779	R	A	G	2	2	4	0.5
EGC01022283	792	Y	T	C	2	2	4	0.5
EGC01007947	1295	Y	C	T	2	2	4	0.5
EGC01008292	723	Y	T	C	2	2	4	0.5
EGC01000532	1404	R	G	A	2	2	4	0.5
EGC01006174	1008	Y	C	T	2	2	4	0.5
EGC01006174	1039	R	G	A	2	2	4	0.5
EGC01006174	1078	Y	T	C	2	2	4	0.5
EGC01006174	1080	R	G	A	2	2	4	0.5
EGC01001070	276	K	T	G	2	2	4	0.5
EGC01001070	802	Y	T	C	2	2	4	0.5
EGC01001070	848	Y	T	C	2	2	4	0.5
EGC01001070	850	Y	T	C	2	2	4	0.5
EGC01004446	447	Y	T	C	2	2	4	0.5
EGC01002553	523	K	G	T	2	2	4	0.5
EGC01002553	524	Y	T	C	2	2	4	0.5
EGC01002553	526	M	C	A	2	2	4	0.5
EGC01001859	638	Y	C	T	2	2	4	0.5
EGC01025326	327	R	G	A	2	2	4	0.5
EGC01025326	362	R	A	G	2	2	4	0.5
EGC01004208	962	S	C	G	2	2	4	0.5
EGC01004208	986	R	A	G	2	2	4	0.5
EGC01004208	1082	R	A	G	2	2	4	0.5
EGC01009321	565	R	G	A	2	2	4	0.5
EGC01009321	571	Y	T	C	2	2	4	0.5
EGC01009321	652	Y	T	C	2	2	4	0.5
EGC01009321	674	Y	T	C	2	2	4	0.5
EGC01009321	796	Y	C	T	2	2	4	0.5
EGC01000577	725	W	A	T	2	2	4	0.5
EGC01040850	337	Y	T	C	2	2	4	0.5
EGC01014405	228	R	G	A	2	2	4	0.5
EGC01014405	243	R	G	A	2	2	4	0.5
EGC01011232	625	Y	T	C	2	2	4	0.5
EGC01011232	634	M	C	A	2	2	4	0.5
EGC01011232	747	Y	T	C	2	2	4	0.5
EGC01006158	658	V	A	C	2	2	4	0.5
EGC01006158	1325	R	G	A	2	2	4	0.5
EGC01006158	1392	Y	T	C	2	2	4	0.5
EGC01006158	1419	R	G	A	2	2	4	0.5
EGC01030637	235	R	G	A	2	2	4	0.5
EGC01030637	316	R	G	A	2	2	4	0.5
EGC01030637	359	M	C	A	2	2	4	0.5
EGC01030637	367	Y	T	C	2	2	4	0.5
EGC01030637	393	R	G	A	2	2	4	0.5
EGC01030637	416	R	G	A	2	2	4	0.5
EGC01030637	490	R	G	A	2	2	4	0.5
EGC01030637	504	R	A	G	2	2	4	0.5
EGC01030637	506	R	G	A	2	2	4	0.5
EGC01030637	519	R	G	A	2	2	4	0.5
EGC01030637	616	R	G	A	2	2	4	0.5
EGC01030637	617	R	G	A	2	2	4	0.5
EGC01030637	663	Y	T	C	2	2	4	0.5
EGC01030637	745	Y	T	C	2	2	4	0.5
EGC01020601	196	S	G	C	2	2	4	0.5
EGC01020601	230	Y	T	C	2	2	4	0.5
EGC01020601	233	R	G	A	2	2	4	0.5
EGC01020601	286	Y	T	C	2	2	4	0.5
EGC01005648	960	H	A	T	2	2	4	0.5
EGC01036599	191	Y	T	C	2	2	4	0.5
EGC01036599	236	Y	C	T	2	2	4	0.5
EGC01036599	240	R	A	G	2	2	4	0.5
EGC01036599	333	R	A	G	2	2	4	0.5
EGC01036599	339	R	G	A	2	2	4	0.5
EGC01036599	352	R	G	A	2	2	4	0.5
EGC01036599	437	R	G	A	2	2	4	0.5
EGC01036599	525	W	T	A	2	2	4	0.5
EGC01036599	570	R	A	G	2	2	4	0.5
EGC01036599	586	R	A	G	2	2	4	0.5
EGC01036599	594	R	A	G	2	2	4	0.5
EGC01011976	819	Y	T	C	2	2	4	0.5
EGC01011976	820	Y	T	C	2	2	4	0.5
EGC01011976	845	R	G	A	2	2	4	0.5
EGC01025053	993	R	G	A	2	2	4	0.5
EGC01001465	1269	D	A	T	2	2	4	0.5
EGC01011064	569	Y	T	C	2	2	4	0.5
EGC01011064	621	R	G	A	2	2	4	0.5
EGC01032910	98	R	G	A	2	2	4	0.5
EGC01032910	763	R	G	A	2	2	4	0.5
EGC01034138	225	Y	C	T	2	2	4	0.5
EGC01034138	228	R	G	A	2	2	4	0.5
EGC01005487	718	R	A	G	2	2	4	0.5
EGC01005487	830	Y	T	C	2	2	4	0.5
EGC01016797	638	V	C	G	2	2	4	0.5
EGC01017358	663	D	T	G	2	2	4	0.5
EGC01003172	989	R	G	A	2	2	4	0.5
EGC01003172	1015	R	A	G	2	2	4	0.5
EGC01003172	1051	R	G	A	2	2	4	0.5
EGC01003172	1065	Y	T	C	2	2	4	0.5
EGC01003172	1085	R	A	G	2	2	4	0.5
EGC01003172	1159	R	G	A	2	2	4	0.5
EGC01003172	1185	Y	T	C	2	2	4	0.5
EGC01003172	1199	R	A	G	2	2	4	0.5
EGC01003172	1214	R	G	A	2	2	4	0.5
EGC01003172	1225	Y	C	T	2	2	4	0.5
EGC01003172	1233	R	A	G	2	2	4	0.5
EGC01001797	282	Y	T	C	2	2	4	0.5
EGC01001797	303	R	G	A	2	2	4	0.5
EGC01004558	330	Y	T	C	2	2	4	0.5
EGC01004558	336	R	A	G	2	2	4	0.5
EGC01004558	344	Y	T	C	2	2	4	0.5
EGC01000390	293	R	G	A	2	2	4	0.5
EGC01000390	310	Y	T	C	2	2	4	0.5
EGC01000390	888	V	A	C	2	2	4	0.5
EGC01000390	1101	V	A	G	2	2	4	0.5
EGC01000390	1166	H	A	T	2	2	4	0.5
EGC01000390	1649	H	A	T	2	2	4	0.5
EGC01000390	1730	H	A	T	2	2	4	0.5
EGC01000390	1735	H	A	T	2	2	4	0.5
EGC01005498	266	Y	C	T	2	2	4	0.5
EGC01005498	272	R	G	A	2	2	4	0.5
EGC01005498	286	Y	C	T	2	2	4	0.5
EGC01005498	351	Y	C	T	2	2	4	0.5
EGC01005498	563	H	A	T	2	2	4	0.5
EGC01005498	1165	R	G	A	2	2	4	0.5
EGC01005498	1170	Y	C	T	2	2	4	0.5
EGC01015081	1014	Y	T	C	2	2	4	0.5
EGC01007440	623	R	A	G	2	2	4	0.5
EGC01007440	984	Y	T	C	2	2	4	0.5
EGC01000908	291	Y	C	T	2	2	4	0.5
EGC01000908	1531	Y	C	T	2	2	4	0.5
EGC01000908	1570	Y	T	C	2	2	4	0.5
EGC01000908	1587	R	G	A	2	2	4	0.5
EGC01004070	1226	K	T	G	2	2	4	0.5
EGC01036748	106	Y	T	C	2	2	4	0.5
EGC01036748	120	R	A	G	2	2	4	0.5
EGC01036748	122	Y	C	T	2	2	4	0.5
EGC01036748	152	Y	C	T	2	2	4	0.5
EGC01036748	165	Y	T	C	2	2	4	0.5
EGC01036748	182	R	A	G	2	2	4	0.5
EGC01036748	255	Y	C	T	2	2	4	0.5
EGC01036748	263	Y	T	C	2	2	4	0.5
EGC01036748	310	Y	C	T	2	2	4	0.5
EGC01036748	338	Y	C	T	2	2	4	0.5
EGC01036748	380	Y	C	T	2	2	4	0.5
EGC01036748	381	R	A	G	2	2	4	0.5
EGC01036748	443	R	A	G	2	2	4	0.5
EGC01036748	456	R	A	G	2	2	4	0.5
EGC01036748	511	Y	T	C	2	2	4	0.5
EGC01036748	594	Y	C	T	2	2	4	0.5
EGC01036748	608	Y	C	T	2	2	4	0.5
EGC01036748	649	R	G	A	2	2	4	0.5
EGC01036748	662	R	A	G	2	2	4	0.5
EGC01003087	1225	Y	C	T	2	2	4	0.5
EGC01003087	1242	Y	C	T	2	2	4	0.5
EGC01004295	588	R	A	G	2	2	4	0.5
EGC01004295	736	R	G	A	2	2	4	0.5
EGC01001992	583	Y	C	T	2	2	4	0.5
EGC01004869	1090	Y	T	C	2	2	4	0.5
EGC01012977	418	R	A	G	2	2	4	0.5
EGC01002718	1125	K	T	G	2	2	4	0.5
EGC01018834	361	R	G	A	2	2	4	0.5
EGC01011275	545	R	G	A	2	2	4	0.5
EGC01011275	558	Y	T	C	2	2	4	0.5
EGC01032455	289	Y	C	T	2	2	4	0.5
EGC01032455	329	Y	T	C	2	2	4	0.5
EGC01032455	330	Y	C	T	2	2	4	0.5
EGC01032455	340	K	G	T	2	2	4	0.5
EGC01032455	407	R	G	A	2	2	4	0.5
EGC01032455	424	Y	C	T	2	2	4	0.5
EGC01032455	431	Y	T	C	2	2	4	0.5
EGC01032455	433	Y	T	C	2	2	4	0.5
EGC01032455	442	M	C	A	2	2	4	0.5
EGC01032455	486	Y	C	T	2	2	4	0.5
EGC01032455	612	Y	T	C	2	2	4	0.5
EGC01032927	272	Y	T	C	2	2	4	0.5
EGC01032927	354	Y	T	C	2	2	4	0.5
EGC01032927	420	Y	T	C	2	2	4	0.5
EGC01032927	438	Y	T	C	2	2	4	0.5
EGC01032927	439	R	G	A	2	2	4	0.5
EGC01032927	579	Y	T	C	2	2	4	0.5
EGC01042077	288	R	G	A	2	2	4	0.5
EGC01027342	227	R	A	G	2	2	4	0.5
EGC01027342	237	Y	T	C	2	2	4	0.5
EGC01027342	269	R	G	A	2	2	4	0.5
EGC01027342	388	R	G	A	2	2	4	0.5
EGC01027342	426	R	A	G	2	2	4	0.5
EGC01027342	495	W	T	A	2	2	4	0.5
EGC01027342	501	R	G	A	2	2	4	0.5
EGC01027342	540	Y	T	C	2	2	4	0.5
EGC01027342	619	R	G	A	2	2	4	0.5
EGC01001785	574	K	T	G	2	2	4	0.5
EGC01001785	600	K	T	G	2	2	4	0.5
EGC01001785	601	S	C	G	2	2	4	0.5
EGC01001785	623	Y	T	C	2	2	4	0.5
EGC01027281	333	R	A	G	2	2	4	0.5
EGC01027281	344	R	G	A	2	2	4	0.5
EGC01027281	372	R	G	A	2	2	4	0.5
EGC01027281	389	R	G	A	2	2	4	0.5
EGC01027281	411	Y	T	C	2	2	4	0.5
EGC01027281	485	R	A	G	2	2	4	0.5
EGC01027281	494	Y	C	T	2	2	4	0.5
EGC01027281	514	Y	C	T	2	2	4	0.5
EGC01027281	532	R	G	A	2	2	4	0.5
EGC01027281	553	R	G	A	2	2	4	0.5
EGC01027281	667	Y	T	C	2	2	4	0.5
EGC01027281	682	R	G	A	2	2	4	0.5
EGC01027281	703	Y	T	C	2	2	4	0.5
EGC01027281	711	Y	T	C	2	2	4	0.5
EGC01027281	743	Y	C	T	2	2	4	0.5
EGC01034094	181	W	T	A	2	2	4	0.5
EGC01034094	279	Y	T	C	2	2	4	0.5
EGC01034094	476	R	G	A	2	2	4	0.5
EGC01034094	519	R	G	A	2	2	4	0.5
EGC01034094	590	Y	T	C	2	2	4	0.5
EGC01033119	716	R	G	A	2	2	4	0.5
EGC01033119	721	R	G	A	2	2	4	0.5
EGC01033119	725	Y	T	C	2	2	4	0.5
EGC01032756	124	R	G	A	2	2	4	0.5
EGC01032756	176	Y	C	T	2	2	4	0.5
EGC01032756	666	Y	T	C	2	2	4	0.5
EGC01032756	669	R	G	A	2	2	4	0.5
EGC01032756	670	R	G	A	2	2	4	0.5
EGC01032756	684	Y	T	C	2	2	4	0.5
EGC01032756	690	R	G	A	2	2	4	0.5
EGC01032756	697	Y	T	C	2	2	4	0.5
EGC01036561	187	Y	T	C	2	2	4	0.5
EGC01036561	257	Y	C	T	2	2	4	0.5
EGC01002066	1555	M	C	A	2	2	4	0.5
EGC01018392	87	Y	T	C	2	2	4	0.5
EGC01018392	101	R	G	A	2	2	4	0.5
EGC01018392	174	R	A	G	2	2	4	0.5
EGC01018392	227	R	G	A	2	2	4	0.5
EGC01018392	252	Y	C	T	2	2	4	0.5
EGC01018392	269	Y	C	T	2	2	4	0.5
EGC01027712	430	Y	T	C	2	2	4	0.5
EGC01027712	432	Y	T	C	2	2	4	0.5
EGC01027712	461	Y	T	C	2	2	4	0.5
EGC01027712	504	R	G	A	2	2	4	0.5
EGC01027712	515	Y	T	C	2	2	4	0.5
EGC01027712	565	Y	T	C	2	2	4	0.5
EGC01026428	77	R	G	A	2	2	4	0.5
EGC01026428	86	Y	T	C	2	2	4	0.5
EGC01026428	783	Y	T	C	2	2	4	0.5
EGC01026428	785	R	G	A	2	2	4	0.5
EGC01011165	46	R	G	A	2	2	4	0.5
EGC01011165	80	Y	C	T	2	2	4	0.5
EGC01011165	92	Y	C	T	2	2	4	0.5
EGC01018168	459	Y	C	T	2	2	4	0.5
EGC01018168	481	M	C	A	2	2	4	0.5
EGC01018168	486	W	T	A	2	2	4	0.5
EGC01003879	820	Y	T	C	2	2	4	0.5
EGC01003879	936	S	G	C	2	2	4	0.5
EGC01027255	377	M	C	A	2	2	4	0.5
EGC01027255	405	W	T	A	2	2	4	0.5
EGC01027255	527	M	C	A	2	2	4	0.5
EGC01021802	429	Y	C	T	2	2	4	0.5
EGC01021802	431	Y	C	T	2	2	4	0.5
EGC01021802	434	W	T	A	2	2	4	0.5
EGC01021802	435	M	C	A	2	2	4	0.5
EGC01029575	349	R	G	A	2	2	4	0.5
EGC01029575	363	W	A	T	2	2	4	0.5
EGC01029575	372	K	G	T	2	2	4	0.5
EGC01029575	396	K	T	G	2	2	4	0.5
EGC01029575	397	R	G	A	2	2	4	0.5
EGC01029575	444	R	A	G	2	2	4	0.5
EGC01029575	474	Y	C	T	2	2	4	0.5
EGC01029575	499	R	G	A	2	2	4	0.5
EGC01029575	502	Y	C	T	2	2	4	0.5
EGC01029575	518	R	A	G	2	2	4	0.5
EGC01029575	679	R	G	A	2	2	4	0.5
EGC01012843	253	W	T	A	2	2	4	0.5
EGC01006567	971	Y	C	T	2	2	4	0.5
EGC01006567	1036	R	A	G	2	2	4	0.5
EGC01006567	1135	M	C	A	2	2	4	0.5
EGC01008282	663	Y	C	T	2	2	4	0.5
EGC01032226	200	R	G	A	2	2	4	0.5
EGC01014660	683	R	A	G	2	2	4	0.5
EGC01008008	633	H	A	C	2	2	4	0.5
EGC01008008	1183	W	T	A	2	2	4	0.5
EGC01008008	1195	R	G	A	2	2	4	0.5
EGC01004876	319	Y	T	C	2	2	4	0.5
EGC01025682	705	R	A	G	2	2	4	0.5
EGC01025682	711	R	A	G	2	2	4	0.5
EGC01025436	698	Y	T	C	2	2	4	0.5
EGC01030954	147	Y	T	C	2	2	4	0.5
EGC01030954	170	Y	C	T	2	2	4	0.5
EGC01030954	183	Y	C	T	2	2	4	0.5
EGC01030954	196	Y	C	T	2	2	4	0.5
EGC01030954	208	Y	T	C	2	2	4	0.5
EGC01030954	674	Y	T	C	2	2	4	0.5
EGC01030954	675	Y	T	C	2	2	4	0.5
EGC01030954	703	Y	C	T	2	2	4	0.5
EGC01009229	240	Y	T	C	2	2	4	0.5
EGC01009229	542	D	A	T	2	2	4	0.5
EGC01016740	99	D	A	T	2	2	4	0.5
EGC01011512	136	R	G	A	2	2	4	0.5
EGC01011512	146	R	G	A	2	2	4	0.5
EGC01011512	193	R	A	G	2	2	4	0.5
EGC01011512	217	R	A	G	2	2	4	0.5
EGC01027055	324	R	G	A	2	2	4	0.5
EGC01027055	327	R	A	G	2	2	4	0.5
EGC01027055	699	R	G	A	2	2	4	0.5
EGC01027055	719	R	G	A	2	2	4	0.5
EGC01027055	725	R	G	A	2	2	4	0.5
EGC01010322	672	K	G	T	2	2	4	0.5
EGC01010322	684	R	G	A	2	2	4	0.5
EGC01010322	707	Y	T	C	2	2	4	0.5
EGC01010322	759	R	G	A	2	2	4	0.5
EGC01010322	765	Y	T	C	2	2	4	0.5
EGC01010322	779	R	G	A	2	2	4	0.5
EGC01010322	788	W	T	A	2	2	4	0.5
EGC01010322	812	R	G	A	2	2	4	0.5
EGC01010322	824	Y	T	C	2	2	4	0.5
EGC01010322	833	S	G	C	2	2	4	0.5
EGC01010322	938	M	C	A	2	2	4	0.5
EGC01010322	946	R	G	A	2	2	4	0.5
EGC01010322	954	R	G	A	2	2	4	0.5
EGC01010322	1007	R	G	A	2	2	4	0.5
EGC01032799	283	R	A	G	2	2	4	0.5
EGC01032799	347	W	T	A	2	2	4	0.5
EGC01032799	397	Y	C	T	2	2	4	0.5
EGC01032799	402	R	G	A	2	2	4	0.5
EGC01032799	417	R	G	A	2	2	4	0.5
EGC01032799	452	R	G	A	2	2	4	0.5
EGC01032799	453	R	A	G	2	2	4	0.5
EGC01032799	467	R	A	G	2	2	4	0.5
EGC01032799	469	R	G	A	2	2	4	0.5
EGC01032799	511	Y	T	C	2	2	4	0.5
EGC01032799	530	Y	T	C	2	2	4	0.5
EGC01032799	556	Y	C	T	2	2	4	0.5
EGC01032799	668	R	G	A	2	2	4	0.5
EGC01032799	672	R	G	A	2	2	4	0.5
EGC01003001	515	R	G	A	2	2	4	0.5
EGC01003001	618	R	G	A	2	2	4	0.5
EGC01003001	644	R	G	A	2	2	4	0.5
EGC01003001	661	Y	T	C	2	2	4	0.5
EGC01003001	818	R	A	G	2	2	4	0.5
EGC01003001	1605	K	T	G	2	2	4	0.5
EGC01002785	716	B	T	G	2	2	4	0.5
EGC01002785	1555	Y	T	C	2	2	4	0.5
EGC01000404	953	Y	C	T	2	2	4	0.5
EGC01004749	435	Y	C	T	2	2	4	0.5
EGC01018103	906	R	G	A	2	2	4	0.5
EGC01018103	918	W	T	A	2	2	4	0.5
EGC01018103	935	Y	T	C	2	2	4	0.5
EGC01018103	955	R	G	A	2	2	4	0.5
EGC01036241	226	R	G	A	2	2	4	0.5
EGC01036241	244	Y	T	C	2	2	4	0.5
EGC01036241	261	Y	T	C	2	2	4	0.5
EGC01036241	262	Y	C	T	2	2	4	0.5
EGC01036241	286	Y	C	T	2	2	4	0.5
EGC01036241	326	Y	T	C	2	2	4	0.5
EGC01036241	334	R	A	G	2	2	4	0.5
EGC01036241	351	Y	T	C	2	2	4	0.5
EGC01036241	410	Y	T	C	2	2	4	0.5
EGC01036241	411	R	G	A	2	2	4	0.5
EGC01036241	438	R	A	G	2	2	4	0.5
EGC01036241	439	Y	T	C	2	2	4	0.5
EGC01036241	487	R	A	G	2	2	4	0.5
EGC01036241	531	R	A	G	2	2	4	0.5
EGC01031814	411	R	A	G	2	2	4	0.5
EGC01031814	489	R	A	G	2	2	4	0.5
EGC01031814	546	W	A	T	2	2	4	0.5
EGC01031814	688	R	G	A	2	2	4	0.5
[truncated: 27,019 more rows]

## Sheet: EO_SNP
Contig	pos	iupac	allele_1	allele_2	count_1	count_2	coverage	maf
[truncated: 12,578 more rows]
